# Supplementary material for: Temporal modulation of the NF-κB RelA network in response to different types of DNA damage
Source: Biochem J. 2021 Feb 10;478(3):533–51. doi: 10.1042/BCJ20200627 (PMC7886319; doi:10.1042/BCJ20200627)
Supplement: Supplementary Table S2 [file BCJ-478-533-s2.xlsx]

## Sheet: Legend Table S2_S3
Supplementary Table 2. Temporal phosphopeptide response in the RelA network to cellular treatment with etoposide (ETO)
List of peptides (and the proteins from which they derived) identified by LC-MS/MS in response to cellular exposure of HA-RelA U2OS cells to 50 μM ETO for 30 min, 60 min or 120 min (or control treatment with DMSO), followed by HA-RelA immunoprecipitation and TiO2-based phosphopeptide enrichment. Peptide identification metrics, protein modifications, as well as the confidence of phosphosite locali…
Supplementary Table 3. Temporal phosphopeptide response in the RelA network to cellular treatment with hydroxyurea (HU)
List of peptides (and the proteins from which they derived) identified by LC-MS/MS in response to cellular exposure of HA-RelA U2OS cells to 2 mM HU for 30 min, 60 min or 120 min (or control treatment with DMSO), followed by HA-RelA immunoprecipitation and TiO2-based phosphopeptide enrichment. Peptide identification metrics, protein modifications, as well as the confidence of phosphosite localisa…

## Sheet: Table S2_ETO
Peptide	Modifications	Accession	GN	Scan number	Score	RT	Mass	mz	Charge	Mass error (ppm)	Peptide position in protein	Description	GN_Phosphosites	ptmRS [3]: Best Site Probabilities	ptmRS [3]: Isoform Confidence Probability	ptmRS [3]: Isoform Group Report	ptmRS [3]: Phospho Site Probabilities	ANOVA	ANOVA_BH_adj.pvalues	Control_30MIN_ttest	Control_60MIN_ttest	Control_120MIN_ttest	30MIN_60MIN_ttest	30MIN_120MIN_ttest	60MIN_120MIN_ttest	Control_30MIN_ttest_BH_adj	Control_60MIN_ttest_BH_adj	Control_120MIN_ttest_BH_adj	30MIN_60MIN_ttest_BH_adj	30MIN_120MIN_ttest_BH_adj	60MIN_120MIN_ttest_BH_adj	CF_TiO2_enrich_CNT_1	CF_TiO2_enrich_CNT_2	CF_TiO2_enrich_CNT_3	CF_TiO2_enrich_30MIN_1	CF_TiO2_enrich_30MIN_2	CF_TiO2_enrich_30MIN_3	CF_TiO2_enrich_60MIN_1	CF_TiO2_enrich_60MIN_2	CF_TiO2_enrich_60MIN_3	CF_TiO2_enrich_120MIN_1	CF_TiO2_enrich_120MIN_2	CF_TiO2_enrich_120MIN_3	CNT_Average	30min_Average	60min_Average	120min_Average	30min_CNT_LogFC	60min_CNT_LogFC
AAAAAAAATMALAAPSSPTPESPTMLTK	[19] Phospho|[22] Phospho|[25] Oxidation	Q9NQS7	INCENP	16924	30.3	45.5051	2774.23	925.752	3	1.19281	Q9NQS7[127-154]	Inner centromere protein OS=Homo sapiens GN=INCENP PE=1 SV=3 - [INCE_HUMAN]	INCENP_S148;[S142/S143]	S16(1xPhospho): 49.96; S17(1xPhospho): 49.96; S22(1xPhospho): 99.82; M25(1xOxidation): 100	0.001	0	T9(== 1): 0; S16(== 1): 49.96; S17(== 1): 49.96; T19(== 1): 0.09; S22(== 1): 99.82; T24(== 1): 0.18; T27(== 1): 0	0.998491	0.999367	0.995897	0.959049	0.933797	0.926938	0.895309	0.753021	0.999996	0.997009	0.984213	0.99971	0.984788	0.997396	14.6509	16.9083	16.1922	16.5894	15.82	15.3295	16.3493	15.5155	16.0027	15.5418	15.9059	16.1214	15.9171	15.9129	15.9558	15.8564	-0.000377074	0.00350451
AAAAAAAATMALAAPSSPTPESPTMLTK	[19] Phospho|[22] Phospho	Q9NQS7	INCENP	17947	38.47	47.9767	2758.24	690.568	4	2.86543	Q9NQS7[127-154]	Inner centromere protein OS=Homo sapiens GN=INCENP PE=1 SV=3 - [INCE_HUMAN]	INCENP_S148;[S142/S143/T145]	S16(1xPhospho): 33.33; S17(1xPhospho): 33.33; T19(1xPhospho): 33.33; S22(1xPhospho): 99.86	0.333	0	T9(== 1): 0; S16(== 1): 33.33; S17(== 1): 33.33; T19(== 1): 33.33; S22(== 1): 99.86; T24(== 1): 0.14; T27(== 1): 0	0.540365	0.999367	0.931274	0.339479	0.809815	0.200256	0.792541	0.205507	0.999996	0.994771	0.95681	0.99971	0.981692	0.997396	12.7264	14.3326	13.6975	13.9866	13.4193	13.2068	12.7185	13.5166	12.7921	13.1975	13.733	13.4466	13.5855	13.5376	13.0091	13.459	-0.0050959	-0.062552
AAAAAAAATMALAAPSSPTPESPTMLTK	[10] Oxidation|[19] Phospho|[22] Phospho	Q9NQS7	INCENP	15979	45.52	43.3483	2774.24	925.752	3	1.53381	Q9NQS7[127-154]	Inner centromere protein OS=Homo sapiens GN=INCENP PE=1 SV=3 - [INCE_HUMAN]	INCENP_S148;[S142/S143]	M10(1xOxidation): 100; S16(1xPhospho): 49.96; S17(1xPhospho): 49.96; S22(1xPhospho): 99.82	0.001	0	T9(== 1): 0; S16(== 1): 49.96; S17(== 1): 49.96; T19(== 1): 0.09; S22(== 1): 99.82; T24(== 1): 0.18; T27(== 1): 0	0.854431	0.999367	0.728332	0.86958	0.835539	0.348824	0.312034	0.867544	0.999996	0.994771	0.966655	0.99971	0.803164	0.997396	15.7166	17.0177	15.0584	16.7776	15.958	15.7858	15.6557	16.039	15.79	15.7327	15.9998	15.6718	15.9309	16.1738	15.8283	15.8014	0.0218327	-0.00932493
AAAAAAAATMALAAPSSPTPESPTMLTK	[19] Phospho|[22] Phospho	Q9NQS7	INCENP	17666	45.54	48.0105	2758.24	920.422	3	2.55581	Q9NQS7[127-154]	Inner centromere protein OS=Homo sapiens GN=INCENP PE=1 SV=3 - [INCE_HUMAN]	INCENP_S148;[S142/S143]	S16(1xPhospho): 50; S17(1xPhospho): 50; S22(1xPhospho): 99.47	0.001	0	T9(== 1): 0; S16(== 1): 50; S17(== 1): 50; T19(== 1): 0.32; S22(== 1): 99.47; T24(== 1): 0.21; T27(== 1): 0	0.785633	0.999367	0.846657	0.635261	0.898579	0.206346	0.866958	0.18193	0.999996	0.994771	0.975953	0.99971	0.981692	0.997396	15.8023	17.716	17.1363	17.4076	16.9358	16.6854	16.923	16.2561	16.5552	16.6921	17.1683	17.0319	16.8848	17.0096	16.5781	16.9641	0.0106206	-0.0264525
AAAAAAAATMALAAPSSPTPESPTMLTK	[17] Phospho	Q9NQS7	INCENP	15747	52.48	42.7621	2678.27	893.764	3	0.476657	Q9NQS7[127-154]	Inner centromere protein OS=Homo sapiens GN=INCENP PE=1 SV=3 - [INCE_HUMAN]	INCENP_[S142/S143]	S16(1xPhospho): 49.96; S17(1xPhospho): 49.96	0.5	0	T9(== 1): 0; S16(== 1): 49.96; S17(== 1): 49.96; T19(== 1): 0.09; S22(== 1): 0; T24(== 1): 0; T27(== 1): 0	0.531851	0.999367	NA	NA	NA	0.580298	0.570545	0.316908	NA	NA	NA	0.99971	0.92486	0.997396	NA	13.9639	12.6782	14.4857	14.1329	13.0265	13.9906	13.2641	13.5095	13.0971	15.1955	14.7948	13.321	13.8817	13.5881	14.3624	0.0594785	0.0286383
AAAAAPASEDEDDEDDEDDEDDDDDEEDDSEEEAMETTPAK	[8] Phospho|[30] Phospho	P19338	NCL	13930	52.43	38.6412	4605.5	1536.18	3	3.67709	P19338[177-217]	Nucleolin OS=Homo sapiens GN=NCL PE=1 SV=3 - [NUCL_HUMAN]	NCL_S184;S206	S8(1xPhospho): 100; S30(1xPhospho): 100	1	y1+(11): 1235.55, y1+(10): 1106.50, y1+(9): 977.46, y1+(8): 848.42, y1+(7): 777.38, y1+(6): 646.34, y1+(5): 517.30	S8(== 1): 100; S30(== 1): 100; T37(== 1): 0; T38(== 1): 0	0.983609	0.999367	0.787279	0.831414	0.639595	0.981058	0.864994	0.950256	0.999996	0.994771	0.895485	0.99971	0.981692	0.997396	18.4827	20.6737	17.1679	17.7014	17.513	19.9885	16.0327	21.2316	17.8082	18.1019	18.3506	18.3157	18.7748	18.401	18.3575	18.2561	-0.029014	-0.0324257
AAAASAAEAGIATTGTEDSDDALLK	[19] Phospho	P55036	PSMD4	14005	81.15	38.4024	2399.08	800.701	3	2.38246	P55036[238-262]	26S proteasome non-ATPase regulatory subunit 4 OS=Homo sapiens GN=PSMD4 PE=1 SV=1 - [PSMD4_HUMAN]	PSMD4_S256	S19(1xPhospho): 100	1	y1+(8): 956.40, y1+(7): 841.37	S5(== 1): 0; T13(== 1): 0; T14(== 1): 0; T16(== 1): 0; S19(== 1): 100	2.83168e-06	0.00158645	0.00208435	0.00187275	4.10038e-06	0.0215953	9.89262e-05	0.0138727	0.356791	0.168086	0.00843039	0.939397	0.105736	0.997396	14.3828	14.291	14.2598	15.1531	14.8718	15.1911	15.7524	16.4219	15.7439	17.0808	16.8573	16.9204	14.3112	15.072	15.9727	16.9528	0.074732	0.15847
AAATGNASPGKLEHSK	[8] Phospho	Q8NB78	KDM1B	6261	31.27	20.3643	1617.75	540.258	3	1.3066	Q8NB78[240-255]	Lysine-specific histone demethylase 1B OS=Homo sapiens GN=KDM1B PE=1 SV=3 - [KDM1B_HUMAN]	KDM1B_[T243/S247]	T4(1xPhospho): 50; S8(1xPhospho): 50	0.5	0	T4(== 1): 50; S8(== 1): 50; H14(== 1): 0; S15(== 1): 0	0.809152	0.999367	NA	NA	NA	0.673971	0.899496	0.462853	NA	NA	NA	0.99971	0.985421	0.997396	NA	13.8947	14.2963	12.9877	14.221	14.2245	13.6446	13.2017	13.9535	14.3024	13.9297	13.3981	14.0955	13.8111	13.5999	13.8767	-0.0294107	-0.0516328
AADPPAENSSAPEAEQGGAE	[10] Phospho	P67809	YBX1	9227	36.21	27.4416	1976.77	989.39	2	1.23271	P67809[305-324]	Nuclease-sensitive element-binding protein 1 OS=Homo sapiens GN=YBX1 PE=1 SV=3 - [YBOX1_HUMAN]	YBX1_S314	S10(1xPhospho): 100	1	b1+(9): 853.37, b2+(9): 427.19	S9(== 1): 0; S10(== 1): 100	0.893252	0.999367	0.837507	0.873372	0.564298	0.951925	0.514901	0.494829	0.999996	0.994771	0.860042	0.99971	0.903501	0.997396	20.8784	20.4131	19.588	19.947	19.8465	21.5192	20.3097	21.2051	19.6628	20.1885	19.6486	20.2466	20.2932	20.4376	20.3925	20.0279	0.0102316	0.00704742
AADSDDGAVSAPAASDGGVSK	[4] Phospho	Q96GM8	TOE1	8939	62.69	26.4361	1926.79	643.27	3	1.20979	Q96GM8[2-22]	Target of EGR1 protein 1 OS=Homo sapiens GN=TOE1 PE=1 SV=1 - [TOE1_HUMAN]	TOE1_S5	S4(1xPhospho): 100	1	b1+(7): 712.18, b1+(8): 783.22, y1+(12): 1046.51	S4(== 1): 100; S10(== 1): 0; S15(== 1): 0; S20(== 1): 0	0.974203	0.999367	0.975039	0.984321	0.611812	0.99456	0.664973	0.725902	0.999996	0.997009	0.884736	0.99971	0.936599	0.997396	16.5261	16.2702	15.5583	16.1129	15.4295	16.7639	15.9544	16.993	15.3723	16.5165	16.1055	16.2496	16.1182	16.1021	16.1066	16.2905	-0.00143669	-0.00103977
AADSDDGAVSAPAASDGGVSK	[4] Phospho	Q96GM8	TOE1	8827	130.57	26.4636	1926.79	964.402	2	2.64443	Q96GM8[2-22]	Target of EGR1 protein 1 OS=Homo sapiens GN=TOE1 PE=1 SV=1 - [TOE1_HUMAN]	TOE1_S5	S4(1xPhospho): 100	1	b1+(6): 655.16, y1+(17): 1503.69, y1+(16): 1388.67, y1+(15): 1273.64, y1+(14): 1216.62, y1+(13): 1145.58, y1+(12): 1046.51	S4(== 1): 100; S10(== 1): 0; S15(== 1): 0; S20(== 1): 0	0.991371	0.999367	0.939698	0.836931	0.901657	0.94021	0.862647	0.690892	0.999996	0.994771	0.976693	0.99971	0.981692	0.997396	22.7245	22.2274	21.5477	21.6002	21.6062	23.1442	21.9656	22.5893	21.6563	22.4862	21.793	22.3797	22.1665	22.1169	22.0704	22.2196	-0.00323473	-0.00627038
AAESETPGKSPEK	[10] Phospho	O76021	RSL1D1	4776	20.11	16.4527	1409.61	705.813	2	2.73221	O76021[418-430]	Ribosomal L1 domain-containing protein 1 OS=Homo sapiens GN=RSL1D1 PE=1 SV=3 - [RL1D1_HUMAN]	RSL1D1_S427	S10(1xPhospho): 100	1	b1+(9): 871.42, y1+(7): 822.38, y1+(6): 725.32	S4(== 1): 0; T6(== 1): 0; S10(== 1): 100	0.0699072	0.705845	0.686618	0.434106	0.0156812	0.334596	0.0329027	0.15291	0.999996	0.994771	0.293095	0.99971	0.482097	0.997396	16.1517	15.558	14.6486	15.3033	14.9595	17.1475	15.1426	15.6722	13.4798	13.7916	13.6643	13.2376	15.4528	15.8034	14.7649	13.5645	0.0323709	-0.0656946
AAESETPGKSPEKKPK	[10] Phospho	O76021	RSL1D1	4952	22.25	17.3315	1762.85	882.433	2	1.0869	#N/A	Ribosomal L1 domain-containing protein 1 OS=Homo sapiens GN=RSL1D1 PE=1 SV=3 - [RL1D1_HUMAN]	RSL1D1_S427	S10(1xPhospho): 99.14	0.991	b1+(6): 589.25	S4(== 1): 0.43; T6(== 1): 0.43; S10(== 1): 99.14	0.619542	0.999367	NA	0.619542	NA	NA	NA	NA	NA	0.994771	NA	NA	NA	NA	12.6735	12.3805	13.9958	NA	14.2193	13.0305	13.6675	13.14	13.0961	12.9558	NA	NA	13.0166	13.6249	13.3012	12.9558	0.0658903	0.0312037
AAGMSSPGAQSHPEELPR	[6] Phospho	Q13459	MYO9B	8862	37.62	26.3846	1900.82	634.613	3	1.55831	Q13459[712-729]	Unconventional myosin-IXb OS=Homo sapiens GN=MYO9B PE=1 SV=3 - [MYO9B_HUMAN]	MYO9B_[S716/S717]	S5(1xPhospho): 50; S6(1xPhospho): 50	0.5	0	S5(== 1): 50; S6(== 1): 50; S11(== 1): 0; H12(== 1): 0	NA	NA	NA	NA	NA	NA	NA	NA	NA	NA	NA	NA	NA	NA	NA	NA	14.4777	NA	13.9151	NA	13.108	NA	14.3898	14.8305	NA	13.2567	14.4777	13.9151	13.7489	14.0436	-0.0571837	-0.0745212
AAHTEDINACTLTTSPR	[10] Carbamidomethyl|[15] Phospho	P04049	RAF1	9533	43.99	27.9171	1936.84	646.62	3	0.943867	P04049[628-644]	RAF proto-oncogene serine/threonine-protein kinase OS=Homo sapiens GN=RAF1 PE=1 SV=1 - [RAF1_HUMAN]	RAF1_S642	S15(1xPhospho): 99.88	0.999	y1+(3): 439.17	H3(== 1): 0; T4(== 1): 0; T11(== 1): 0; T13(== 1): 0; T14(== 1): 0.12; S15(== 1): 99.88	NA	NA	NA	NA	NA	NA	NA	NA	NA	NA	NA	NA	NA	NA	NA	NA	14.8077	NA	14.5146	NA	14.215	NA	14.8364	15.2617	NA	13.5833	14.8077	14.5146	14.5257	14.4225	-0.0288467	-0.0277416
AALAPAKESPR	[9] Phospho	Q13428	TCOF1	6297	31.85	20.5737	1189.59	397.536	3	0.600404	Q13428[898-908]	Treacle protein OS=Homo sapiens GN=TCOF1 PE=1 SV=3 - [TCOF_HUMAN]	TCOF1_S906	S9(1xPhospho): 100	1	0	S9(== 1): 100	0.981289	0.999367	0.805386	0.883915	0.632588	0.929245	0.904283	0.819222	0.999996	0.994771	0.890969	0.99971	0.986188	0.997396	17.0444	16.895	16.4902	16.6327	16.2568	17.272	16.64	17.2944	16.3429	17.0803	16.4782	16.465	16.8098	16.7205	16.7591	16.6745	-0.00768813	-0.00436139
AALAPAKESPR	[9] Phospho	Q13428	TCOF1	6602	51.2	20.5737	1189.59	595.801	2	1.47933	Q13428[898-908]	Treacle protein OS=Homo sapiens GN=TCOF1 PE=1 SV=3 - [TCOF_HUMAN]	TCOF1_S906	S9(1xPhospho): 100	1	0	S9(== 1): 100	0.956124	0.999367	0.659223	0.680663	0.593202	0.934917	0.993858	0.930839	0.999996	0.994771	0.877427	0.99971	0.99927	0.997396	19.2474	19.1691	18.8053	18.8476	18.5155	19.4305	18.8788	19.3683	18.6361	19.3306	18.7003	18.7708	19.0739	18.9312	18.9611	18.9339	-0.0108353	-0.00856296
AALAPAKESPRK	[9] Phospho	Q13428	TCOF1	5848	25.81	19.2054	1317.68	440.235	3	1.36357	Q13428[898-909]	Treacle protein OS=Homo sapiens GN=TCOF1 PE=1 SV=3 - [TCOF_HUMAN]	TCOF1_S906	S9(1xPhospho): 100	1	0	S9(== 1): 100	0.619214	0.999367	0.533554	0.500696	0.346621	0.84546	0.446031	0.643066	0.999996	0.994771	0.730416	0.99971	0.869367	0.997396	12.8704	14.4946	15.2424	14.2933	14.9191	14.8832	15.0316	14.0772	15.2439	15.6568	14.9316	14.5029	14.2025	14.6985	14.7842	15.0304	0.0495274	0.0579137
AALAPAKESPRK	[9] Phospho	Q13428	TCOF1	5858	36.99	19.1797	1317.68	659.849	2	1.613	Q13428[898-909]	Treacle protein OS=Homo sapiens GN=TCOF1 PE=1 SV=3 - [TCOF_HUMAN]	TCOF1_S906	S9(1xPhospho): 100	1	0	S9(== 1): 100	0.528384	0.999367	NA	0.584951	0.336647	NA	NA	0.516616	NA	0.994771	0.724002	NA	NA	0.997396	12.7202	14.3445	14.8722	NA	14.5417	14.229	14.6068	13.7121	14.9428	15.3345	14.6657	14.2824	13.979	14.3853	14.4206	14.7609	0.0413411	0.0448718
AALHSPVSEGAPVIPPSSGLPLPTPDAR	[5] Phospho	Q9NRA0	SPHK2	15070	29.12	40.9892	2812.43	938.482	3	3.3095	Q9NRA0[480-507]	Sphingosine kinase 2 OS=Homo sapiens GN=SPHK2 PE=1 SV=2 - [SPHK2_HUMAN]	SPHK2_[H483/S484]	H4(1xPhospho): 50; S5(1xPhospho): 50	0.5	0	H4(== 1): 50; S5(== 1): 50; S8(== 1): 0; S17(== 1): 0; S18(== 1): 0; T24(== 1): 0	0.786552	0.999367	0.703628	0.420585	0.453164	0.676733	0.619484	0.822058	0.999996	0.994771	0.799061	0.99971	0.9281	0.997396	12.7061	14.5261	15.3644	15.1148	15.8636	13.0338	15.4254	13.7474	16.38	12.6766	17.4343	16.6377	14.1988	14.6707	15.1843	15.5829	0.0471636	0.0968031
AALMESQGQQQEER	[4] Oxidation|[6] Phospho	Q14980	NUMA1	6894	60.01	21.5243	1699.69	850.854	2	3.97143	Q14980[986-999]	Nuclear mitotic apparatus protein 1 OS=Homo sapiens GN=NUMA1 PE=1 SV=2 - [NUMA1_HUMAN]	NUMA1_S991	M4(1xOxidation): 100; S6(1xPhospho): 100	1	0	S6(== 1): 100	NA	NA	NA	NA	NA	NA	NA	NA	NA	NA	NA	NA	NA	NA	NA	NA	NA	14.7034	14.234	NA	15.4683	14.1937	13.1878	13.4015	NA	12.5045	NA	14.4687	14.2833	12.953	NA	NA
AAPEEHDSPTEASQPIVEEEETK	[6] Phospho|[8] Phospho	Q9H0S4	DDX47	12013	40.2	33.7759	2682.06	895.028	3	-0.288055	Q9H0S4[2-24]	Probable ATP-dependent RNA helicase DDX47 OS=Homo sapiens GN=DDX47 PE=1 SV=1 - [DDX47_HUMAN]	DDX47_[H7/S9/T11];H7	H6(1xPhospho): 66.67; S8(1xPhospho): 66.67; T10(1xPhospho): 66.67	0.333	0	H6(== 1): 66.67; S8(== 1): 66.67; T10(== 1): 66.67; S13(== 1): 0; T22(== 1): 0	0.214656	0.950681	0.221321	0.246403	0.794997	0.696989	0.13493	0.105171	0.999996	0.958155	0.952514	0.99971	0.671215	0.997396	18.9392	18.434	17.5965	16.7829	16.6957	18.4661	17.4414	18.2908	17.0671	18.7976	18.2228	18.308	18.3232	17.3149	17.5998	18.4428	-0.0816583	-0.0581167
AAPPPPALTPDSQTVDSSCKTPEVSFLPEEATEEAGVR	[19] Carbamidomethyl|[21] Phospho|[25] Phospho	Q9H7N4	SCAF1	16686	30.44	44.7612	4139.85	1035.97	4	3.74702	Q9H7N4[981-1018]	Splicing factor, arginine/serine-rich 19 OS=Homo sapiens GN=SCAF1 PE=1 SV=3 - [SFR19_HUMAN]	SCAF1_[T986/S987]	T6(1xPhospho): 50; S7(1xPhospho): 50	0.5	0	S2(== 1): 0; T6(== 1): 50; S7(== 1): 50	0.0354282	0.522333	0.0794911	0.0283065	0.0607996	0.109818	0.297641	0.565984	0.999996	0.587053	0.438611	0.99971	0.788348	0.997396	16.2621	17.4634	17.6288	16.1913	16.2163	15.4609	15.0318	13.3942	15.3813	13.9019	15.6725	15.8754	17.1181	15.9561	14.6024	15.1499	-0.101409	-0.229315
AAQGSQSPTGHEGGTIQLK	[7] Phospho	Q12816	TRO	8095	61.98	24.7002	1945.89	649.638	3	1.69239	Q12816[149-167]	Trophinin OS=Homo sapiens GN=TRO PE=1 SV=3 - [TROP_HUMAN]	TRO_[S153/S155]	S5(1xPhospho): 50; S7(1xPhospho): 50	0.5	0	S5(== 1): 50; S7(== 1): 50; T9(== 1): 0; H11(== 1): 0; T15(== 1): 0	0.0191995	0.379649	NA	0.255292	0.0258593	NA	NA	0.0182083	NA	0.958155	0.342352	NA	NA	0.997396	14.0679	14.0863	14.8928	NA	14.8846	NA	13.0137	13.5644	14.4662	15.2677	15.2495	15.6288	14.349	14.8846	13.6815	15.382	0.0528656	-0.0687298
AASPHQVTPQADEK	[3] Phospho	Q96L73	NSD1	6158	43.57	19.6781	1557.68	779.849	2	0.399415	Q96L73[2469-2482]	Histone-lysine N-methyltransferase, H3 lysine-36 and H4 lysine-20 specific OS=Homo sapiens GN=NSD1 PE=1 SV=1 - [NSD1_HUMAN]	NSD1_S2474	S6(1xPhospho): 100	1	b1+(3): 393.14, b1+(4): 508.17, b1+(5): 636.26	Y3(== 1): 0; S6(== 1): 100	0.840916	0.999367	0.468658	0.449242	0.479957	0.944878	0.938467	0.885848	0.999996	0.994771	0.809629	0.99971	0.99101	0.997396	15.1027	15.2894	14.7348	15.2829	14.6074	14.5499	15.1078	14.9175	14.4811	15.09	15.0575	14.2004	15.0423	14.8134	14.8354	14.7826	-0.022124	-0.0199783
AASPSPQSVR	[3] Phospho|[5] Phospho	Q8IYB3	SRRM1	7608	25.68	23.2849	1158.45	580.233	2	2.85372	Q8IYB3[736-745]	Serine/arginine repetitive matrix protein 1 OS=Homo sapiens GN=SRRM1 PE=1 SV=2 - [SRRM1_HUMAN]	SRRM1_S738;S740	S3(1xPhospho): 100; S5(1xPhospho): 100	1	y1+(5): 586.33, y1+(3): 361.22, y2+(5): 293.67	S3(== 1): 100; S5(== 1): 100; S8(== 1): 0	0.230704	0.96637	0.9851	0.0997272	0.407839	0.130947	0.461194	0.334483	0.999996	0.896763	0.775687	0.99971	0.875237	0.997396	12.8565	13.7905	13.5106	13.1215	12.9834	14.0792	14.2692	14.8158	13.7384	14.4127	13.3284	13.601	13.3859	13.3947	14.2744	13.7807	0.000946026	0.0927208
AASPSPQSVR	[3] Phospho	Q8IYB3	SRRM1	6566	55.63	20.7069	1078.48	540.248	2	1.17291	Q8IYB3[736-745]	Serine/arginine repetitive matrix protein 1 OS=Homo sapiens GN=SRRM1 PE=1 SV=2 - [SRRM1_HUMAN]	SRRM1_S738	S3(1xPhospho): 100	1	b1+(3): 310.08, y1+(7): 770.42, y1+(6): 673.36, y2+(7): 385.71	S3(== 1): 100; S5(== 1): 0; S8(== 1): 0	0.816302	0.999367	0.711062	0.765496	0.720862	0.480372	0.384815	0.989343	0.999996	0.994771	0.92263	0.99971	0.841856	0.999791	18.7096	17.8165	16.8615	17.3278	16.7548	18.4373	18.0122	18.7543	17.2756	18.1944	17.7284	18.1002	17.7959	17.5066	18.014	18.0076	-0.0236425	0.0175796
AATEQEPLEGTEQTLDAEEEQEESEEAACGSK	[24] Phospho|[29] Carbamidomethyl	Q9ULW3	ABT1	13750	23.08	37.6699	3574.43	1192.48	3	-0.258139	Q9ULW3[9-40]	Activator of basal transcription 1 OS=Homo sapiens GN=ABT1 PE=1 SV=1 - [ABT1_HUMAN]	ABT1_[T22/S32]	T14(1xPhospho): 49.93; S24(1xPhospho): 49.93	0.499	0	T3(== 1): 0; T11(== 1): 0.14; T14(== 1): 49.93; S24(== 1): 49.93; S31(== 1): 0	0.484612	0.999367	0.280685	0.395794	0.161937	0.658748	0.951783	0.526672	0.999996	0.994771	0.59228	0.99971	0.99101	0.997396	14.2306	13.6803	15.2146	16.773	14.9821	14.4719	14.7756	14.2994	15.937	14.9963	16.3602	15.0307	14.3752	15.409	15.004	15.4624	0.100197	0.0617675
AATKSPQPTPGR	[5] Phospho	O94761	RECQL4	4933	25.55	16.6938	1289.62	645.815	2	2.16891	O94761[85-96]	ATP-dependent DNA helicase Q4 OS=Homo sapiens GN=RECQL4 PE=1 SV=1 - [RECQ4_HUMAN]	RECQL4_[T2/S4]	T3(1xPhospho): 50; S5(1xPhospho): 50	0.5	0	T3(== 1): 50; S5(== 1): 50; T9(== 1): 0	0.187556	0.911743	0.660986	0.321114	0.0548537	0.267683	0.102455	0.458695	0.999996	0.994771	0.433876	0.99971	0.607413	0.997396	14.3003	14.5992	13.7016	13.9829	14.0031	15.3633	13.4449	14.3608	13.4104	13.4088	13.564	13.4705	14.2004	14.4498	13.7387	13.4811	0.0251215	-0.0476813
AATSEEPTGFSVDSNLLGSLSPK	[21] Phospho	Q96PE2	ARHGEF17	17440	12.81	46.8272	2386.1	796.374	3	3.09369	Q96PE2[744-766]	Rho guanine nucleotide exchange factor 17 OS=Homo sapiens GN=ARHGEF17 PE=1 SV=1 - [ARHGH_HUMAN]	ARHGEF17_[S762/S764]	S19(1xPhospho): 49.71; S21(1xPhospho): 49.71	0.497	0	T3(== 1): 0; S4(== 1): 0; T8(== 1): 0; S11(== 1): 0.28; S14(== 1): 0.28; S19(== 1): 49.71; S21(== 1): 49.71	0.570528	0.999367	0.6908	0.219545	0.578756	0.185203	0.45646	0.842758	0.999996	0.958155	0.867741	0.99971	0.874044	0.997396	13.1163	13.6083	13.3667	13.8506	13.4273	13.1361	12.7326	13.2344	13.1899	12.9144	13.8249	12.6635	13.3638	13.4713	13.0523	13.1343	0.0115641	-0.0340279
ACSLAASEGLSSAQPNGPPEAEPRPPQSPASTASFIFSK	[2] Carbamidomethyl|[28] Phospho	Q9P206	KIAA1522	15322	11.92	41.4988	4020.87	1006.22	4	2.34689	Q9P206[879-917]	Uncharacterized protein KIAA1522 OS=Homo sapiens GN=KIAA1522 PE=1 SV=2 - [K1522_HUMAN]	KIAA1522_S906	S28(1xPhospho): 99.75	0.997	y1+(11): 1155.60	S3(== 1): 0; S7(== 1): 0; S11(== 1): 0; S12(== 1): 0; S28(== 1): 99.75; S31(== 1): 0.25; T32(== 1): 0; S34(== 1): 0; S38(== 1): 0	0.848855	0.999367	NA	0.574676	0.976454	NA	NA	0.682113	NA	0.994771	0.99141	NA	NA	0.997396	13.5634	13.645	15.5532	14.6656	14.7844	NA	14.0393	14.1266	16.4836	12.7461	16.3532	13.7804	14.2539	14.725	14.8832	14.2932	0.0469164	0.0623312
ADAPDAGAQSDSELPSYHQNDVSLDR	[10] Phospho	Q92538	GBF1	11520	83.78	32.6625	2837.19	946.736	3	3.1349	Q92538[1289-1314]	Golgi-specific brefeldin A-resistance guanine nucleotide exchange factor 1 OS=Homo sapiens GN=GBF1 PE=1 SV=2 - [GBF1_HUMAN]	GBF1_S1298	S10(1xPhospho): 100	1	y1+(16): 1874.85, y1+(15): 1759.82, y2+(15): 880.42	S10(== 1): 100; S12(== 1): 0; S16(== 1): 0; Y17(== 1): 0; H18(== 1): 0; S23(== 1): 0	0.600997	0.999367	0.520841	NA	0.181385	NA	0.845866	NA	0.999996	NA	0.60442	NA	0.981692	NA	17.4552	17.8846	17.8161	17.7997	17.9311	16.258	17.4084	NA	17.2687	17.7344	16.7364	17.1385	17.7186	17.3296	17.3386	17.2031	-0.0320279	-0.0312832
ADGEDAGAESNEEAPGEPSAGSSEEAPGEPSAGSSEEAPGER	[10] Phospho	Q8N8A6	DDX51	10501	63.01	30.2331	4079.59	1360.87	3	2.98898	Q8N8A6[94-135]	ATP-dependent RNA helicase DDX51 OS=Homo sapiens GN=DDX51 PE=1 SV=3 - [DDX51_HUMAN]	DDX51_S103	S10(1xPhospho): 100	1	b1+(14): 1426.46, y1+(25): 2372.01, y2+(28): 1328.07, y2+(25): 1186.51	S10(== 1): 100; S19(== 1): 0; S22(== 1): 0; S23(== 1): 0; S31(== 1): 0; S34(== 1): 0; S35(== 1): 0	0.717702	0.999367	0.577495	0.457405	0.439933	0.666218	0.626192	0.886241	0.999996	0.994771	0.794029	0.99971	0.930476	0.997396	20.6194	19.9723	19.5086	19.8085	19.6514	20.0233	19.8008	19.9943	19.4024	19.8273	19.2096	20.0231	20.0334	19.8277	19.7325	19.6867	-0.0148886	-0.021835
ADGYEPPVQESV	[11] Phospho	P61247	RPS3A	14196	23.77	38.906	1369.55	685.781	2	1.99569	P61247[253-264]	40S ribosomal protein S3a OS=Homo sapiens GN=RPS3A PE=1 SV=2 - [RS3A_HUMAN]	RPS3A_S263	S11(1xPhospho): 100	1	b1+(4): 407.16, b1+(5): 536.20, b1+(8): 829.37, b1+(9): 957.43, y1+(7): 835.36, y1+(6): 738.31, y1+(4): 542.19	Y4(== 1): 0; S11(== 1): 100	0.959461	0.999367	0.94492	0.881016	0.593049	0.845429	0.626857	0.764498	0.999996	0.994771	0.877427	0.99971	0.930476	0.997396	20.8992	20.3271	19.5121	19.8958	19.4517	21.2427	20.7094	20.8377	19.4747	20.5449	20.4285	20.4678	20.2461	20.1967	20.3406	20.4804	-0.00352615	0.00671516
ADLESPQR	[5] Phospho	Q9Y2Y9	KLF13	6944	56.39	22.1809	994.414	498.214	2	1.85182	Q9Y2Y9[158-165]	Krueppel-like factor 13 OS=Homo sapiens GN=KLF13 PE=1 SV=1 - [KLF13_HUMAN]	KLF13_S162	S5(1xPhospho): 100	1	0	S5(== 1): 100	0.256988	0.99714	0.596806	0.365874	0.0326674	0.645098	0.132007	0.420527	0.999996	0.994771	0.355366	0.99971	0.667407	0.997396	16.0071	15.6919	15.0458	15.128	14.7721	16.0348	14.8665	15.9152	14.2305	14.8384	14.2963	14.4888	15.5816	15.3116	15.0041	14.5412	-0.0252158	-0.0544897
ADRDQSPFSK	[6] Phospho	Q13427	PPIG	6555	24.24	20.7584	1229.51	410.843	3	0.494557	Q13427[682-691]	Peptidyl-prolyl cis-trans isomerase G OS=Homo sapiens GN=PPIG PE=1 SV=2 - [PPIG_HUMAN]	PPIG_S687	S6(1xPhospho): 100	1	y1+(4): 478.27, y1+(3): 381.21, y1+(2): 234.14, y2+(4): 239.64	S6(== 1): 100; S9(== 1): 0	0.271669	0.999367	NA	0.249335	0.134926	NA	NA	0.936127	NA	0.958155	0.571054	NA	NA	0.997396	13.7971	13.1291	12.9575	13.6002	13.5757	NA	14.0899	14.2086	13.2175	14.1915	13.7995	13.6159	13.2946	13.5879	13.8386	13.869	0.0314898	0.0578657
ADRDQSPFSK	[6] Phospho	Q13427	PPIG	6607	36.35	20.8125	1229.51	615.761	2	0.526006	Q13427[682-691]	Peptidyl-prolyl cis-trans isomerase G OS=Homo sapiens GN=PPIG PE=1 SV=2 - [PPIG_HUMAN]	PPIG_S687	S6(1xPhospho): 99.76	0.998	y1+(4): 478.27, y1+(3): 381.21, y1+(2): 234.14	S6(== 1): 99.76; S9(== 1): 0.24	0.527658	0.999367	0.732571	0.801872	0.0578553	0.674374	0.46205	0.237186	0.999996	0.994771	0.434804	0.99971	0.875741	0.997396	15.7651	15.4609	15.5504	14.5006	16.3663	16.6594	16.6767	14.3496	15.1985	16.955	16.5055	15.8805	15.5922	15.8421	15.4083	16.447	0.022945	-0.0171157
ADSEGSNSGGTWPK	[11] Phospho	Q8TDM6	DLG5	9108	28.07	26.6971	1471.57	736.792	2	4.61594	Q8TDM6[936-949]	Disks large homolog 5 OS=Homo sapiens GN=DLG5 PE=1 SV=4 - [DLG5_HUMAN]	DLG5_[S943/T946]	S8(1xPhospho): 50; T11(1xPhospho): 50	0.5	0	S3(== 1): 0; S6(== 1): 0; S8(== 1): 50; T11(== 1): 50	0.257628	0.99714	0.213135	NA	0.032609	NA	0.782824	NA	0.999996	NA	0.355366	NA	0.976446	NA	15.469	15.2946	15.0303	14.3983	13.7398	15.4173	13.4844	NA	13.8686	14.6098	14.4677	14.9257	15.2646	14.5185	13.6765	14.6677	-0.0723013	-0.158488
ADSTYGSSSLTYTLSLLGGPEAEDPAPR	[15] Phospho	O00221	NFKBIE	19365	11.08	52.0874	2934.32	979.115	3	2.3428	O00221[208-235]	NF-kappa-B inhibitor epsilon OS=Homo sapiens GN=NFKBIE PE=1 SV=3 - [IKBE_HUMAN]	NFKBIE_[S210/T211/Y212/S214/S215/S216/T218/Y219/T220/S222]	S3(1xPhospho): 10; T4(1xPhospho): 10; Y5(1xPhospho): 10; S7(1xPhospho): 10; S8(1xPhospho): 10; S9(1xPhospho): 10; T11(1xPhospho): 10; Y12(1xPhospho): 10; T13(1xPhospho): 10; S15(1xPhospho): 10	0.1	0	S3(== 1): 10; T4(== 1): 10; Y5(== 1): 10; S7(== 1): 10; S8(== 1): 10; S9(== 1): 10; T11(== 1): 10; Y12(== 1): 10; T13(== 1): 10; S15(== 1): 10	NA	NA	NA	NA	NA	NA	NA	NA	NA	NA	NA	NA	NA	NA	NA	NA	15.4553	NA	NA	13.3708	12.288	NA	NA	NA	NA	NA	15.4553	13.3708	12.288	NA	-0.209015	-0.330859
ADSTYGSSSLTYTLSLLGGPEAEDPAPR	[12] Phospho	O00221	NFKBIE	19392	23.52	51.5975	2934.33	1468.17	2	5.8173	O00221[208-235]	NF-kappa-B inhibitor epsilon OS=Homo sapiens GN=NFKBIE PE=1 SV=3 - [IKBE_HUMAN]	NFKBIE_[S210/T211/Y212/S214/S215/S216/T218/Y219]	S3(1xPhospho): 12.49; T4(1xPhospho): 12.49; Y5(1xPhospho): 12.49; S7(1xPhospho): 12.49; S8(1xPhospho): 12.49; S9(1xPhospho): 12.49; T11(1xPhospho): 12.49; Y12(1xPhospho): 12.49	0.125	0	S3(== 1): 12.49; T4(== 1): 12.49; Y5(== 1): 12.49; S7(== 1): 12.49; S8(== 1): 12.49; S9(== 1): 12.49; T11(== 1): 12.49; Y12(== 1): 12.49; T13(== 1): 0.04; S15(== 1): 0	0.11177	0.816581	NA	0.17311	0.308263	NA	NA	0.121801	NA	0.949873	0.697238	NA	NA	0.997396	12.6792	12.435	12.3018	NA	12.1125	13.2445	12.4813	13.3006	14.2927	12.4282	12.324	12.227	12.472	12.6785	13.3582	12.3264	0.0236895	0.0990342
ADSTYGSSSLTYTLSLLGGPEAEDPAPR	[4] Phospho	O00221	NFKBIE	20462	28.7	53.6763	2934.33	979.116	3	3.37423	O00221[208-235]	NF-kappa-B inhibitor epsilon OS=Homo sapiens GN=NFKBIE PE=1 SV=3 - [IKBE_HUMAN]	NFKBIE_[S210/T211/Y212/S214/S215/S216/T218/Y219/T220/S222]	S3(1xPhospho): 10; T4(1xPhospho): 10; Y5(1xPhospho): 10; S7(1xPhospho): 10; S8(1xPhospho): 10; S9(1xPhospho): 10; T11(1xPhospho): 10; Y12(1xPhospho): 10; T13(1xPhospho): 10; S15(1xPhospho): 10	0.1	0	S3(== 1): 10; T4(== 1): 10; Y5(== 1): 10; S7(== 1): 10; S8(== 1): 10; S9(== 1): 10; T11(== 1): 10; Y12(== 1): 10; T13(== 1): 10; S15(== 1): 10	NA	NA	NA	NA	NA	NA	NA	NA	NA	NA	NA	NA	NA	NA	NA	NA	12.6867	14.5452	NA	NA	NA	13.2466	12.1574	NA	16.8517	12.4163	12.6867	14.5452	12.702	14.634	0.197233	0.00174116
ADSTYGSSSLTYTLSLLGGPEAEDPAPR	[11] Phospho	O00221	NFKBIE	19485	44.72	51.4527	2934.33	979.117	3	3.90735	O00221[208-235]	NF-kappa-B inhibitor epsilon OS=Homo sapiens GN=NFKBIE PE=1 SV=3 - [IKBE_HUMAN]	NFKBIE_[S214/S215/S216/T218]	S7(1xPhospho): 24.95; S8(1xPhospho): 24.95; S9(1xPhospho): 24.95; T11(1xPhospho): 24.95	0.249	0	S3(== 1): 0; T4(== 1): 0.05; Y5(== 1): 0.05; S7(== 1): 24.95; S8(== 1): 24.95; S9(== 1): 24.95; T11(== 1): 24.95; Y12(== 1): 0.05; T13(== 1): 0.05; S15(== 1): 0	0.339345	0.999367	0.243612	0.189952	0.123559	0.945693	0.53158	0.552375	0.999996	0.956557	0.555489	0.99971	0.908082	0.997396	12.9051	13.9949	12.2282	16.4494	14.1134	13.1239	14.6265	13.14	16.2083	14.2201	18.0968	14.6084	13.0427	14.5622	14.6583	15.6417	0.158984	0.168471
ADVLEAHEAEAEEPEAGKSEAEDDEDEVDDLPSSR	[19] Phospho	Q8IVT5	KSR1	11707	31.64	33.6183	3862.59	966.654	4	4.1302	Q8IVT5[551-585]	Kinase suppressor of Ras 1 OS=Homo sapiens GN=KSR1 PE=1 SV=3 - [KSR1_HUMAN]	KSR1_S569	S19(1xPhospho): 100	1	b1+(7): 736.36, b1+(8): 865.41, b1+(9): 936.44, b1+(10): 1065.48, b1+(11): 1136.52, b1+(12): 1265.56, b1+(13): 1394.61, b1+(15): 1620.70, b2+(10): 533.25	H7(== 1): 0; S19(== 1): 100; S33(== 1): 0; S34(== 1): 0	NA	NA	NA	NA	NA	NA	NA	NA	NA	NA	NA	NA	NA	NA	NA	NA	12.3257	NA	NA	NA	12.4514	18.134	NA	NA	12.4465	NA	12.3257	NA	15.2927	12.4465	NA	0.311175
ADVLEAHEAEAEEPEAGKSEAEDDEDEVDDLPSSR	[19] Phospho	Q8IVT5	KSR1	11494	59.24	32.6106	3862.58	966.652	4	1.93165	Q8IVT5[551-585]	Kinase suppressor of Ras 1 OS=Homo sapiens GN=KSR1 PE=1 SV=3 - [KSR1_HUMAN]	KSR1_S569	S19(1xPhospho): 100	1	b1+(7): 736.36, b1+(8): 865.41, b1+(9): 936.44, b1+(10): 1065.48, b1+(11): 1136.52, b1+(12): 1265.56, b1+(13): 1394.61, b1+(15): 1620.70, b1+(16): 1691.74, b1+(18): 1876.86, b2+(10): 533.25, b2+(11): 568.76, b2+(12): 633.29	H7(== 1): 0; S19(== 1): 100; S33(== 1): 0; S34(== 1): 0	0.839216	0.999367	0.556711	0.702832	0.860985	0.544818	0.63384	0.662192	0.999996	0.994771	0.967516	0.99971	0.93213	0.997396	17.5305	18.5149	19.1979	19.3503	20.0757	17.5392	19.1114	13.5511	20.023	17.7328	19.2734	18.6057	18.4144	18.9884	17.5618	18.5373	0.0442813	-0.0683935
ADVLEAHEAEAEEPEAGKSEAEDDEDEVDDLPSSR	[19] Phospho	Q8IVT5	KSR1	11527	77.01	32.6106	3862.58	1288.53	3	1.72302	Q8IVT5[551-585]	Kinase suppressor of Ras 1 OS=Homo sapiens GN=KSR1 PE=1 SV=3 - [KSR1_HUMAN]	KSR1_S569	S19(1xPhospho): 100	1	b1+(7): 736.36, b1+(8): 865.41, b1+(9): 936.44, b1+(10): 1065.48, b1+(11): 1136.52, b1+(12): 1265.56, b1+(13): 1394.61, b1+(18): 1876.86	H7(== 1): 0; S19(== 1): 100; S33(== 1): 0; S34(== 1): 0	0.862457	0.999367	NA	NA	NA	0.862457	NA	NA	NA	NA	NA	0.99971	NA	NA	13.7341	12.9813	NA	13.1685	18.8582	15.8245	13.5695	16.9167	18.5889	NA	NA	NA	13.3577	15.9504	16.3584	NA	0.255923	0.292358
ADVLEAHEAEAEEPEAGKSEAEDDEDEVDDLPSSR	[19] Phospho	Q8IVT5	KSR1	11661	80.57	32.7955	3862.58	1288.53	3	2.32748	Q8IVT5[551-585]	Kinase suppressor of Ras 1 OS=Homo sapiens GN=KSR1 PE=1 SV=3 - [KSR1_HUMAN]	KSR1_S569	S19(1xPhospho): 100	1	b1+(7): 736.36, b1+(8): 865.41, b1+(9): 936.44, b1+(10): 1065.48, b1+(11): 1136.52, b1+(12): 1265.56, b1+(13): 1394.61, b1+(17): 1748.76, y2+(22): 1235.49	H7(== 1): 0; S19(== 1): 100; S33(== 1): 0; S34(== 1): 0	0.610866	0.999367	0.404795	0.294324	0.859875	0.878745	0.492488	0.374739	0.999996	0.988098	0.967516	0.99971	0.892687	0.997396	16.2618	18.0302	18.9996	18.6982	12.5239	16.5454	18.8664	14.0858	13.6117	15.3661	18.7452	18.4224	17.7639	15.9225	15.5213	17.5112	-0.157879	-0.194694
AEAPSSPDVAPAGK	[6] Phospho	Q9P1Y6	PHRF1	7862	71	23.9947	1375.6	688.809	2	1.17762	Q9P1Y6[1355-1368]	PHD and RING finger domain-containing protein 1 OS=Homo sapiens GN=PHRF1 PE=1 SV=3 - [PHRF1_HUMAN]	PHRF1_S1360	S6(1xPhospho): 99.85	0.998	y1+(9): 921.41	S5(== 1): 0.15; S6(== 1): 99.85	0.292992	0.999367	0.95292	0.401197	0.0485274	0.48331	0.151944	0.408162	0.999996	0.994771	0.408903	0.99971	0.684142	0.997396	17.4837	17.1132	16.503	16.5133	16.5438	18.1585	16.1196	17.4524	15.9817	16.3016	15.6385	16.1954	17.0333	17.0719	16.5179	16.0452	0.00326353	-0.0443259
AEAPSSPDVAPAGKEDSPSASGR	[6] Phospho	Q9P1Y6	PHRF1	7716	57.03	23.4422	2261.98	755.002	3	1.42375	Q9P1Y6[1355-1377]	PHD and RING finger domain-containing protein 1 OS=Homo sapiens GN=PHRF1 PE=1 SV=3 - [PHRF1_HUMAN]	PHRF1_[S1359/S1360]	S5(1xPhospho): 50; S6(1xPhospho): 50	0.5	0	S5(== 1): 50; S6(== 1): 50; S17(== 1): 0; S19(== 1): 0; S21(== 1): 0	0.0692959	0.705845	0.995287	0.642696	0.0237297	0.723227	0.0667969	0.0119951	0.999996	0.994771	0.338808	0.99971	0.563811	0.997396	18.6374	18.637	17.7336	17.8695	17.9296	19.2189	18.2523	18.434	17.7834	17.2342	17.0398	17.3673	18.336	18.3393	18.1566	17.2138	0.000263671	-0.0141867
AEDVGYRSSSR	[10] Phospho	Q9BVJ6	UTP14A	5898	14.03	18.835	1305.54	653.777	2	2.67114	Q9BVJ6[734-744]	U3 small nucleolar RNA-associated protein 14 homolog A OS=Homo sapiens GN=UTP14A PE=1 SV=1 - [UT14A_HUMAN]	UTP14A_[Y739/S741]	Y6(1xPhospho): 49.82; S8(1xPhospho): 49.82	0.002	0	Y6(== 1): 49.82; S8(== 1): 49.82; S9(== 1): 0.18; S10(== 1): 0.18	0.833008	0.999367	0.721066	0.819605	0.659769	0.961958	0.449867	0.548345	0.999996	0.994771	0.903602	0.99971	0.872549	0.997396	13.5925	12.5695	12.7604	12.5768	12.7613	13.1708	12.427	13.5834	12.5601	12.8129	14.0991	12.7747	12.9741	12.8363	12.8568	13.2289	-0.0154126	-0.0131027
AEEDEILNRSPR	[10] Phospho	P27824	CANX	8787	17.72	26.4361	1507.67	503.564	3	1.61696	P27824[574-585]	Calnexin OS=Homo sapiens GN=CANX PE=1 SV=2 - [CALX_HUMAN]	CANX_S583	S10(1xPhospho): 100	1	0	S10(== 1): 100	0.225119	0.957967	0.591071	0.12807	0.715719	0.0538353	0.973953	0.148998	0.999996	0.930695	0.921507	0.99971	0.992935	0.997396	18.2654	18.1574	17.8411	18.3079	18.3034	17.955	17.8713	17.6081	17.8874	18.5596	17.8797	18.1028	18.088	18.1888	17.7889	18.1807	0.00801585	-0.024052
AEEDRPLEDVPQEAEGNPQPSEEGVSQEAEGNPR	[26] Phospho	Q8IYN2	TCEAL8	11513	62.87	32.3759	3768.61	1257.21	3	2.45379	Q8IYN2[18-51]	Transcription elongation factor A protein-like 8 OS=Homo sapiens GN=TCEAL8 PE=3 SV=1 - [TCAL8_HUMAN]	TCEAL8_S43	S26(1xPhospho): 99.79	0.998	y1+(11): 1223.51, y1+(9): 1067.42	S21(== 1): 0.21; S26(== 1): 99.79	0.579965	0.999367	NA	NA	NA	NA	0.579965	NA	NA	NA	NA	NA	0.92486	NA	13.305	12.9096	NA	16.8817	17.4417	15.2057	17.066	NA	17.2475	17.1171	16.7574	16.8816	13.1073	16.5097	17.1567	16.9187	0.332948	0.388407
AEGEWEDQEALDYFSDKESGK	[15] Phospho	Q9NYF8	BCLAF1	14159	87.23	38.7713	2512.01	838.342	3	3.85854	Q9NYF8[371-391]	Bcl-2-associated transcription factor 1 OS=Homo sapiens GN=BCLAF1 PE=1 SV=2 - [BCLF1_HUMAN]	BCLAF1_S385	S15(1xPhospho): 100	1	y1+(8): 977.40, y1+(7): 830.33	Y13(== 1): 0; S15(== 1): 100; S19(== 1): 0	0.852597	0.999367	0.782531	0.72387	0.646545	0.610107	0.824901	0.544182	0.999996	0.994771	0.898173	0.99971	0.981692	0.997396	16.0616	16.697	17.359	16.2861	17.2584	16.9928	16.846	14.7507	17.4887	16.3448	17.3494	17.142	16.7059	16.8458	16.3618	16.9454	0.0120279	-0.0300226
AEIEKSPGGGR	[6] Phospho	Q86US8	SMG6	5142	11.46	17.653	1179.53	394.185	3	2.78588	Q86US8[198-208]	Telomerase-binding protein EST1A OS=Homo sapiens GN=SMG6 PE=1 SV=2 - [EST1A_HUMAN]	SMG6_S203	S6(1xPhospho): 100	1	0	S6(== 1): 100	0.647671	0.999367	0.562551	0.642943	0.147408	0.907779	0.539057	0.44261	0.999996	0.994771	0.58811	0.99971	0.913097	0.997396	13.3764	12.9445	12.675	12.6355	12.4217	13.3045	12.7178	13.33	12.4515	12.7644	12.5738	12.4593	12.9987	12.7872	12.8331	12.5991	-0.023659	-0.0184921
AEIEKSPGGGR	[6] Phospho	Q86US8	SMG6	5129	35.82	17.7072	1179.53	590.772	2	1.23005	Q86US8[198-208]	Telomerase-binding protein EST1A OS=Homo sapiens GN=SMG6 PE=1 SV=2 - [EST1A_HUMAN]	SMG6_S203	S6(1xPhospho): 100	1	0	S6(== 1): 100	0.245897	0.975566	0.378774	0.239355	0.124518	0.571808	0.239207	0.61703	0.999996	0.958155	0.555489	0.99971	0.76731	0.997396	14.4955	14.1277	13.5764	13.681	13.5564	14.0542	13.7296	13.8676	13.2547	13.7415	13.3691	13.3802	14.0665	13.7639	13.6173	13.4969	-0.0313768	-0.0468255
AENGERSDLEEDNER	[7] Phospho	Q8WU90	ZC3H15	6198	10.48	20.2357	1841.72	921.865	2	4.83919	Q8WU90[375-389]	Zinc finger CCCH domain-containing protein 15 OS=Homo sapiens GN=ZC3H15 PE=1 SV=1 - [ZC3HF_HUMAN]	ZC3H15_S381	S7(1xPhospho): 100	1	0	S7(== 1): 100	0.960883	0.999367	0.758035	0.863465	0.83921	0.700818	0.865231	0.755651	0.999996	0.994771	0.966655	0.99971	0.981692	0.997396	15.0181	14.3897	14.2979	14.4831	15.1841	14.375	14.626	13.7233	15.1017	14.9249	14.442	14.5153	14.5686	14.6807	14.4837	14.6274	0.011062	-0.00843467
AENGERSDLEEDNER	[7] Phospho	Q8WU90	ZC3H15	6200	21.32	20.2616	1841.71	614.91	3	1.46881	Q8WU90[375-389]	Zinc finger CCCH domain-containing protein 15 OS=Homo sapiens GN=ZC3H15 PE=1 SV=1 - [ZC3HF_HUMAN]	ZC3H15_S381	S7(1xPhospho): 100	1	0	S7(== 1): 100	0.150601	0.865377	0.131206	0.168702	0.186012	0.819608	0.859728	0.998908	0.999996	0.948528	0.605089	0.99971	0.981692	0.999791	14.2584	13.3789	13.7742	13.3804	13.2978	13.2773	13.1718	13.3382	13.5232	13.5556	13.0933	13.3851	13.8038	13.3185	13.3444	13.3447	-0.0516307	-0.0488311
AEQDSDNKSSTEIPLETCCSSELK	[11] Phospho|[18] Carbamidomethyl|[19] Carbamidomethyl	Q8NCN4	RNF169	11244	28.12	32.0833	2807.16	936.728	3	3.52243	Q8NCN4[512-535]	E3 ubiquitin-protein ligase RNF169 OS=Homo sapiens GN=RNF169 PE=1 SV=2 - [RN169_HUMAN]	RNF169_[S516/S520/S521/T522]	S5(1xPhospho): 25; S9(1xPhospho): 25; S10(1xPhospho): 25; T11(1xPhospho): 25	0.25	0	S5(== 1): 25; S9(== 1): 25; S10(== 1): 25; T11(== 1): 25; T17(== 1): 0; S20(== 1): 0; S21(== 1): 0	0.130995	0.832755	0.993057	0.0849224	0.160467	0.057072	0.147945	0.656228	0.999996	0.869441	0.59228	0.99971	0.679857	0.997396	15.6751	14.6048	15.7132	15.6647	15.5453	14.7704	13.9318	14.8138	14.1853	14.6913	12.5001	14.6343	15.3311	15.3268	14.3103	13.9419	-0.000399786	-0.0994062
AEQGSEEEGEGEEEEEEGGESK	[5] Phospho	Q8NE71	ABCF1	6790	61.15	21.7615	2432.86	811.959	3	2.3581	Q8NE71[224-245]	ATP-binding cassette sub-family F member 1 OS=Homo sapiens GN=ABCF1 PE=1 SV=2 - [ABCF1_HUMAN]	ABCF1_S228	S5(1xPhospho): 100	1	b1+(8): 940.29, b1+(11): 1183.38, b1+(12): 1312.42, y1+(14): 1494.57, y1+(12): 1308.51, y1+(11): 1251.49, y1+(10): 1122.44, y1+(9): 993.40, y1+(8): 864.36, y1+(7): 735.32, y1+(6): 606.27, y1+(5): 477.23, y1+(4): 420.21, y1+(2): 234.14	S5(== 1): 100; S21(== 1): 0	0.205853	0.93983	0.137433	0.278806	0.074067	0.604894	0.780901	0.409697	0.999996	0.979672	0.466595	0.99971	0.976187	0.997396	18.8927	18.3753	18.0125	17.9694	17.2	18.0448	17.7911	18.4955	17.5784	17.9909	17.2746	17.6451	18.4268	17.7381	17.955	17.6369	-0.0549584	-0.037422
AEQGSEEEGEGEEEEEEGGESK	[5] Phospho	Q8NE71	ABCF1	6969	165.81	21.7615	2432.86	1217.44	2	2.57371	Q8NE71[224-245]	ATP-binding cassette sub-family F member 1 OS=Homo sapiens GN=ABCF1 PE=1 SV=2 - [ABCF1_HUMAN]	ABCF1_S228	S5(1xPhospho): 100	1	b1+(7): 811.25, b1+(8): 940.29, y1+(17): 1881.70, y1+(16): 1752.66, y1+(15): 1623.61, y1+(14): 1494.57, y1+(13): 1437.55, y1+(12): 1308.51, y1+(11): 1251.49, y1+(10): 1122.44, y1+(9): 993.40, y1+(8): 864.36, y1+(7): 735.32, y1+(6): 606.27, y1+(5): 477.23, y1+(4): 420.21, y1+(2): 234.14	S5(== 1): 100; S21(== 1): 0	0.110271	0.816581	0.0648969	0.0870527	0.0682343	0.603138	0.968347	0.587019	0.999996	0.869441	0.455486	0.99971	0.992548	0.997396	22.7312	22.3843	22.1039	21.6618	21.2177	22.0525	21.9288	22.0716	21.4489	21.9828	21.1326	21.772	22.4065	21.644	21.8164	21.6292	-0.0499482	-0.0384993
AEQGSEEEGEGEEEEEEGGESKADDPYAHLSK	[5] Phospho	Q8NE71	ABCF1	9394	57.12	27.3899	3530.38	1177.8	3	3.92246	Q8NE71[224-255]	ATP-binding cassette sub-family F member 1 OS=Homo sapiens GN=ABCF1 PE=1 SV=2 - [ABCF1_HUMAN]	ABCF1_S228	S5(1xPhospho): 100	1	y1+(19): 2090.91, y1+(18): 1961.87, y1+(17): 1832.83, y1+(16): 1703.79, y1+(15): 1574.74, y1+(14): 1517.72, y1+(12): 1331.66, y2+(26): 1425.59, y2+(25): 1361.07, y2+(24): 1296.55, y2+(22): 1203.51, y2+(21): 1175.00, y2+(20): 1110.48, y2+(19): 1045.96, y2+(18): 981.44, y2+(17): 916.92, y2+(16): 852.40, y2+(15): 787.88, y2+(12): 666.33	S5(== 1): 100; S21(== 1): 0; Y27(== 1): 0; H29(== 1): 0; S31(== 1): 0	0.593912	0.999367	0.793398	0.2294	0.388492	0.344021	0.494304	0.947295	0.999996	0.958155	0.75931	0.99971	0.893515	0.997396	20.0255	19.7574	17.5312	19.8888	17.225	19.2538	17.051	18.7805	17.4538	16.1637	20.1723	16.6611	19.1047	18.7892	17.7618	17.6657	-0.0240253	-0.105152
AEQGSEEEGEGEEEEEEGGESKADDPYAHLSK	[5] Phospho	Q8NE71	ABCF1	9136	60.85	26.9111	3530.38	1177.8	3	3.98967	Q8NE71[224-255]	ATP-binding cassette sub-family F member 1 OS=Homo sapiens GN=ABCF1 PE=1 SV=2 - [ABCF1_HUMAN]	ABCF1_S228	S5(1xPhospho): 100	1	y1+(17): 1832.83, y1+(16): 1703.79, y1+(15): 1574.74, y1+(14): 1517.72, y1+(12): 1331.66, y2+(26): 1425.59, y2+(25): 1361.07, y2+(24): 1296.55, y2+(23): 1268.04, y2+(22): 1203.51, y2+(21): 1175.00, y2+(20): 1110.48, y2+(19): 1045.96, y2+(18): 981.44, y2+(17): 916.92, y2+(16): 852.40, y2+(15): 787.88, y2+(12): 666.33	S5(== 1): 100; S21(== 1): 0; Y27(== 1): 0; H29(== 1): 0; S31(== 1): 0	0.948146	0.999367	0.599798	0.971066	0.936333	0.714815	0.616515	0.924273	0.999996	0.997009	0.984213	0.99971	0.928016	0.997396	16.915	17.4674	21.0584	15.9455	20.4702	15.5314	20.6085	13.9652	20.5705	20.7816	14.7693	20.4888	18.4802	17.3157	18.3814	18.6799	-0.0939034	-0.00773853
AESPESSAIESTQSTPQK	[3] Phospho	Q9NTI5	PDS5B	9053	45.82	26.8054	1955.84	652.955	3	3.24368	Q9NTI5[1356-1373]	Sister chromatid cohesion protein PDS5 homolog B OS=Homo sapiens GN=PDS5B PE=1 SV=1 - [PDS5B_HUMAN]	PDS5B_S1358	S3(1xPhospho): 100	1	b1+(3): 368.09, b1+(5): 594.18	S3(== 1): 100; S6(== 1): 0; S7(== 1): 0; S11(== 1): 0; T12(== 1): 0; S14(== 1): 0; T15(== 1): 0	0.348861	0.999367	0.996769	0.407644	0.151413	0.40377	0.146112	0.51054	0.999996	0.994771	0.58811	0.99971	0.679857	0.997396	17.74	17.1571	16.2574	16.7508	16.5171	17.8789	16.4448	17.2178	15.8881	16.5289	15.7939	16.2721	17.0515	17.0489	16.5169	16.1983	-0.000219524	-0.0459599
AESPESSAIESTQSTPQK	[3] Phospho	Q9NTI5	PDS5B	8945	131.64	26.8054	1955.84	978.928	2	2.6839	Q9NTI5[1356-1373]	Sister chromatid cohesion protein PDS5 homolog B OS=Homo sapiens GN=PDS5B PE=1 SV=1 - [PDS5B_HUMAN]	PDS5B_S1358	S3(1xPhospho): 100	1	b1+(3): 368.09, b1+(5): 594.18, y1+(15): 1589.77, y1+(14): 1492.71, y1+(13): 1363.67, y2+(15): 795.39	S3(== 1): 100; S6(== 1): 0; S7(== 1): 0; S11(== 1): 0; T12(== 1): 0; S14(== 1): 0; T15(== 1): 0	0.441681	0.999367	0.887725	0.454526	0.183397	0.527118	0.209181	0.473342	0.999996	0.994771	0.604655	0.99971	0.73937	0.997396	20.2178	19.6245	18.6579	19.042	18.9198	20.2571	19.0755	19.6189	18.3589	19.0101	18.1937	18.8065	19.5001	19.4063	19.0178	18.6701	-0.00695574	-0.0361298
AETASQSQRSPISDNSGCDAPGNSNPSLSVPSSAESEK	[10] Phospho|[18] Carbamidomethyl	Q99590	SCAF11	10085	51.21	29.2038	3927.68	1310.24	3	3.62517	Q99590[329-366]	Protein SCAF11 OS=Homo sapiens GN=SCAF11 PE=1 SV=2 - [SCAFB_HUMAN]	SCAF11_S338	S10(1xPhospho): 99.25	0.992	b1+(9): 959.45	T3(== 1): 0.19; S5(== 1): 0.19; S7(== 1): 0.19; S10(== 1): 99.25; S13(== 1): 0.19; S16(== 1): 0; S24(== 1): 0; S27(== 1): 0; S29(== 1): 0; S32(== 1): 0; S33(== 1): 0; S36(== 1): 0	0.441766	0.999367	0.811366	0.834282	0.220622	0.967231	0.134462	0.298553	0.999996	0.994771	0.619161	0.99971	0.671215	0.997396	18.4297	17.7851	16.9963	17.5282	17.4388	17.9086	17.411	18.4038	17.0031	17.28	16.3713	17.3123	17.737	17.6252	17.606	16.9878	-0.00912623	-0.0107019
AETSEGSGSAPAVPEASASPK	[19] Phospho	P51608	MECP2	8841	23.2	26.8054	2008.87	670.63	3	2.4436	P51608[62-82]	Methyl-CpG-binding protein 2 OS=Homo sapiens GN=MECP2 PE=1 SV=1 - [MECP2_HUMAN]	MECP2_[S78/S80]	S17(1xPhospho): 50; S19(1xPhospho): 50	0.5	0	T3(== 1): 0; S4(== 1): 0; S7(== 1): 0; S9(== 1): 0; S17(== 1): 50; S19(== 1): 50	0.162029	0.874958	0.600305	NA	0.0844133	NA	0.1246	NA	0.999996	NA	0.48555	NA	0.651453	NA	15.6287	14.9916	14.0317	14.7309	13.8289	15.0781	13.5877	NA	13.4177	13.8909	13.702	13.8541	14.884	14.5459	13.5027	13.8157	-0.0331454	-0.140511
AETSEGSGSAPAVPEASASPK	[19] Phospho	P51608	MECP2	8992	72.91	26.8054	2008.87	1005.44	2	3.50996	P51608[62-82]	Methyl-CpG-binding protein 2 OS=Homo sapiens GN=MECP2 PE=1 SV=1 - [MECP2_HUMAN]	MECP2_S80	S19(1xPhospho): 99.78	0.998	y1+(3): 411.16	T3(== 1): 0; S4(== 1): 0; S7(== 1): 0; S9(== 1): 0; S17(== 1): 0.22; S19(== 1): 99.78	0.285357	0.999367	0.481274	0.186352	0.126174	0.539126	0.356748	0.61551	0.999996	0.956557	0.555489	0.99971	0.818713	0.997396	19.3664	18.8685	17.81	18.0378	17.5151	19.0139	18.0838	18.1131	17.3552	17.964	17.097	17.8849	18.6816	18.1889	17.8507	17.6486	-0.0385594	-0.065643
AEVPGATGGDSPHLQPAEPPGEPR	[11] Phospho	Q9P2K5	MYEF2	10701	35.33	30.4163	2445.11	816.045	3	6.73574	Q9P2K5[7-30]	Myelin expression factor 2 OS=Homo sapiens GN=MYEF2 PE=1 SV=3 - [MYEF2_HUMAN]	MYEF2_[T13/S17]	T7(1xPhospho): 50; S11(1xPhospho): 50	0.5	0	T7(== 1): 50; S11(== 1): 50; H13(== 1): 0	0.433525	0.999367	0.518845	NA	0.285111	NA	0.3974	NA	0.999996	NA	0.673006	NA	0.844467	NA	13.0626	15.274	16.0622	15.7572	16.0526	14.6857	15.8783	NA	16.3103	15.9	15.6163	16.2783	14.7996	15.4985	16.0943	15.9315	0.0665699	0.120993
AEVSPQVPPVSLVSGGLSPAMDGQAPGSPPALR	[28] Phospho	Q70EL4	USP43	18210	16.48	48.5906	3247.6	1083.54	3	3.12688	Q70EL4[1014-1046]	Ubiquitin carboxyl-terminal hydrolase 43 OS=Homo sapiens GN=USP43 PE=1 SV=2 - [UBP43_HUMAN]	USP43_S1041	S28(1xPhospho): 100	1	y1+(15): 1544.69, y1+(12): 1245.56, y1+(11): 1130.54, y1+(9): 945.46, y1+(8): 874.42, y1+(7): 777.37, y1+(6): 720.34, y2+(15): 772.85, y2+(8): 437.71	S4(== 1): 0; S11(== 1): 0; S14(== 1): 0; S18(== 1): 0; S28(== 1): 100	0.927392	0.999367	0.693062	0.841076	0.84326	0.822223	0.587242	0.702627	0.999996	0.994771	0.966655	0.99971	0.925283	0.997396	13.901	16.0475	17.4216	15.9298	16.4364	13.1665	15.0938	14.2143	17.1937	13.6177	17.5893	17.1919	15.79	15.1776	15.5006	16.133	-0.0570725	-0.0266892
AEVYGSENESER	[6] Phospho	Q9BVS4	RIOK2	7155	61.02	22.8127	1448.55	725.282	2	2.25933	Q9BVS4[345-356]	Serine/threonine-protein kinase RIO2 OS=Homo sapiens GN=RIOK2 PE=1 SV=2 - [RIOK2_HUMAN]	RIOK2_S350	S6(1xPhospho): 100	1	b1+(5): 520.24, y1+(8): 987.34, y1+(7): 930.32	Y4(== 1): 0; S6(== 1): 100; S10(== 1): 0	0.377801	0.999367	0.724545	0.551705	0.0873297	0.791232	0.192084	0.343501	0.999996	0.994771	0.488065	0.99971	0.720316	0.997396	20.5212	20.1036	19.4905	19.6248	19.3964	20.565	19.6066	20.4674	19.0487	19.4441	18.7788	19.4012	20.0384	19.8621	19.7076	19.2081	-0.0127519	-0.0240197
AFLAELEQNSPK	[10] Phospho	Q9UPN3	MACF1	14541	41.24	40.1044	1425.66	713.836	2	1.93046	Q9UPN3[4512-4523]	Microtubule-actin cross-linking factor 1, isoforms 1/2/3/5 OS=Homo sapiens GN=MACF1 PE=1 SV=4 - [MACF1_HUMAN]	MACF1_S4521	S10(1xPhospho): 100	1	0	S10(== 1): 100	0.2397	0.975566	0.190623	0.0787391	0.0274751	0.774153	0.571565	0.29629	0.999996	0.861217	0.342352	0.99971	0.92486	0.997396	14.5281	14.7318	14.4815	14.461	14.2147	13.1848	14.2423	13.1657	13.9846	14.0418	14.3175	14.2386	14.5805	13.9535	13.7975	14.1993	-0.063409	-0.0796265
AFQLEEGEETEPDCK	[10] Phospho|[14] Carbamidomethyl	P38432	COIL	11733	84.29	33.5898	1860.72	931.366	2	2.77233	P38432[113-127]	Coilin OS=Homo sapiens GN=COIL PE=1 SV=1 - [COIL_HUMAN]	COIL_T122	T10(1xPhospho): 100	1	0	T10(== 1): 100	0.416235	0.999367	0.808936	0.415373	0.125075	0.4694	0.102263	0.766729	0.999996	0.994771	0.555489	0.99971	0.607413	0.997396	16.3636	15.1913	14.4538	14.9957	14.5797	15.9063	13.9809	16.074	13.1329	14.5357	13.4929	14.2748	15.3362	15.1605	14.3959	14.1011	-0.0166215	-0.0912809
AFVEDSEDEDGAGEGGSSLLQK	[6] Phospho	Q8N9T8	KRI1	13625	140.82	37.6958	2318.95	1160.48	2	1.82538	Q8N9T8[166-187]	Protein KRI1 homolog OS=Homo sapiens GN=KRI1 PE=1 SV=3 - [KRI1_HUMAN]	KRI1_S171	S6(1xPhospho): 100	1	y1+(16): 1591.71, y1+(15): 1462.67, y1+(14): 1347.64, y1+(13): 1218.60, y1+(12): 1103.57, y1+(11): 1046.55, y1+(10): 975.51, y1+(9): 918.49, y1+(8): 789.45, y1+(7): 732.43, y1+(6): 675.40	S6(== 1): 100; S17(== 1): 0; S18(== 1): 0	0.0596512	0.661774	0.175898	0.0693929	0.0513719	0.362983	0.195074	0.511728	0.999996	0.831386	0.422711	0.99971	0.724688	0.997396	20.6632	19.9983	19.4154	19.2397	18.907	19.7675	18.9353	19.3808	18.4995	18.9385	17.8969	19.0246	20.0256	19.3048	18.9385	18.62	-0.0528907	-0.0805256
AGAAAGDSDEESRADDK	[8] Phospho	O95365	ZBTB7A	4935	31.27	16.8794	1743.66	582.228	3	2.44122	O95365[330-346]	Zinc finger and BTB domain-containing protein 7A OS=Homo sapiens GN=ZBTB7A PE=1 SV=1 - [ZBT7A_HUMAN]	ZBTB7A_S337	S8(1xPhospho): 100	1	y1+(9): 1064.45, y1+(8): 949.42, y1+(7): 820.38, y1+(6): 691.34, y2+(9): 532.73, y2+(8): 475.21	S8(== 1): 100; S12(== 1): 0	0.111799	0.816581	0.763491	0.190824	0.0820019	0.171825	0.0415808	0.672225	0.999996	0.956557	0.479738	0.99971	0.503824	0.997396	17.1379	16.332	16.1826	16.597	16.1246	16.6055	16.0938	16.2751	15.3744	15.956	15.444	15.9062	16.5508	16.4424	15.9144	15.7687	-0.00948151	-0.0565661
AGAAAGDSDEESRADDK	[8] Phospho	O95365	ZBTB7A	4765	72.76	16.8794	1743.66	872.839	2	3.40355	O95365[330-346]	Zinc finger and BTB domain-containing protein 7A OS=Homo sapiens GN=ZBTB7A PE=1 SV=1 - [ZBT7A_HUMAN]	ZBTB7A_S337	S8(1xPhospho): 100	1	y1+(9): 1064.45, y1+(8): 949.42, y1+(7): 820.38, y1+(6): 691.34	S8(== 1): 100; S12(== 1): 0	0.149191	0.861106	0.533861	0.221306	0.0891367	0.286962	0.0504561	0.594156	0.999996	0.958155	0.493976	0.99971	0.517617	0.997396	18.5928	17.862	17.4729	17.9114	17.464	17.8265	17.5106	17.7366	16.8075	17.3576	16.8672	17.2777	17.9759	17.734	17.3515	17.1675	-0.0195469	-0.0509981
AGAAAGDSDEESRADDKGVMDYYLK	[8] Phospho	O95365	ZBTB7A	12096	13.9	34.0136	2713.13	679.29	4	3.05754	#N/A	Zinc finger and BTB domain-containing protein 7A OS=Homo sapiens GN=ZBTB7A PE=1 SV=1 - [ZBT7A_HUMAN]	ZBTB7A_S337	S8(1xPhospho): 100	1	y2+(17): 1017.46, y2+(16): 959.95, y2+(15): 895.42	S8(== 1): 100; S12(== 1): 0; Y22(== 1): 0; Y23(== 1): 0	NA	NA	NA	NA	NA	NA	NA	NA	NA	NA	NA	NA	NA	NA	NA	13.3707	NA	14.8928	NA	NA	NA	NA	NA	NA	NA	NA	13.3707	14.8928	NA	NA	0.155539	NA
AGAAAGDSDEESRADDKGVMDYYLK	[8] Phospho	O95365	ZBTB7A	12111	21.07	33.6959	2713.14	905.388	3	7.81633	#N/A	Zinc finger and BTB domain-containing protein 7A OS=Homo sapiens GN=ZBTB7A PE=1 SV=1 - [ZBT7A_HUMAN]	ZBTB7A_S337	S8(1xPhospho): 99.76	0.998	y2+(16): 959.95	S8(== 1): 99.76; S12(== 1): 0.24; Y22(== 1): 0; Y23(== 1): 0	0.331464	0.999367	NA	NA	0.331464	NA	NA	NA	NA	NA	0.716605	NA	NA	NA	13.7164	12.6402	12.7077	13.4008	12.9625	NA	NA	13.4236	13.9012	13.3107	16.5367	13.0854	13.0214	13.1817	13.6624	14.3109	0.017644	0.0693268
AGAAAGDSDEESRADDKGVMDYYLK	[8] Phospho	O95365	ZBTB7A	11747	27.17	33.1399	2713.13	679.289	4	2.0452	#N/A	Zinc finger and BTB domain-containing protein 7A OS=Homo sapiens GN=ZBTB7A PE=1 SV=1 - [ZBT7A_HUMAN]	ZBTB7A_S337	S8(1xPhospho): 100	1	y2+(17): 1017.46, y2+(16): 959.95	S8(== 1): 100; S12(== 1): 0; Y22(== 1): 0; Y23(== 1): 0	NA	NA	NA	NA	NA	NA	NA	NA	NA	NA	NA	NA	NA	NA	NA	NA	16.0559	NA	16.2133	NA	15.5951	NA	15.4125	14.0956	12.4748	15.5183	16.0559	16.2133	15.5038	14.0296	0.0140797	-0.0504826
AGAASPLNSPLSSAVPSLGK	[5] Phospho|[9] Phospho	O75962	TRIO	17892	43.96	48.0027	1982.92	992.467	2	4.26785	O75962[2451-2470]	Triple functional domain protein OS=Homo sapiens GN=TRIO PE=1 SV=2 - [TRIO_HUMAN]	TRIO_S2455;S2459	S5(1xPhospho): 100; S9(1xPhospho): 100	1	y1+(11): 1055.61, y1+(9): 845.47	S5(== 1): 100; S9(== 1): 100; S12(== 1): 0; S13(== 1): 0; S17(== 1): 0	0.269709	0.999367	0.591759	0.236803	0.161467	0.336053	0.186362	0.687606	0.999996	0.958155	0.59228	0.99971	0.717345	0.997396	14.1719	15.1738	15.4411	14.7906	15.1708	15.619	15.2532	15.4349	15.8975	15.476	15.5189	15.8933	14.9289	15.1935	15.5286	15.6294	0.02534	0.056813
AGADIHAENEEPLCPLPSPPTSDSDSDSEGPEK	[14] Carbamidomethyl|[26] Phospho	Q00653	NFKB2	12948	33.67	36.0971	3527.46	1176.83	3	2.10147	Q00653[690-722]	Nuclear factor NF-kappa-B p100 subunit OS=Homo sapiens GN=NFKB2 PE=1 SV=4 - [NFKB2_HUMAN]	NFKB2_[S713/S715]	S24(1xPhospho): 49.9; S26(1xPhospho): 49.9	0.499	0	H6(== 1): 0; S18(== 1): 0; T21(== 1): 0; S22(== 1): 0.1; S24(== 1): 49.9; S26(== 1): 49.9; S28(== 1): 0.1	0.614222	0.999367	0.607979	0.582181	0.371884	0.735825	0.109516	0.355781	0.999996	0.994771	0.752925	0.99971	0.625089	0.997396	17.277	18.2352	19.1349	17.8911	18.5131	17.1262	18.3661	14.5128	19.0566	19.1617	18.3354	18.9288	18.2157	17.8434	17.3118	18.8086	-0.0297883	-0.0734228
AGDLLEDSPKRPK	[8] Phospho	P51858	HDGF	7935	40.43	24.1001	1504.73	502.584	3	1.81849	P51858[158-170]	Hepatoma-derived growth factor OS=Homo sapiens GN=HDGF PE=1 SV=1 - [HDGF_HUMAN]	HDGF_S165	S8(1xPhospho): 100	1	0	S8(== 1): 100	NA	NA	NA	NA	NA	NA	NA	NA	NA	NA	NA	NA	NA	NA	NA	13.1627	15.3616	12.912	14.9437	NA	14.8009	NA	14.9692	15.4125	14.5757	14.8418	14.2622	13.9279	14.8851	14.9433	-0.0342216	0.0616685
AGDRNSEDDGVVMTFSSVK	[6] Phospho	Q9NY61	AATF	12952	20.02	36.668	2092.88	698.635	3	3.04193	Q9NY61[198-216]	Protein AATF OS=Homo sapiens GN=AATF PE=1 SV=1 - [AATF_HUMAN]	AATF_S203	S6(1xPhospho): 100	1	b1+(10): 1097.35, b1+(11): 1196.42, y1+(8): 898.47, y1+(7): 799.40, y1+(6): 668.36	S6(== 1): 100; T14(== 1): 0; S16(== 1): 0; S17(== 1): 0	0.454219	0.999367	NA	NA	NA	NA	NA	0.454219	NA	NA	NA	NA	NA	0.997396	NA	12.5574	12.3385	12.3729	12.0881	NA	12.5406	16.4674	12.1765	12.6876	12.7903	12.2719	12.448	12.2305	13.7282	12.5833	-0.0254238	0.141231
AGDRNSEDDGVVMTFSSVK	[6] Phospho	Q9NY61	AATF	12712	48.29	35.8111	2092.88	698.634	3	1.75987	Q9NY61[198-216]	Protein AATF OS=Homo sapiens GN=AATF PE=1 SV=1 - [AATF_HUMAN]	AATF_S203	S6(1xPhospho): 100	1	b1+(7): 810.28, b1+(8): 925.30, b1+(9): 1040.33, b1+(10): 1097.35, b1+(11): 1196.42, b1+(12): 1295.49, y1+(10): 1054.56, y1+(8): 898.47, y1+(7): 799.40, y1+(6): 668.36, b2+(10): 549.18	S6(== 1): 100; T14(== 1): 0; S16(== 1): 0; S17(== 1): 0	0.50991	0.999367	0.538241	0.957949	0.0598165	0.708472	0.17304	0.319912	0.999996	0.997009	0.434987	0.99971	0.698255	0.997396	17.4792	17.9376	18.5913	18.5974	18.704	17.6464	18.4461	16.3126	19.0977	18.8628	19.1879	18.7087	18.0027	18.3159	17.9521	18.9198	0.0248883	-0.00405604
AGDRNSEDDGVVMTFSSVK	[6] Phospho|[13] Oxidation	Q9NY61	AATF	11401	60.48	32.6625	2108.88	703.966	3	1.67871	Q9NY61[198-216]	Protein AATF OS=Homo sapiens GN=AATF PE=1 SV=1 - [AATF_HUMAN]	AATF_S203	S6(1xPhospho): 100; M13(1xOxidation): 100	1	b1+(8): 925.30, b1+(9): 1040.33, b1+(10): 1097.35, b1+(11): 1196.42, y1+(8): 914.47, y1+(7): 815.40, y1+(6): 668.36, b2+(10): 549.18, y2+(8): 457.74	S6(== 1): 100; T14(== 1): 0; S16(== 1): 0; S17(== 1): 0	0.686875	0.999367	0.978472	0.777015	0.180077	0.786574	0.358689	0.348915	0.999996	0.994771	0.602015	0.99971	0.819391	0.997396	15.2423	16.6596	17.0412	17.3608	17.1602	14.514	16.7275	13.1993	17.6812	17.6995	17.6933	16.6814	16.3143	16.345	15.8693	17.358	0.00270931	-0.0399002
AGDTSDQEGHSLEEK	[5] Phospho	Q99607	ELF4	6228	38.23	19.9418	1681.65	561.558	3	3.19929	Q99607[147-161]	ETS-related transcription factor Elf-4 OS=Homo sapiens GN=ELF4 PE=1 SV=1 - [ELF4_HUMAN]	ELF4_[T150/S151]	T4(1xPhospho): 50; S5(1xPhospho): 50	0.5	0	T4(== 1): 50; S5(== 1): 50; H10(== 1): 0; S11(== 1): 0	0.879836	0.999367	0.444138	0.980913	0.948659	0.466537	0.611758	0.963495	0.999996	0.997009	0.986115	0.99971	0.928016	0.999791	16.2722	15.4008	16.6359	15.3752	16.3581	15.3031	16.5145	15.3292	16.4248	16.7865	14.8788	16.5001	16.1029	15.6788	16.0895	16.0551	-0.0385073	-0.00120603
AGELTEDEVER	[5] Phospho	P62269	RPS18	9455	87.98	27.6783	1326.54	664.276	2	2.81771	P62269[56-66]	40S ribosomal protein S18 OS=Homo sapiens GN=RPS18 PE=1 SV=3 - [RS18_HUMAN]	RPS18_T60	T5(1xPhospho): 100	1	0	T5(== 1): 100	0.433389	0.999367	0.452701	0.469567	0.663079	0.263012	0.320518	0.595076	0.999996	0.994771	0.903602	0.99971	0.815452	0.997396	16.2302	15.8144	15.6146	15.2911	15.0153	16.2882	15.7825	16.6956	15.9754	15.9937	15.8152	16.1376	15.8864	15.5315	16.1512	15.9822	-0.0325915	0.0238446
AGEPNSPDAEEANSPDVTAGCDPAGVHPPR	[6] Phospho|[21] Carbamidomethyl	Q08J23	NSUN2	10724	55.49	30.4163	3093.28	774.328	4	2.00253	Q08J23[738-767]	tRNA (cytosine(34)-C(5))-methyltransferase OS=Homo sapiens GN=NSUN2 PE=1 SV=2 - [NSUN2_HUMAN]	NSUN2_S743	S6(1xPhospho): 100	1	b1+(9): 919.32, b1+(10): 1048.36, b1+(11): 1177.40, b1+(13): 1362.48, y2+(17): 866.91	S6(== 1): 100; S14(== 1): 0; T18(== 1): 0; H27(== 1): 0	0.626188	0.999367	0.353383	0.518269	0.529054	0.479077	0.535705	0.997914	0.999996	0.994771	0.84517	0.99971	0.911293	0.999791	19.0358	20.3351	20.7901	20.4448	20.8352	20.574	20.4897	20.1082	20.7462	20.8895	20.2958	20.1562	20.0537	20.618	20.448	20.4472	0.0400409	0.0280947
AGEPNSPDAEEANSPDVTAGCDPAGVHPPR	[6] Phospho|[14] Phospho|[21] Carbamidomethyl	Q08J23	NSUN2	11383	59.91	32.559	3173.25	794.32	4	2.34003	Q08J23[738-767]	tRNA (cytosine(34)-C(5))-methyltransferase OS=Homo sapiens GN=NSUN2 PE=1 SV=2 - [NSUN2_HUMAN]	NSUN2_S743;S751	S6(1xPhospho): 100; S14(1xPhospho): 100	1	y1+(14): 1433.70, y1+(13): 1334.63, y2+(16): 823.39, y2+(14): 717.35, y2+(13): 667.82	S6(== 1): 100; S14(== 1): 100; T18(== 1): 0; H27(== 1): 0	0.139188	0.844918	0.861585	0.0686617	0.149546	0.107742	0.165248	0.864808	0.999996	0.831386	0.58811	0.99971	0.698255	0.997396	19.7131	19.9924	20.3133	19.3882	20.1488	20.2975	20.6771	20.303	20.9802	21.1212	19.9958	21.0697	20.0063	19.9448	20.6534	20.7289	-0.00443973	0.0459266
AGEPNSPDAEEANSPDVTAGCDPAGVHPPR	[6] Phospho|[14] Phospho|[21] Carbamidomethyl	Q08J23	NSUN2	11464	61.45	32.5332	3173.25	1587.63	2	0.873435	Q08J23[738-767]	tRNA (cytosine(34)-C(5))-methyltransferase OS=Homo sapiens GN=NSUN2 PE=1 SV=2 - [NSUN2_HUMAN]	NSUN2_S743;S751	S6(1xPhospho): 100; S14(1xPhospho): 100	1	y1+(16): 1645.78, y1+(14): 1433.70, y1+(13): 1334.63	S6(== 1): 100; S14(== 1): 100; T18(== 1): 0; H27(== 1): 0	0.167048	0.876706	0.86706	NA	0.103425	NA	0.116913	NA	0.999996	NA	0.529789	NA	0.644753	NA	14.1805	15.2508	16.1767	14.7953	16.3902	13.9283	16.2078	NA	17.5715	17.1165	15.8647	17.1149	15.2027	15.0379	16.8896	16.6987	-0.0157185	0.151814
AGEPNSPDAEEANSPDVTAGCDPAGVHPPR	[6] Phospho|[14] Phospho|[21] Carbamidomethyl	Q08J23	NSUN2	11482	88.55	32.559	3173.25	1058.76	3	2.61775	Q08J23[738-767]	tRNA (cytosine(34)-C(5))-methyltransferase OS=Homo sapiens GN=NSUN2 PE=1 SV=2 - [NSUN2_HUMAN]	NSUN2_S743;S751	S6(1xPhospho): 100; S14(1xPhospho): 100	1	y1+(16): 1645.78, y1+(15): 1548.72, y1+(14): 1433.70, y1+(13): 1334.63, y2+(16): 823.39, y2+(14): 717.35, y2+(13): 667.82	S6(== 1): 100; S14(== 1): 100; T18(== 1): 0; H27(== 1): 0	0.129423	0.832755	0.602919	0.0962038	0.154837	0.0632281	0.178798	0.981882	0.999996	0.883812	0.58811	0.99971	0.701309	0.999791	22.9683	23.8013	24.4757	23.5438	24.2646	24.2813	24.7921	24.4842	24.9281	25.1262	24.0142	25.0921	23.7484	24.0299	24.7348	24.7442	0.0169998	0.0587087
AGEPNSPDAEEANSPDVTAGCDPAGVHPPR	[6] Phospho|[21] Carbamidomethyl	Q08J23	NSUN2	10542	107.35	30.4163	3093.29	1032.1	3	3.39818	Q08J23[738-767]	tRNA (cytosine(34)-C(5))-methyltransferase OS=Homo sapiens GN=NSUN2 PE=1 SV=2 - [NSUN2_HUMAN]	NSUN2_S743	S6(1xPhospho): 100	1	b1+(10): 1048.36, y1+(19): 1917.89, y1+(18): 1846.85, y1+(17): 1732.81, y2+(24): 1230.05, y2+(22): 1124.01, y2+(21): 1088.49, y2+(20): 1023.97, y2+(19): 959.45, y2+(18): 923.93, y2+(17): 866.91	S6(== 1): 100; S14(== 1): 0; T18(== 1): 0; H27(== 1): 0	0.697154	0.999367	0.578826	0.787479	0.773138	0.3306	0.202448	0.330008	0.999996	0.994771	0.942551	0.99971	0.731142	0.997396	23.2439	24.3145	24.8002	24.1549	24.4541	24.6169	24.2332	24.1949	24.3294	24.4838	23.6567	23.7271	24.1195	24.4086	24.2525	23.9559	0.0171915	0.0079343
AGEQQLSEPEDMEMEAGDTDDPPR	[7] Phospho	Q93009	USP7	13224	37.54	36.7199	2726.05	909.69	3	4.06584	Q93009[12-35]	Ubiquitin carboxyl-terminal hydrolase 7 OS=Homo sapiens GN=USP7 PE=1 SV=2 - [UBP7_HUMAN]	USP7_S18	S7(1xPhospho): 100	1	y1+(14): 1578.60, y1+(12): 1332.54, y1+(10): 1072.45, y1+(9): 943.41, y1+(8): 872.37, y1+(6): 700.33	S7(== 1): 100; T19(== 1): 0	0.893745	0.999367	0.99128	0.851517	0.619452	0.736773	0.432112	0.679212	0.999996	0.994771	0.886903	0.99971	0.859049	0.997396	14.8197	14.3274	13.193	13.846	14.2764	14.2001	13.6248	14.4574	14.5988	14.9165	13.7566	14.6253	14.1133	14.1075	14.227	14.4328	-0.000593855	0.0115736
AGGGATPVSSPSR	[10] Phospho	Q9Y4B5	MTCL1	6425	16.53	20.3385	1222.54	612.276	2	2.71346	Q9Y4B5[1670-1682]	Microtubule cross-linking factor 1 OS=Homo sapiens GN=MTCL1 PE=1 SV=5 - [MTCL1_HUMAN]	MTCL1_[S1678/S1679]	S9(1xPhospho): 49.93; S10(1xPhospho): 49.93	0.499	0	T6(== 1): 0; S9(== 1): 49.93; S10(== 1): 49.93; S12(== 1): 0.15	0.444344	0.999367	0.382041	0.316987	0.0965612	0.908304	0.577498	0.6677	0.999996	0.994771	0.514326	0.99971	0.92486	0.997396	14.3525	13.905	13.3415	13.3137	12.8665	14.072	13.2865	13.9713	12.8154	13.0019	13.3556	13.2284	13.8663	13.4174	13.3577	13.1953	-0.0474824	-0.0539086
AGGLDWPEATEVSPSR	[13] Phospho	Q9Y446	PKP3	14739	43.01	40.4016	1750.77	876.391	2	5.89578	Q9Y446[226-241]	Plakophilin-3 OS=Homo sapiens GN=PKP3 PE=1 SV=1 - [PKP3_HUMAN]	PKP3_S238	S13(1xPhospho): 99.28	0.993	y1+(4): 526.20	T10(== 1): 0.36; S13(== 1): 99.28; S15(== 1): 0.36	0.477243	0.999367	0.502572	0.770954	0.069789	0.608155	0.678286	0.088555	0.999996	0.994771	0.458422	0.99971	0.936599	0.997396	15.2453	16.2482	15.1966	14.0264	14.6875	16.3027	15.3177	16.0023	14.9371	14.7497	14.7974	14.5584	15.5634	15.0055	15.4191	14.7018	-0.0526615	-0.0134399
AGGLGAEETPPTSVSESLPTLSDSDPVPLAPGAADSDEDTEGFGVPR	[36] Phospho	Q66K74	MAP1S	19222	21.41	51.0209	4674.12	1559.05	3	3.21566	Q66K74[774-820]	Microtubule-associated protein 1S OS=Homo sapiens GN=MAP1S PE=1 SV=2 - [MAP1S_HUMAN]	MAP1S_S809	S36(1xPhospho): 100	1	y1+(11): 1221.54, y1+(10): 1106.51, y1+(9): 977.47, y1+(8): 862.44	T9(== 1): 0; T12(== 1): 0; S13(== 1): 0; S15(== 1): 0; S17(== 1): 0; T20(== 1): 0; S22(== 1): 0; S24(== 1): 0; S36(== 1): 100; T40(== 1): 0	0.974554	0.999367	0.974554	NA	NA	NA	NA	NA	0.999996	NA	NA	NA	NA	NA	15.1843	16.1641	13.4916	17.5297	14.0144	13.1379	NA	NA	15.5662	NA	18.1942	12.8698	14.9467	14.894	15.5662	15.532	-0.00509411	0.0585929
AGGLGAEETPPTSVSESLPTLSDSDPVPLAPGAADSDEDTEGFGVPR	[36] Phospho	Q66K74	MAP1S	19232	31.88	50.997	4674.12	1169.54	4	4.26407	Q66K74[774-820]	Microtubule-associated protein 1S OS=Homo sapiens GN=MAP1S PE=1 SV=2 - [MAP1S_HUMAN]	MAP1S_S809	S36(1xPhospho): 100	1	y1+(11): 1221.54, y1+(10): 1106.51, y1+(9): 977.47, y1+(8): 862.44	T9(== 1): 0; T12(== 1): 0; S13(== 1): 0; S15(== 1): 0; S17(== 1): 0; T20(== 1): 0; S22(== 1): 0; S24(== 1): 0; S36(== 1): 100; T40(== 1): 0	NA	NA	NA	NA	NA	NA	NA	NA	NA	NA	NA	NA	NA	NA	15.4831	16.9768	13.0264	17.9882	13.9436	NA	NA	13.4768	15.8003	NA	18.1322	12.5683	15.1621	15.9659	14.6385	15.3503	0.0745255	-0.0506985
AGGSAALSPSK	[8] Phospho	Q92522	H1FX	6487	70.93	20.7069	1024.46	513.238	2	1.47404	Q92522[24-34]	Histone H1x OS=Homo sapiens GN=H1FX PE=1 SV=1 - [H1X_HUMAN]	H1FX_S31	S8(1xPhospho): 99.87	0.999	y1+(3): 331.20	S4(== 1): 0; S8(== 1): 99.87; S10(== 1): 0.13	0.703439	0.999367	0.862451	0.65609	0.441313	0.486227	0.270985	0.66217	0.999996	0.994771	0.794029	0.99971	0.787971	0.997396	20.4075	19.4131	18.1056	19.0288	18.2253	20.1864	19.321	20.5055	19.2281	20.0816	19.7665	19.8043	19.3087	19.1468	19.6849	19.8841	-0.0121471	0.0278363
AGGSAALSPSKK	[8] Phospho	Q92522	H1FX	5342	39.35	17.9705	1152.56	385.192	3	1.38979	Q92522[24-35]	Histone H1x OS=Homo sapiens GN=H1FX PE=1 SV=1 - [H1X_HUMAN]	H1FX_S31	S8(1xPhospho): 99.74	0.997	y1+(4): 459.29	S4(== 1): 0; S8(== 1): 99.74; S10(== 1): 0.26	0.480262	0.999367	0.929097	0.729283	0.209665	0.662613	0.19536	0.182491	0.999996	0.994771	0.615362	0.99971	0.724688	0.997396	15.8812	15.2335	14.3819	15.003	14.3728	15.942	15.1535	15.8998	15.0154	16.0455	15.6458	15.818	15.1655	15.1059	15.3562	15.8364	-0.00568326	0.0180297
AGGSAALSPSKK	[8] Phospho	Q92522	H1FX	5451	54.44	17.9705	1152.56	577.286	2	2.27197	Q92522[24-35]	Histone H1x OS=Homo sapiens GN=H1FX PE=1 SV=1 - [H1X_HUMAN]	H1FX_S31	S8(1xPhospho): 99.78	0.998	y1+(4): 459.29	S4(== 1): 0; S8(== 1): 99.78; S10(== 1): 0.22	0.361632	0.999367	0.858221	0.640686	0.210092	0.478796	0.146007	0.0947188	0.999996	0.994771	0.615362	0.99971	0.679857	0.997396	19.6331	18.9858	18.0872	18.6395	18.1182	19.5928	19.0503	19.4362	18.9352	19.8692	19.3443	19.6098	18.9021	18.7835	19.1406	19.6078	-0.00907554	0.0180906
AGLSPANCQSDR	[4] Phospho|[8] Carbamidomethyl	Q14692	BMS1	7605	68.34	23.2592	1354.54	678.276	2	2.42388	Q14692[549-560]	Ribosome biogenesis protein BMS1 homolog OS=Homo sapiens GN=BMS1 PE=1 SV=1 - [BMS1_HUMAN]	BMS1_S552	S4(1xPhospho): 100	1	y1+(8): 947.40, y1+(7): 850.35, y1+(6): 779.31, y1+(5): 665.27, y1+(4): 505.24, y1+(3): 377.18, y2+(8): 474.20	S4(== 1): 100; S10(== 1): 0	0.504782	0.999367	0.804423	0.618812	0.15153	0.777428	0.214558	0.411966	0.999996	0.994771	0.58811	0.99971	0.74851	0.997396	16.9346	16.2085	15.8065	15.8421	15.9038	16.8377	16.1523	16.6535	15.3196	15.9797	15.3465	15.6187	16.3165	16.1945	16.0418	15.6483	-0.0108289	-0.024498
AGPTLTDENGDDLGLPPSPGDTSYYQDQVDDFHEAR	[18] Phospho	Q9NQZ2	UTP3	16272	83.98	42.3511	3971.68	993.926	4	2.66958	Q9NQZ2[20-55]	Something about silencing protein 10 OS=Homo sapiens GN=UTP3 PE=1 SV=1 - [SAS10_HUMAN]	UTP3_S37	S18(1xPhospho): 100	1	b1+(6): 541.30, b1+(7): 656.32, y2+(21): 1252.51	T4(== 1): 0; T6(== 1): 0; S18(== 1): 100; T22(== 1): 0; S23(== 1): 0; Y24(== 1): 0; Y25(== 1): 0; H33(== 1): 0	0.843815	0.999367	0.447941	0.91007	0.819896	0.476629	0.71127	0.848065	0.999996	0.995079	0.959499	0.99971	0.947093	0.997396	19.4487	19.1289	20.2513	20.6905	19.0641	13.6096	18.8722	19.0241	20.6902	14.8497	22.8348	19.4396	19.6096	17.7881	19.5289	19.0414	-0.140648	-0.00595157
AGPTLTDENGDDLGLPPSPGDTSYYQDQVDDFHEAR	[18] Phospho	Q9NQZ2	UTP3	15679	85.11	42.3511	3971.68	1324.9	3	3.94086	Q9NQZ2[20-55]	Something about silencing protein 10 OS=Homo sapiens GN=UTP3 PE=1 SV=1 - [SAS10_HUMAN]	UTP3_S37	S18(1xPhospho): 100	1	b1+(6): 541.30, b1+(7): 656.32, b1+(14): 1356.59, b1+(15): 1469.68, y2+(21): 1252.51	T4(== 1): 0; T6(== 1): 0; S18(== 1): 100; T22(== 1): 0; S23(== 1): 0; Y24(== 1): 0; Y25(== 1): 0; H33(== 1): 0	0.942866	0.999367	0.470394	0.587643	0.903636	0.763145	0.756133	0.899937	0.999996	0.994771	0.977314	0.99971	0.967909	0.997396	21.3062	20.9149	22.1284	22.3228	20.8571	18.0684	20.7678	19.4959	22.4486	17.6929	24.5098	21.3724	21.4498	20.4161	20.9041	21.1917	-0.0712593	-0.03718
AGSNEDPILAPSGTPPPTIPPDETFGGR	[14] Phospho	Q8IZL8	PELP1	16049	31.94	43.691	2869.32	957.449	3	2.61508	Q8IZL8[732-759]	Proline-, glutamic acid- and leucine-rich protein 1 OS=Homo sapiens GN=PELP1 PE=1 SV=2 - [PELP1_HUMAN]	PELP1_[S743/T745]	S12(1xPhospho): 50; T14(1xPhospho): 50	0.5	0	S3(== 1): 0; S12(== 1): 50; T14(== 1): 50; T18(== 1): 0; T24(== 1): 0	0.672707	0.999367	0.432898	0.870477	0.967351	0.348841	0.135228	0.722064	0.999996	0.994771	0.986524	0.99971	0.671215	0.997396	16.2215	17.1997	17.7108	17.67	17.6226	17.0827	17.5712	17.0962	16.7256	16.852	17.2936	16.9266	17.044	17.4584	17.131	17.0241	0.0346583	0.00734751
AGSNEDPILAPSGTPPPTIPPDETFGGR	[14] Phospho	Q8IZL8	PELP1	15785	57.32	43.3483	2869.32	957.448	3	2.05007	Q8IZL8[732-759]	Proline-, glutamic acid- and leucine-rich protein 1 OS=Homo sapiens GN=PELP1 PE=1 SV=2 - [PELP1_HUMAN]	PELP1_[S743/T745]	S12(1xPhospho): 50; T14(1xPhospho): 50	0.5	0	S3(== 1): 0; S12(== 1): 50; T14(== 1): 50; T18(== 1): 0; T24(== 1): 0	0.600596	0.999367	0.440411	0.890837	0.80291	0.158665	0.41646	0.399967	0.999996	0.994771	0.954968	0.99971	0.854411	0.997396	17.0912	18.2433	15.7688	18.697	17.5525	17.0684	16.9308	16.8149	17.0428	16.9469	17.899	16.8866	17.0345	17.7726	16.9295	17.2442	0.0612009	-0.00891654
AGSPDVLR	[3] Phospho	Q8NDX6	ZNF740	9293	35.03	27.1504	893.403	447.709	2	2.36634	Q8NDX6[42-49]	Zinc finger protein 740 OS=Homo sapiens GN=ZNF740 PE=1 SV=1 - [ZN740_HUMAN]	ZNF740_S44	S3(1xPhospho): 100	1	0	S3(== 1): 100	0.90167	0.999367	0.62033	0.720076	0.486945	0.882791	0.938807	0.786752	0.999996	0.994771	0.815277	0.99971	0.99101	0.997396	16.788	15.7884	15.25	15.9352	14.7915	16.1152	15.7071	16.4267	14.9849	15.587	15.3059	15.8405	15.9422	15.6139	15.7062	15.5778	-0.0300112	-0.021511
AGSQEAEVGSDGER	[10] Phospho	Q9UK96	FBXO10	6267	58.03	19.9418	1470.57	736.29	2	2.23051	Q9UK96[333-346]	F-box only protein 10 OS=Homo sapiens GN=FBXO10 PE=1 SV=3 - [FBX10_HUMAN]	FBXO10_S342	S10(1xPhospho): 100	1	b1+(3): 216.10, b1+(5): 473.20, y1+(9): 999.38	S3(== 1): 0; S10(== 1): 100	0.66544	0.999367	0.474659	0.584763	0.257274	0.955041	0.486161	0.637811	0.999996	0.994771	0.644281	0.99971	0.890923	0.997396	15.1981	14.8336	13.9112	14.4831	13.8847	14.5424	14.2767	15.0047	13.7061	14.129	14.0312	14.2463	14.6476	14.3034	14.3292	14.1355	-0.0343132	-0.0317106
AGTLSITEFADMLSGNAGGFRSR	[12] Oxidation|[14] Phospho	Q15149	PLEC	17191	17.35	45.9023	2453.11	818.711	3	2.82078	Q15149[4361-4383]	Plectin OS=Homo sapiens GN=PLEC PE=1 SV=3 - [PLEC_HUMAN]	PLEC_[S4374/S4382]	M12(1xOxidation): 100; S14(1xPhospho): 49.62; S22(1xPhospho): 49.62	0.496	0	T3(== 1): 0; S5(== 1): 0.38; T7(== 1): 0.38; S14(== 1): 49.62; S22(== 1): 49.62	NA	NA	NA	NA	NA	NA	NA	NA	NA	NA	NA	NA	NA	NA	NA	NA	NA	NA	NA	NA	NA	13.1455	NA	NA	14.388	NA	NA	NA	13.1455	14.388	NA	NA
AGYSTDESSSSSLHATR	[5] Phospho	P51116	FXR2	6998	83.76	22.1809	1834.74	918.378	2	2.6753	P51116[407-423]	Fragile X mental retardation syndrome-related protein 2 OS=Homo sapiens GN=FXR2 PE=1 SV=2 - [FXR2_HUMAN]	FXR2_[Y409/S410/T411]	Y3(1xPhospho): 33.33; S4(1xPhospho): 33.33; T5(1xPhospho): 33.33	0.333	0	Y3(== 1): 33.33; S4(== 1): 33.33; T5(== 1): 33.33; S8(== 1): 0; S9(== 1): 0; S10(== 1): 0; S11(== 1): 0; S12(== 1): 0; H14(== 1): 0; T16(== 1): 0	0.694281	0.999367	0.433696	0.922872	0.467452	0.402822	0.900839	0.441375	0.999996	0.997009	0.805501	0.99971	0.985421	0.997396	15.3293	14.4764	13.7971	14.5024	13.955	13.8816	14.2035	15.1462	14.0811	13.8307	14.474	14.1417	14.5343	14.113	14.4769	14.1488	-0.0424368	-0.00570448
AGYSTDESSSSSLHATR	[5] Phospho	P51116	FXR2	7068	100.14	22.2093	1834.74	612.587	3	1.41956	P51116[407-423]	Fragile X mental retardation syndrome-related protein 2 OS=Homo sapiens GN=FXR2 PE=1 SV=2 - [FXR2_HUMAN]	FXR2_[S410/T411]	S4(1xPhospho): 49.97; T5(1xPhospho): 49.97	0.5	0	Y3(== 1): 0.06; S4(== 1): 49.97; T5(== 1): 49.97; S8(== 1): 0; S9(== 1): 0; S10(== 1): 0; S11(== 1): 0; S12(== 1): 0; H14(== 1): 0; T16(== 1): 0	0.541314	0.999367	0.384981	0.915358	0.442782	0.236956	0.917995	0.301934	0.999996	0.997009	0.794152	0.99971	0.988241	0.997396	16.0076	14.8848	14.402	14.9055	14.6088	14.2983	15.3344	15.6955	14.4679	14.184	14.658	15.0728	15.0982	14.6042	15.1659	14.6383	-0.0479911	0.00646299
AHLTVGQAAAGGSGNLLTER	[13] Phospho	Q99959	PKP2	11627	64.07	33.0314	2001.97	1001.99	2	4.2508	Q99959[317-336]	Plakophilin-2 OS=Homo sapiens GN=PKP2 PE=1 SV=2 - [PKP2_HUMAN]	PKP2_S329	S13(1xPhospho): 100	1	y1+(7): 802.44, y1+(5): 631.38, y1+(4): 518.29, y1+(3): 405.21	H2(== 1): 0; T4(== 1): 0; S13(== 1): 100; T18(== 1): 0	NA	NA	NA	NA	NA	NA	NA	NA	NA	NA	NA	NA	NA	NA	13.1589	12.7028	15.4192	NA	NA	13.3913	13.44	NA	12.1168	NA	12.3958	NA	13.7603	13.3913	12.7784	12.3958	-0.0392176	-0.106807
AHLTVGQAAAGGSGNLLTER	[13] Phospho	Q99959	PKP2	11629	83.51	32.8997	2001.97	668.329	3	1.42243	Q99959[317-336]	Plakophilin-2 OS=Homo sapiens GN=PKP2 PE=1 SV=2 - [PKP2_HUMAN]	PKP2_S329	S13(1xPhospho): 100	1	y1+(7): 802.44, y1+(6): 745.42, y1+(5): 631.38, y1+(4): 518.29, y1+(3): 405.21	H2(== 1): 0; T4(== 1): 0; S13(== 1): 100; T18(== 1): 0	0.940407	0.999367	0.93649	0.816201	0.612344	0.839973	0.522879	0.723548	0.999996	0.994771	0.884736	0.99971	0.905717	0.997396	13.222	15.862	17.3902	15.9944	16.7164	14.1299	16.3083	14.2887	16.964	15.8362	16.2189	16.4447	15.4914	15.6136	15.8537	16.1666	0.0113349	0.0333488
AHQSESYLPIGCK	[4] Phospho|[12] Carbamidomethyl	O75815	BCAR3	10560	22.79	31.0526	1568.67	523.898	3	2.22284	O75815[335-347]	Breast cancer anti-estrogen resistance protein 3 OS=Homo sapiens GN=BCAR3 PE=1 SV=1 - [BCAR3_HUMAN]	BCAR3_S338	S4(1xPhospho): 99.86	0.999	b1+(5): 633.20	H2(== 1): 0; S4(== 1): 99.86; S6(== 1): 0.14; Y7(== 1): 0	NA	NA	NA	NA	NA	NA	NA	NA	NA	NA	NA	NA	NA	NA	NA	NA	NA	NA	NA	NA	NA	15.9018	NA	12.7376	12.3694	NA	NA	NA	15.9018	12.5535	NA	NA
AHQSESYLPIGCK	[4] Phospho|[12] Carbamidomethyl	O75815	BCAR3	10522	41.55	30.3378	1568.67	523.898	3	1.84168	O75815[335-347]	Breast cancer anti-estrogen resistance protein 3 OS=Homo sapiens GN=BCAR3 PE=1 SV=1 - [BCAR3_HUMAN]	BCAR3_S338	S4(1xPhospho): 99.88	0.999	b1+(5): 633.20	H2(== 1): 0; S4(== 1): 99.88; S6(== 1): 0.12; Y7(== 1): 0	0.560589	0.999367	0.833561	NA	0.181781	NA	0.494265	NA	0.999996	NA	0.604524	NA	0.893515	NA	16.3737	16.3187	17.1232	17.16	17.259	15.7651	16.88	NA	17.1419	17.4503	16.8357	17.0581	16.6052	16.728	17.011	17.1147	0.0106307	0.0348272
AHQSESYLPIGCK	[4] Phospho|[12] Carbamidomethyl	O75815	BCAR3	10484	76.5	30.3378	1568.67	785.344	2	2.30152	O75815[335-347]	Breast cancer anti-estrogen resistance protein 3 OS=Homo sapiens GN=BCAR3 PE=1 SV=1 - [BCAR3_HUMAN]	BCAR3_S338	S4(1xPhospho): 100	1	b1+(2): 209.10, b1+(3): 337.16	H2(== 1): 0; S4(== 1): 100; S6(== 1): 0; Y7(== 1): 0	0.462702	0.999367	0.351632	0.293478	0.717111	0.612808	0.352058	0.325868	0.999996	0.988098	0.921507	0.99971	0.818713	0.997396	17.7019	19.1612	18.166	17.982	18.1399	17.346	17.9464	16.3661	18.1471	18.5416	17.8369	18.0938	18.343	17.8226	17.4865	18.1575	-0.0415237	-0.0689887
AKDEEEAFLDWSDDDDDDDDGFDPSTLPDPDK	[12] Phospho	Q13206	DDX10	18585	28.63	49.2738	3708.41	1237.14	3	2.89275	Q13206[769-800]	Probable ATP-dependent RNA helicase DDX10 OS=Homo sapiens GN=DDX10 PE=1 SV=2 - [DDX10_HUMAN]	DDX10_S780	S12(1xPhospho): 100	1	y1+(12): 1288.61, y1+(10): 1084.52, y1+(9): 969.49	S12(== 1): 100; S25(== 1): 0; T26(== 1): 0	0.828003	0.999367	NA	0.441357	0.632364	NA	NA	0.865956	NA	0.994771	0.890969	NA	NA	0.997396	13.1187	12.3829	13.5849	13.7435	12.4453	NA	12.8963	13.8837	13.4641	12.6033	15.7733	12.4704	13.0288	13.0944	13.4147	13.6156	0.00724412	0.0421067
AKSELTLTPDPAPPMAHSPLHR	[3] Phospho|[18] Phospho	Q9NRA0	SPHK2	11709	14.46	33.0054	2525.16	632.296	4	0.779614	Q9NRA0[397-418]	Sphingosine kinase 2 OS=Homo sapiens GN=SPHK2 PE=1 SV=2 - [SPHK2_HUMAN]	SPHK2_[S399/T402/H413/S414];S399	S3(1xPhospho): 50; T6(1xPhospho): 50; H17(1xPhospho): 50; S18(1xPhospho): 50	0.25	0	S3(== 1): 50; T6(== 1): 50; T8(== 1): 0; H17(== 1): 50; S18(== 1): 50; H21(== 1): 0	NA	NA	NA	NA	NA	NA	NA	NA	NA	NA	NA	NA	NA	NA	NA	NA	NA	NA	13.3639	NA	NA	NA	13.9995	NA	NA	NA	NA	13.3639	13.9995	NA	NA	NA
AKSPQPPVEEEDEHFDDTVVCLDTYNCDLHFK	[3] Phospho|[21] Carbamidomethyl|[27] Carbamidomethyl	Q00839	HNRNPU	14606	44.95	39.892	3913.66	783.74	5	3.62774	Q00839[269-300]	Heterogeneous nuclear ribonucleoprotein U OS=Homo sapiens GN=HNRNPU PE=1 SV=6 - [HNRPU_HUMAN]	HNRNPU_S271	S3(1xPhospho): 100	1	b1+(5): 592.25, b2+(5): 296.63, b2+(6): 345.15, b2+(7): 393.68	S3(== 1): 100; H14(== 1): 0; T18(== 1): 0; T24(== 1): 0; Y25(== 1): 0; H30(== 1): 0	NA	NA	NA	NA	NA	NA	NA	NA	NA	NA	NA	NA	NA	NA	12.7653	NA	NA	NA	NA	NA	NA	NA	NA	NA	17.8129	NA	12.7653	NA	NA	17.8129	NA	NA
AKSPQPPVEEEDEHFDDTVVCLDTYNCDLHFK	[3] Phospho|[21] Carbamidomethyl|[27] Carbamidomethyl	Q00839	HNRNPU	14162	53.35	39.0934	3913.66	979.422	4	2.66983	Q00839[269-300]	Heterogeneous nuclear ribonucleoprotein U OS=Homo sapiens GN=HNRNPU PE=1 SV=6 - [HNRPU_HUMAN]	HNRNPU_S271	S3(1xPhospho): 100	1	b1+(3): 367.14, b1+(5): 592.25, y2+(27): 1662.21	S3(== 1): 100; H14(== 1): 0; T18(== 1): 0; T24(== 1): 0; Y25(== 1): 0; H30(== 1): 0	0.784193	0.999367	NA	0.616206	0.5952	NA	NA	0.969402	NA	0.994771	0.879215	NA	NA	0.999791	12.8213	12.8381	18.3521	NA	15.9448	13.3466	16.8554	13.4353	17.3203	14.3649	16.7083	16.363	14.6705	14.6457	15.8703	15.8121	-0.00243814	0.113412
AKSTQDLSEGISR	[3] Phospho	P24588	AKAP5	7682	46.53	23.679	1470.67	736.344	2	1.83919	P24588[176-188]	A-kinase anchor protein 5 OS=Homo sapiens GN=AKAP5 PE=1 SV=3 - [AKAP5_HUMAN]	AKAP5_S178	S3(1xPhospho): 99.84	0.998	y1+(10): 1105.55	S3(== 1): 99.84; T4(== 1): 0.16; S8(== 1): 0; S12(== 1): 0	0.00545619	0.217402	0.0266682	0.119479	0.00531153	0.401938	0.052144	0.0538263	0.999996	0.930695	0.191588	0.99971	0.517617	0.997396	15.3177	14.7182	14.4602	13.607	13.7609	14.1077	14.4029	14.341	13.5821	13.5267	13.2634	13.2891	14.832	13.8252	14.1087	13.3597	-0.101417	-0.0721374
ALAEEASEEELPSDVDLNDPYFAEEVK	[7] Phospho|[13] Phospho	Q9H501	ESF1	20192	27.82	53.5504	3168.31	1057.11	3	2.36415	Q9H501[651-677]	ESF1 homolog OS=Homo sapiens GN=ESF1 PE=1 SV=1 - [ESF1_HUMAN]	ESF1_S657;S663	S7(1xPhospho): 100; S13(1xPhospho): 100	1	y1+(12): 1439.67, y1+(11): 1324.64, y1+(10): 1211.56, y1+(9): 1097.51, y1+(8): 982.49, y1+(7): 885.44	S7(== 1): 100; S13(== 1): 100; Y21(== 1): 0	0.259566	0.999367	0.956485	0.256844	0.382883	0.314648	0.453726	0.136422	0.999996	0.958951	0.75931	0.99971	0.874044	0.997396	15.2728	16.6523	16.1161	17.082	15.9595	14.8683	14.2937	13.2675	16.4433	15.7545	17.4969	16.6814	16.0137	15.9699	14.6682	16.6443	-0.00395311	-0.126621
ALAEEASEEELPSDVDLNDPYFAEEVK	[13] Phospho	Q9H501	ESF1	17640	32.45	46.9768	3088.34	1030.45	3	2.73956	Q9H501[651-677]	ESF1 homolog OS=Homo sapiens GN=ESF1 PE=1 SV=1 - [ESF1_HUMAN]	ESF1_S663	S13(1xPhospho): 100	1	b1+(8): 801.36, b1+(9): 930.41, b1+(10): 1059.45, y2+(16): 959.41	S7(== 1): 0; S13(== 1): 100; Y21(== 1): 0	0.943673	0.999367	NA	0.795757	0.864526	NA	NA	0.794459	NA	0.994771	0.969122	NA	NA	0.997396	13.2526	12.9846	13.0222	13.8111	12.5678	NA	12.3768	13.6265	12.9484	12.5793	14.9494	12.2021	13.0865	13.1894	12.9839	13.2436	0.0113071	-0.0113531
ALAPSPPAEFIYYCVDEDELQPYTNR	[5] Phospho|[14] Carbamidomethyl	Q9UIS9	MBD1	19403	61.97	51.2707	3137.39	1046.8	3	4.2668	Q9UIS9[307-332]	Methyl-CpG-binding domain protein 1 OS=Homo sapiens GN=MBD1 PE=1 SV=2 - [MBD1_HUMAN]	MBD1_S311	S5(1xPhospho): 100	1	b1+(9): 914.40, b1+(10): 1061.47, b1+(11): 1174.55, y1+(15): 1964.83	S5(== 1): 100; Y12(== 1): 0; Y13(== 1): 0; Y23(== 1): 0; T24(== 1): 0	NA	NA	NA	NA	NA	NA	NA	NA	NA	NA	NA	NA	NA	NA	13.6736	14.1939	NA	15.9198	12.6719	13.1522	NA	NA	12.7036	NA	17.3377	12.6699	13.9338	13.9146	12.7036	15.0038	-0.00198667	-0.133347
ALASNTSFFSGCSPIEEEAH	[12] Carbamidomethyl|[13] Phospho	O95239	KIF4A	15645	30.13	42.5379	2232.91	745.311	3	4.07577	O95239[1213-1232]	Chromosome-associated kinesin KIF4A OS=Homo sapiens GN=KIF4A PE=1 SV=3 - [KIF4A_HUMAN]	KIF4A_[S1216/T1218/S1219/S1222/S1225]	S4(1xPhospho): 20; T6(1xPhospho): 20; S7(1xPhospho): 20; S10(1xPhospho): 20; S13(1xPhospho): 20	0.2	0	S4(== 1): 20; T6(== 1): 20; S7(== 1): 20; S10(== 1): 20; S13(== 1): 20; H20(== 1): 0	0.0928079	0.77594	0.166573	0.504896	0.00806396	0.85732	0.0403572	0.176659	0.999996	0.994771	0.228351	0.99971	0.502447	0.997396	13.7514	13.4577	12.9547	14.2304	13.4915	14.0848	12.731	14.4054	14.3305	14.7441	15.0204	14.4902	13.388	13.9356	13.8223	14.7516	0.0578367	0.0460604
ALASNTSFFSGCSPIEEEAH	[12] Carbamidomethyl|[13] Phospho	O95239	KIF4A	15610	53.03	42.4832	2232.91	1117.46	2	2.54351	O95239[1213-1232]	Chromosome-associated kinesin KIF4A OS=Homo sapiens GN=KIF4A PE=1 SV=3 - [KIF4A_HUMAN]	KIF4A_S1225	S13(1xPhospho): 99.8	0.998	y1+(10): 1208.43	S4(== 1): 0; T6(== 1): 0; S7(== 1): 0; S10(== 1): 0.2; S13(== 1): 99.8; H20(== 1): 0	0.000927893	0.0594117	0.215788	0.223734	0.00481122	0.924291	0.00219562	0.00150604	0.999996	0.958155	0.186639	0.99971	0.264723	0.592176	16.0082	15.8575	15.4251	16.2366	15.9489	15.9752	16.0306	15.9049	16.1878	16.7212	16.9011	16.7709	15.7636	16.0536	16.0411	16.7977	0.0262965	0.0251779
ALDISLSSGEEDEGDEEDSTAGTTK	[7] Phospho|[8] Phospho	Q8IY81	FTSJ3	16032	28.16	43.2703	2715.03	906.017	3	2.62745	Q8IY81[329-353]	pre-rRNA processing protein FTSJ3 OS=Homo sapiens GN=FTSJ3 PE=1 SV=2 - [SPB1_HUMAN]	FTSJ3_S335;S336	S7(1xPhospho): 99.8; S8(1xPhospho): 99.8	0.996	b1+(5): 500.27	S5(== 1): 0.4; S7(== 1): 99.8; S8(== 1): 99.8; S19(== 1): 0; T20(== 1): 0; T23(== 1): 0; T24(== 1): 0	0.500757	0.999367	0.293623	0.205897	0.448532	0.447418	0.996729	0.723681	0.999996	0.958155	0.794984	0.99971	0.99927	0.997396	13.3593	14.9489	15.5913	15.1775	15.6047	15.5723	15.1821	15.7633	16.2846	15.8802	14.0621	16.4027	14.6332	15.4515	15.7433	15.4483	0.0785019	0.105497
ALDISLSSGEEDEGDEEDSTAGTTK	[7] Phospho|[8] Phospho	Q8IY81	FTSJ3	15752	37.97	42.4571	2715.03	1358.52	2	4.89609	Q8IY81[329-353]	pre-rRNA processing protein FTSJ3 OS=Homo sapiens GN=FTSJ3 PE=1 SV=2 - [SPB1_HUMAN]	FTSJ3_[S333/S335/S336];S333	S5(1xPhospho): 66.67; S7(1xPhospho): 66.67; S8(1xPhospho): 66.67	0.333	0	S5(== 1): 66.67; S7(== 1): 66.67; S8(== 1): 66.67; S19(== 1): 0; T20(== 1): 0; T23(== 1): 0; T24(== 1): 0	0.501586	0.999367	0.35594	0.135659	0.456303	0.15056	0.815963	0.727468	0.999996	0.934432	0.799113	0.99971	0.981692	0.997396	13.4156	15.2337	15.3975	14.9919	15.6157	15.5162	15.8521	15.5675	16.5033	16.2629	13.774	16.7962	14.6823	15.3746	15.9743	15.611	0.0664734	0.121676
ALDISLSSGEEDEGDEEDSTAGTTK	[7] Phospho|[8] Phospho|[19] Phospho	Q8IY81	FTSJ3	21790	46.03	58.8537	2795	932.673	3	3.11648	Q8IY81[329-353]	pre-rRNA processing protein FTSJ3 OS=Homo sapiens GN=FTSJ3 PE=1 SV=2 - [SPB1_HUMAN]	FTSJ3_S335;S336;S347	S7(1xPhospho): 99.72; S8(1xPhospho): 99.72; S19(1xPhospho): 99.72	0.992	b1+(5): 500.27	S5(== 1): 0.56; S7(== 1): 99.72; S8(== 1): 99.72; S19(== 1): 99.72; T20(== 1): 0.28; T23(== 1): 0; T24(== 1): 0	0.629307	0.999367	0.340732	0.929469	NA	0.401395	NA	NA	0.999996	0.997009	NA	0.99971	NA	NA	12.9172	19.4696	12.4106	12.0994	12.1219	13.1262	12.4559	21.2991	12.108	12.632	NA	12.1927	14.9325	12.4492	15.2877	12.4124	-0.262402	0.033914
ALDISLSSGEEDEGDEEDSTAGTTK	[8] Phospho	Q8IY81	FTSJ3	13759	69.91	38.613	2635.06	1318.54	2	1.37161	Q8IY81[329-353]	pre-rRNA processing protein FTSJ3 OS=Homo sapiens GN=FTSJ3 PE=1 SV=2 - [SPB1_HUMAN]	FTSJ3_[S335/S336]	S7(1xPhospho): 49.96; S8(1xPhospho): 49.96	0.5	0	S5(== 1): 0.08; S7(== 1): 49.96; S8(== 1): 49.96; S19(== 1): 0; T20(== 1): 0; T23(== 1): 0; T24(== 1): 0	0.250231	0.983805	NA	NA	0.250231	NA	NA	NA	NA	NA	0.641104	NA	NA	NA	16.8209	15.7721	14.5153	15.2727	NA	16.2398	15.2153	16.4682	NA	14.754	14.2541	15.1978	15.7028	15.7563	15.8418	14.7353	0.00490588	0.012713
ALDISLSSGEEDEGDEEDSTAGTTK	[7] Phospho|[8] Phospho	Q8IY81	FTSJ3	16244	86.46	44.2817	2715.03	906.017	3	2.87507	Q8IY81[329-353]	pre-rRNA processing protein FTSJ3 OS=Homo sapiens GN=FTSJ3 PE=1 SV=2 - [SPB1_HUMAN]	FTSJ3_S335;S336	S7(1xPhospho): 100; S8(1xPhospho): 100	1	b1+(5): 500.27, b1+(6): 613.36	S5(== 1): 0; S7(== 1): 100; S8(== 1): 100; S19(== 1): 0; T20(== 1): 0; T23(== 1): 0; T24(== 1): 0	0.714455	0.999367	0.60438	0.740763	0.460591	0.489836	0.776949	0.411067	0.999996	0.994771	0.801164	0.99971	0.976187	0.997396	20.4626	21.9919	20.0161	20.2838	19.8733	21.1288	19.6781	23.0901	20.9386	20.181	19.9077	20.7866	20.8235	20.4287	21.2356	20.2918	-0.0276221	0.0282706
ALDISLSSGEEDEGDEEDSTAGTTK	[8] Phospho	Q8IY81	FTSJ3	13787	90.47	38.0617	2635.06	1318.54	2	3.40878	Q8IY81[329-353]	pre-rRNA processing protein FTSJ3 OS=Homo sapiens GN=FTSJ3 PE=1 SV=2 - [SPB1_HUMAN]	FTSJ3_[S335/S336]	S7(1xPhospho): 50; S8(1xPhospho): 50	0.5	0	S5(== 1): 0; S7(== 1): 50; S8(== 1): 50; S19(== 1): 0; T20(== 1): 0; T23(== 1): 0; T24(== 1): 0	0.942455	0.999367	0.868943	0.751451	0.609685	0.831675	0.60384	0.862219	0.999996	0.994771	0.884736	0.99971	0.928016	0.997396	18.7768	18.2404	16.7482	17.8832	17.1236	18.3847	17.7202	18.4163	16.8598	17.3466	17.6058	17.7844	17.9218	17.7971	17.6655	17.5789	-0.0100728	-0.0207875
ALDISLSSGEEDEGDEEDSTAGTTK	[7] Phospho|[8] Phospho	Q8IY81	FTSJ3	16483	147.82	44.2817	2715.03	1358.52	2	2.79757	Q8IY81[329-353]	pre-rRNA processing protein FTSJ3 OS=Homo sapiens GN=FTSJ3 PE=1 SV=2 - [SPB1_HUMAN]	FTSJ3_S335;S336	S7(1xPhospho): 100; S8(1xPhospho): 100	1	b1+(5): 500.27, b1+(6): 613.36	S5(== 1): 0; S7(== 1): 100; S8(== 1): 100; S19(== 1): 0; T20(== 1): 0; T23(== 1): 0; T24(== 1): 0	0.69945	0.999367	0.570003	0.730927	0.498089	0.448662	0.892323	0.406618	0.999996	0.994771	0.823871	0.99971	0.984788	0.997396	22.0713	23.5256	21.7242	21.7812	21.5582	22.7532	21.425	24.4007	22.63	22.0252	21.3439	22.5078	22.4404	22.0309	22.8186	21.959	-0.0265707	0.024111
ALGVISNFQSSPK	[11] Phospho	O94876	TMCC1	13810	21.83	38.1136	1426.69	714.352	2	1.9124	O94876[404-416]	Transmembrane and coiled-coil domains protein 1 OS=Homo sapiens GN=TMCC1 PE=1 SV=3 - [TMCC1_HUMAN]	TMCC1_[S413/S414]	S10(1xPhospho): 50; S11(1xPhospho): 50	0.5	0	S6(== 1): 0; S10(== 1): 50; S11(== 1): 50	0.174213	0.881069	0.280386	0.10471	0.121411	0.282056	0.370027	0.768173	0.999996	0.91645	0.555489	0.99971	0.829108	0.997396	14.8355	14.7539	14.1213	14.3788	13.8909	14.3943	14.2996	13.3255	13.8234	14.1121	13.4663	14.2168	14.5702	14.2214	13.8162	13.9317	-0.0349639	-0.0766647
ALLNLPGTQTSGEAK	[11] Phospho	Q96GM8	TOE1	14824	11.65	40.4796	1578.77	790.393	2	4.13382	Q96GM8[348-362]	Target of EGR1 protein 1 OS=Homo sapiens GN=TOE1 PE=1 SV=1 - [TOE1_HUMAN]	TOE1_[T355/T357/S358]	T8(1xPhospho): 33.33; T10(1xPhospho): 33.33; S11(1xPhospho): 33.33	0.333	0	T8(== 1): 33.33; T10(== 1): 33.33; S11(== 1): 33.33	0.422928	0.999367	0.156358	0.836921	0.775618	0.273942	0.00343328	0.942742	0.999996	0.994771	0.942551	0.99971	0.316647	0.997396	15.3358	16.2598	14.4492	14.2008	14.2909	14.7032	14.6283	17.4211	14.6926	15.6255	15.3316	15.5729	15.3483	14.3983	15.5807	15.51	-0.0921732	0.0216868
ALLSLRSPK	[7] Phospho	Q9UNF1	MAGED2	10834	22.61	30.9437	1063.58	532.798	2	2.06007	Q9UNF1[241-249]	Melanoma-associated antigen D2 OS=Homo sapiens GN=MAGED2 PE=1 SV=2 - [MAGD2_HUMAN]	MAGED2_[S244/S247]	S4(1xPhospho): 50; S7(1xPhospho): 50	0.5	0	S4(== 1): 50; S7(== 1): 50	0.349594	0.999367	NA	NA	NA	NA	NA	0.349594	NA	NA	NA	NA	NA	0.997396	NA	13.7074	14.606	NA	13.9956	NA	13.9667	13.2686	13.9769	13.4573	13.5907	13.3983	14.1567	13.9956	13.7374	13.4821	-0.0165137	-0.0433797
ALPDSQQVPSSPASK	[11] Phospho	O14924	RGS12	8879	23.36	26.9654	1590.73	796.374	2	2.74447	O14924[840-854]	Regulator of G-protein signaling 12 OS=Homo sapiens GN=RGS12 PE=1 SV=1 - [RGS12_HUMAN]	RGS12_[S849/S850]	S10(1xPhospho): 49.93; S11(1xPhospho): 49.93	0.499	0	S5(== 1): 0.14; S10(== 1): 49.93; S11(== 1): 49.93; S14(== 1): 0	0.513438	0.999367	0.956046	0.551963	0.122517	0.619419	0.264303	0.444227	0.999996	0.994771	0.555489	0.99971	0.787971	0.997396	17.1687	16.4381	16.1608	16.296	15.8919	17.689	16.9888	16.2202	15.5686	15.8986	15.4757	16.223	16.5892	16.6257	16.2592	15.8658	0.0031681	-0.0289861
ALPLEAEPPPGPPSPSVTTEGQAVKPEPT	[14] Phospho	Q8N554	ZNF276	14301	33.69	40.1044	2972.45	991.825	3	3.3559	Q8N554[586-614]	Zinc finger protein 276 OS=Homo sapiens GN=ZNF276 PE=1 SV=4 - [ZN276_HUMAN]	ZNF276_S599	S14(1xPhospho): 99.82	0.998	y1+(15): 1540.79	S14(== 1): 99.82; S16(== 1): 0.18; T18(== 1): 0; T19(== 1): 0; T29(== 1): 0	0.339401	0.999367	0.507608	0.659374	0.517734	0.0789131	0.0314023	0.677487	0.999996	0.994771	0.83226	0.99971	0.482097	0.997396	18.9583	20.45	19.7705	20.1067	19.7661	20.3073	19.6515	19.7092	19.1539	19.1933	19.6212	19.4109	19.7263	20.06	19.5049	19.4085	0.0242055	-0.0162845
ALQEESLGMEAQVER	[6] Phospho	Q86Y91	KIF18B	12406	38.78	35.1493	1768.78	885.395	2	3.0839	Q86Y91[447-461]	Kinesin-like protein KIF18B OS=Homo sapiens GN=KIF18B PE=1 SV=3 - [KI18B_HUMAN]	KIF18B_S431	S6(1xPhospho): 100	1	0	S6(== 1): 100	0.882314	0.999367	NA	NA	0.882314	NA	NA	NA	NA	NA	0.972836	NA	NA	NA	14.019	13.571	12.8351	13.9651	13.0129	NA	NA	NA	12.3099	13.6289	14.1601	12.8764	13.475	13.489	12.3099	13.5551	0.00149302	-0.130466
ALSDREEEEEDDEEEEEEVEAAAQR	[3] Phospho	Q8N3E9	PLCD3	11887	31.02	33.5097	3015.18	754.802	4	5.01547	Q8N3E9[494-518]	1-phosphatidylinositol 4,5-bisphosphate phosphodiesterase delta-3 OS=Homo sapiens GN=PLCD3 PE=1 SV=3 - [PLCD3_HUMAN]	PLCD3_S496	S3(1xPhospho): 100	1	0	S3(== 1): 100	0.790222	0.999367	0.461214	0.822758	0.250833	0.814711	0.457157	0.609573	0.999996	0.994771	0.641104	0.99971	0.874044	0.997396	13.6937	15.3395	15.434	14.9524	15.9001	15.163	15.828	13.1884	16.2484	16.0027	15.6085	15.2803	14.8224	15.3385	15.0883	15.6305	0.0493789	0.02565
ALSDREEEEEDDEEEEEEVEAAAQR	[3] Phospho	Q8N3E9	PLCD3	11828	70.06	33.5097	3015.18	1006.07	3	5.22756	Q8N3E9[494-518]	1-phosphatidylinositol 4,5-bisphosphate phosphodiesterase delta-3 OS=Homo sapiens GN=PLCD3 PE=1 SV=3 - [PLCD3_HUMAN]	PLCD3_S496	S3(1xPhospho): 100	1	0	S3(== 1): 100	0.684343	0.999367	0.444022	0.476991	0.485674	0.99556	0.748882	0.834106	0.999996	0.994771	0.814844	0.99971	0.965549	0.997396	20.3113	21.8118	21.9906	21.6058	22.2156	21.7281	22.0929	21.2474	22.2155	21.9025	21.6992	21.746	21.3712	21.8498	21.8519	21.7826	0.0319515	0.032091
ALSDREEEEEDDEEEEEEVEAAAQR	[3] Phospho	Q8N3E9	PLCD3	11757	105.69	33.5097	3015.17	1508.59	2	2.7655	Q8N3E9[494-518]	1-phosphatidylinositol 4,5-bisphosphate phosphodiesterase delta-3 OS=Homo sapiens GN=PLCD3 PE=1 SV=3 - [PLCD3_HUMAN]	PLCD3_S496	S3(1xPhospho): 100	1	0	S3(== 1): 100	0.819624	0.999367	0.545131	0.843326	0.452445	0.583808	0.738551	0.53716	0.999996	0.994771	0.798734	0.99971	0.960937	0.997396	15.2841	18.0262	18.1068	17.641	18.4301	17.2999	18.4073	13.1757	18.5694	18.0045	17.7758	17.9577	17.1391	17.7903	16.7175	17.9127	0.0538056	-0.0359326
ALSGRASPVPAPSSGLHAAVR	[3] Phospho|[7] Phospho	Q9P206	KIAA1522	10485	64.21	30.1813	2160.03	721.017	3	1.64462	Q9P206[856-876]	Uncharacterized protein KIAA1522 OS=Homo sapiens GN=KIAA1522 PE=1 SV=2 - [K1522_HUMAN]	KIAA1522_S858;S862	S3(1xPhospho): 100; S7(1xPhospho): 100	1	b1+(9): 999.41, y1+(12): 1162.63, y1+(11): 1065.58, y1+(10): 994.54, y1+(9): 897.49, y2+(12): 581.82, y2+(11): 533.29, y2+(10): 497.78, y2+(9): 449.25	S3(== 1): 100; S7(== 1): 100; S13(== 1): 0; S14(== 1): 0; H17(== 1): 0	0.854387	0.999367	NA	NA	NA	NA	NA	0.854387	NA	NA	NA	NA	NA	0.997396	NA	NA	16.5876	NA	16.1551	NA	15.2284	13.3186	16.1097	15.1233	13.4038	15.5142	16.5876	16.1551	14.8856	14.6804	-0.0381125	-0.156188
ALSIESLSPTDSSNGVNWR	[8] Phospho	Q9Y3M8	STARD13	16454	66.14	44.3601	2111.96	704.993	3	1.82263	Q9Y3M8[409-427]	StAR-related lipid transfer protein 13 OS=Homo sapiens GN=STARD13 PE=1 SV=2 - [STA13_HUMAN]	STARD13_[S411/S414/S416]	S3(1xPhospho): 33.33; S6(1xPhospho): 33.33; S8(1xPhospho): 33.33	0.333	0	S3(== 1): 33.33; S6(== 1): 33.33; S8(== 1): 33.33; T10(== 1): 0; S12(== 1): 0; S13(== 1): 0	0.781893	0.999367	0.791606	0.127895	0.416149	0.704456	0.626372	0.770759	0.999996	0.930695	0.782401	0.99971	0.930476	0.997396	14.5757	14.5939	14.5201	15.1445	14.3813	13.8435	14.1072	14.2039	14.566	13.2241	14.7419	14.4564	14.5632	14.4564	14.2924	14.1408	-0.010619	-0.0270818
ALSIESLSPTDSSNGVNWR	[3] Phospho	Q9Y3M8	STARD13	16537	96.92	44.3888	2111.96	1056.99	2	2.72869	Q9Y3M8[409-427]	StAR-related lipid transfer protein 13 OS=Homo sapiens GN=STARD13 PE=1 SV=2 - [STA13_HUMAN]	STARD13_S411	S3(1xPhospho): 100	1	b1+(3): 352.13, y1+(16): 1761.84, y1+(15): 1648.76, y1+(14): 1519.71	S3(== 1): 100; S6(== 1): 0; S8(== 1): 0; T10(== 1): 0; S12(== 1): 0; S13(== 1): 0	0.964191	0.999367	0.690315	0.806517	0.865746	0.623196	0.733867	0.947084	0.999996	0.994771	0.969122	0.99971	0.958686	0.997396	17.5379	17.6881	17.8339	18.2681	17.7866	17.3599	17.5863	17.3123	17.9924	16.5589	18.2823	17.9307	17.6866	17.8049	17.6303	17.5907	0.00961242	-0.00460172
ALSQAAVEEEEEEEEEEEPAQGK	[3] Phospho	Q5JTH9	RRP12	12126	71.16	34.0136	2639.09	880.702	3	7.79826	Q5JTH9[1047-1069]	RRP12-like protein OS=Homo sapiens GN=RRP12 PE=1 SV=2 - [RRP12_HUMAN]	RRP12_S1049	S3(1xPhospho): 100	1	0	S3(== 1): 100	0.680833	0.999367	0.410195	0.470626	0.815447	0.997541	0.336533	0.461324	0.999996	0.994771	0.958481	0.99971	0.815596	0.997396	19.004	18.5102	17.7707	18.8075	18.396	19.3077	18.5472	19.5741	18.3943	18.3472	18.7448	18.4749	18.4283	18.8371	18.8386	18.5223	0.0316508	0.031765
ALSQAAVEEEEEEEEEEEPAQGK	[3] Phospho	Q5JTH9	RRP12	12105	98.68	34.0136	2639.07	1320.54	2	1.78468	Q5JTH9[1047-1069]	RRP12-like protein OS=Homo sapiens GN=RRP12 PE=1 SV=2 - [RRP12_HUMAN]	RRP12_S1049	S3(1xPhospho): 100	1	0	S3(== 1): 100	0.628522	0.999367	0.807193	0.5846	0.436407	0.502465	0.630314	0.317673	0.999996	0.994771	0.790727	0.99971	0.931245	0.997396	19.7374	19.1686	18.9709	18.8568	18.9459	19.782	19.3716	20.4988	18.9328	19.1381	18.4689	19.3569	19.2923	19.1949	19.601	18.988	-0.00730277	0.0229039
ALSSDSILSPAPDAR	[4] Phospho	Q8IVT2	MISP	13865	103.26	38.6881	1578.73	790.373	2	1.58295	Q8IVT2[392-406]	Mitotic interactor and substrate of PLK1 OS=Homo sapiens GN=MISP PE=1 SV=1 - [MISP_HUMAN]	MISP_[S394/S395]	S3(1xPhospho): 50; S4(1xPhospho): 50	0.5	0	S3(== 1): 50; S4(== 1): 50; S6(== 1): 0; S9(== 1): 0	0.884127	0.999367	0.423418	0.69445	0.782354	0.77855	0.606263	0.876922	0.999996	0.994771	0.943967	0.99971	0.928016	0.997396	18.5659	18.0034	17.4395	17.6046	17.1209	18.1211	17.9052	18.4543	16.9595	18.4648	17.2923	17.8354	18.0029	17.6155	17.773	17.8642	-0.0313824	-0.0185448
ALSSLHGDDQDSEDEVLTIPEVK	[12] Phospho	P11717	IGF2R	14529	49.64	39.9438	2576.16	859.727	3	2.17887	P11717[2398-2420]	Cation-independent mannose-6-phosphate receptor OS=Homo sapiens GN=IGF2R PE=1 SV=3 - [MPRI_HUMAN]	IGF2R_S2409	S12(1xPhospho): 100	1	b1+(6): 609.34, b1+(8): 781.38, b1+(9): 896.41, b1+(10): 1024.47, b1+(11): 1139.50	S3(== 1): 0; S4(== 1): 0; H6(== 1): 0; S12(== 1): 100; T18(== 1): 0	0.802642	0.999367	0.742822	NA	0.451462	NA	0.790729	NA	0.999996	NA	0.798297	NA	0.981391	NA	15.3594	16.1165	16.4616	16.761	16.6114	13.3376	15.7865	NA	16.526	13.4247	16.6115	15.4366	15.9792	15.57	16.1562	15.1576	-0.0374238	0.015898
ALSYASLDKEDLLSPINQNTLQR	[6] Phospho	Q6R327	RICTOR	15686	29.78	42.8426	2668.31	890.445	3	1.35149	Q6R327[1383-1405]	Rapamycin-insensitive companion of mTOR OS=Homo sapiens GN=RICTOR PE=1 SV=1 - [RICTR_HUMAN]	RICTOR_[Y1386/S1388]	Y4(1xPhospho): 49.96; S6(1xPhospho): 49.96	0.5	0	S3(== 1): 0.08; Y4(== 1): 49.96; S6(== 1): 49.96; S14(== 1): 0; T20(== 1): 0	NA	NA	NA	NA	NA	NA	NA	NA	NA	NA	NA	NA	NA	NA	NA	NA	14.9698	NA	NA	NA	13.1729	NA	NA	NA	NA	12.17	14.9698	NA	13.1729	12.17	NA	-0.184485
ALSYASLDKEDLLSPINQNTLQR	[6] Phospho	Q6R327	RICTOR	15724	45.78	42.703	2668.32	890.447	3	2.92428	Q6R327[1383-1405]	Rapamycin-insensitive companion of mTOR OS=Homo sapiens GN=RICTOR PE=1 SV=1 - [RICTR_HUMAN]	RICTOR_[Y1386/S1388]	Y4(1xPhospho): 49.96; S6(1xPhospho): 49.96	0.5	0	S3(== 1): 0.07; Y4(== 1): 49.96; S6(== 1): 49.96; S14(== 1): 0; T20(== 1): 0	NA	NA	NA	NA	NA	NA	NA	NA	NA	NA	NA	NA	NA	NA	13.3212	13.2362	NA	14.7485	13.3875	NA	NA	13.1921	14.4512	12.4898	16.2136	12.3986	13.2787	14.068	13.8216	13.7006	0.0832959	0.0578124
ALVEFESNPEETREPGSPPSVQR	[17] Phospho	Q9H6F5	CCDC86	12036	31.86	34.0939	2634.2	879.076	3	3.27979	Q9H6F5[31-53]	Coiled-coil domain-containing protein 86 OS=Homo sapiens GN=CCDC86 PE=1 SV=1 - [CCD86_HUMAN]	CCDC86_S47	S17(1xPhospho): 99.69	0.997	y1+(9): 1004.46	S7(== 1): 0; T12(== 1): 0.31; S17(== 1): 99.69; S20(== 1): 0	0.864111	0.999367	0.784988	0.780084	0.611377	0.991621	0.447625	0.451851	0.999996	0.994771	0.884736	0.99971	0.870771	0.997396	19.6681	20.9932	21.2366	20.8723	21.0987	19.2659	20.9	19.2191	21.0901	20.6911	21.1735	20.8707	20.6326	20.4123	20.4031	20.9118	-0.0154885	-0.0161428
ALVVPEPEPDSDSNQER	[13] Phospho	Q5VTR2	RNF20	12518	22.24	35.1234	1960.84	981.426	2	-1.78164	Q5VTR2[126-142]	E3 ubiquitin-protein ligase BRE1A OS=Homo sapiens GN=RNF20 PE=1 SV=2 - [BRE1A_HUMAN]	RNF20_S138	S13(1xPhospho): 99.82	0.998	y1+(5): 713.26	S11(== 1): 0.18; S13(== 1): 99.82	0.412371	0.999367	0.564078	0.275426	0.170397	0.920215	0.431266	0.345794	0.999996	0.974221	0.595661	0.99971	0.859049	0.997396	17.1084	16.5167	15.8479	14.8585	16.4054	16.8729	15.7196	16.3262	15.8879	15.5802	14.0797	16.1862	16.491	16.0456	15.9779	15.282	-0.0395041	-0.045605
AMEGNSSDQEQSPEDEDEGPAEEVPTQMPEQNPTHALPESPR	[12] Phospho|[28] Oxidation	Q86Y91	KIF18B	11827	32.58	33.1115	4684.92	1172.24	4	4.67528	Q86Y91[462-503]	Kinesin-like protein KIF18B OS=Homo sapiens GN=KIF18B PE=1 SV=3 - [KI18B_HUMAN]	KIF18B_[S446/S447/S452]	S6(1xPhospho): 33.33; S7(1xPhospho): 33.33; S12(1xPhospho): 33.33; M28(1xOxidation): 100	0.333	0	S6(== 1): 33.33; S7(== 1): 33.33; S12(== 1): 33.33; T26(== 1): 0; T34(== 1): 0; H35(== 1): 0; S40(== 1): 0	0.867072	0.999367	0.854476	0.852116	0.23951	0.995156	0.550895	0.567621	0.999996	0.994771	0.636218	0.99971	0.922191	0.997396	17.3531	18.445	18.9862	19.1668	19.2805	16.876	19.3685	16.8366	19.14	18.804	19.286	18.7941	18.2614	18.4411	18.4484	18.9614	0.0141265	0.0146952
AMEGNSSDQEQSPEDEDEGPAEEVPTQMPEQNPTHALPESPR	[12] Phospho	Q86Y91	KIF18B	12767	39.12	35.6537	4668.91	1168.24	4	2.13903	Q86Y91[462-503]	Kinesin-like protein KIF18B OS=Homo sapiens GN=KIF18B PE=1 SV=3 - [KI18B_HUMAN]	KIF18B_[S446/S447/S452]	S6(1xPhospho): 33.33; S7(1xPhospho): 33.33; S12(1xPhospho): 33.33	0.333	0	S6(== 1): 33.33; S7(== 1): 33.33; S12(== 1): 33.33; T26(== 1): 0; T34(== 1): 0; H35(== 1): 0; S40(== 1): 0	0.732646	0.999367	0.734346	0.673879	0.255841	0.96798	0.503279	0.464958	0.999996	0.994771	0.642773	0.99971	0.898325	0.997396	19.0659	19.7266	20.7318	20.5598	20.7966	18.9837	20.4913	19.2306	20.712	20.0523	20.9511	20.7245	19.8414	20.1133	20.1446	20.576	0.0196358	0.0218781
AMEGNSSDQEQSPEDEDEGPAEEVPTQMPEQNPTHALPESPR	[2] Oxidation|[7] Phospho	Q86Y91	KIF18B	12487	46.62	35.0688	4684.91	1172.24	4	3.51537	Q86Y91[462-503]	Kinesin-like protein KIF18B OS=Homo sapiens GN=KIF18B PE=1 SV=3 - [KI18B_HUMAN]	KIF18B_[S446/S447/S452]	M2(1xOxidation): 100; S6(1xPhospho): 33.33; S7(1xPhospho): 33.33; S12(1xPhospho): 33.33	0.333	0	S6(== 1): 33.33; S7(== 1): 33.33; S12(== 1): 33.33; T26(== 1): 0; T34(== 1): 0; H35(== 1): 0; S40(== 1): 0	0.768041	0.999367	0.462292	0.72951	0.316416	0.772439	0.789712	0.618909	0.999996	0.994771	0.705816	0.99971	0.981327	0.997396	18.3462	19.2976	19.954	20.0034	20.0685	18.9604	20.1434	18.351	19.9177	19.3331	20.1452	19.9247	19.1993	19.6775	19.4707	19.801	0.0354939	0.0202533
AMEGNSSDQEQSPEDEDEGPAEEVPTQMPEQNPTHALPESPR	[2] Oxidation|[26] Phospho|[28] Oxidation	Q86Y91	KIF18B	11412	47.63	32.4818	4700.91	1176.24	4	4.77077	Q86Y91[462-503]	Kinesin-like protein KIF18B OS=Homo sapiens GN=KIF18B PE=1 SV=3 - [KI18B_HUMAN]	KIF18B_S456	S16(1xPhospho): 100	1	b1+(10): 988.44, b1+(11): 1135.51, y1+(12): 1399.63, y1+(8): 931.40	S5(== 1): 0; T6(== 1): 0; S8(== 1): 0; S9(== 1): 0; T10(== 1): 0; S16(== 1): 100; S19(== 1): 0; H20(== 1): 0	0.703929	0.999367	0.180346	0.885766	0.254376	0.466127	0.409559	0.667606	0.999996	0.994771	0.642773	0.99971	0.850721	0.997396	18.2038	18.179	18.613	18.9447	19.4555	18.3255	18.8895	16.5935	19.1355	18.3694	18.8146	18.5723	18.3319	18.9086	18.2062	18.5854	0.0446808	-0.00993015
AMQCIQIPNGDLQNSPPPACR	[4] Carbamidomethyl|[15] Phospho|[20] Carbamidomethyl	Q9Y3M8	STARD13	13744	41.86	37.983	2446.07	816.363	3	2.91977	Q9Y3M8[300-320]	StAR-related lipid transfer protein 13 OS=Homo sapiens GN=STARD13 PE=1 SV=2 - [STA13_HUMAN]	STARD13_S314	S15(1xPhospho): 100	1	0	S15(== 1): 100	0.31765	0.999367	0.365171	0.877931	0.634982	0.102816	0.0427261	0.192262	0.999996	0.994771	0.890969	0.99971	0.503824	0.997396	15.8553	16.8469	17.2018	17.1089	17.3259	16.7911	16.7886	16.5316	16.786	16.6536	16.0966	16.4838	16.6347	17.0753	16.7021	16.4113	0.0377207	0.00583382
AMQCIQIPNGDLQNSPPPACR	[2] Oxidation|[4] Carbamidomethyl|[15] Phospho|[20] Carbamidomethyl	Q9Y3M8	STARD13	12675	69.07	35.3075	2462.06	821.694	3	2.05649	Q9Y3M8[300-320]	StAR-related lipid transfer protein 13 OS=Homo sapiens GN=STARD13 PE=1 SV=2 - [STA13_HUMAN]	STARD13_S314	M2(1xOxidation): 100; S15(1xPhospho): 100	1	0	S15(== 1): 100	0.04338	0.554969	0.0678462	0.966747	0.332963	0.0535085	0.00782525	0.287418	0.999996	0.997009	0.718334	0.99971	0.360776	0.997396	15.6214	16.3948	16.5628	16.8738	16.9079	16.968	16.6195	15.7303	16.281	16.2381	15.6121	15.5137	16.193	16.9166	16.2103	15.788	0.0630664	0.00153564
ANSFVGTAQYVSPELLTEK	[3] Phospho	O15530	PDPK1	16564	54.75	44.8395	2133.01	1067.51	2	2.99639	O15530[239-257]	3-phosphoinositide-dependent protein kinase 1 OS=Homo sapiens GN=PDPK1 PE=1 SV=1 - [PDPK1_HUMAN]	PDPK1_S241	S3(1xPhospho): 99.8	0.998	y1+(14): 1535.80	S3(== 1): 99.8; T7(== 1): 0.2; Y10(== 1): 0; S12(== 1): 0; T17(== 1): 0	0.569517	0.999367	NA	NA	NA	NA	0.569517	NA	NA	NA	NA	NA	0.92486	NA	NA	NA	14.0979	12.544	14.4181	13.2787	14.2385	NA	12.0661	13.49	13.3308	14.7192	14.0979	13.4136	13.1523	13.8467	-0.07178	-0.100161
ANSLGDLYAQK	[3] Phospho	Q13009	TIAM1	11736	65.11	33.6959	1258.56	630.288	2	2.22159	Q13009[229-239]	T-lymphoma invasion and metastasis-inducing protein 1 OS=Homo sapiens GN=TIAM1 PE=1 SV=2 - [TIAM1_HUMAN]	TIAM1_S231	S3(1xPhospho): 100	1	y1+(8): 907.49, y1+(7): 794.40, y1+(6): 737.38, y1+(5): 622.36, y1+(4): 509.27	S3(== 1): 100; Y8(== 1): 0	0.917704	0.999367	0.869321	0.846164	0.477281	0.975372	0.595292	0.62456	0.999996	0.994771	0.809279	0.99971	0.925905	0.997396	17.3866	16.5668	15.8809	16.2443	15.9541	17.3194	16.461	17.2225	15.7763	16.3949	15.9746	16.391	16.6114	16.506	16.4866	16.2535	-0.00919058	-0.0108824
ANTPELKK	[3] Phospho	Q9H8V3	ECT2	5423	43.4	18.3923	979.477	490.746	2	2.59357	Q9H8V3[357-364]	Protein ECT2 OS=Homo sapiens GN=ECT2 PE=1 SV=4 - [ECT2_HUMAN]	ECT2_T359	T3(1xPhospho): 100	1	0	T3(== 1): 100	0.419202	0.999367	0.845046	0.243606	0.234965	0.326955	0.422361	0.559247	0.999996	0.958155	0.633877	0.99971	0.855773	0.997396	15.095	14.6529	14.1599	14.9104	13.8332	14.8853	13	14.7409	13.8276	14.501	13.931	14.1472	14.636	14.543	13.8562	14.193	-0.00919426	-0.078987
APAASEGNHTDGAEEAAGSCAQAPSHSPPNKPK	[20] Carbamidomethyl|[27] Phospho	Q92560	BAP1	6781	13.8	21.4194	3320.42	831.112	4	1.27289	Q92560[301-333]	Ubiquitin carboxyl-terminal hydrolase BAP1 OS=Homo sapiens GN=BAP1 PE=1 SV=2 - [BAP1_HUMAN]	BAP1_S327	S27(1xPhospho): 99.57	0.996	y1+(7): 847.41	S5(== 1): 0; H9(== 1): 0; T10(== 1): 0; S19(== 1): 0; S25(== 1): 0.21; H26(== 1): 0.21; S27(== 1): 99.57	0.74311	0.999367	NA	NA	NA	0.525052	0.864495	0.546234	NA	NA	NA	0.99971	0.981692	0.997396	12.8636	NA	17.2417	12.1706	17.2331	13.2093	16.7249	13.1859	16.7643	14.5565	12.8047	16.2543	15.0527	14.2043	15.5583	14.5385	-0.0836903	0.0476677
APAVEADAESSPSQGLAAADGEGPLLLK	[10] Phospho	Q5VU92	DCAF12L1	16180	68.87	44.3888	2743.3	915.442	3	2.67442	Q5VU92[13-40]	DDB1- and CUL4-associated factor 12-like protein 1 OS=Homo sapiens GN=DCAF12L1 PE=1 SV=1 - [DC121_HUMAN]	DCAF12L1_[S22/S23/S25]	S10(1xPhospho): 33.33; S11(1xPhospho): 33.33; S13(1xPhospho): 33.33	0.333	0	S10(== 1): 33.33; S11(== 1): 33.33; S13(== 1): 33.33	0.385367	0.999367	0.221578	0.814564	0.122096	0.466332	0.643216	0.310319	0.999996	0.994771	0.555489	0.99971	0.934222	0.997396	15.8055	16.6446	16.7066	17.405	16.9889	16.4782	16.5306	15.7093	17.3308	16.7294	17.6099	17.0886	16.3856	16.9574	16.5236	17.1426	0.0494872	0.0120995
APPGAPGPGPGSGAPGSQEEEEEPGLVEGDPGDGAIEDPELEAIK	[17] Phospho	Q86U42	PABPN1	16708	30.12	44.8135	4384.95	1462.66	3	1.5906	Q86U42[79-123]	Polyadenylate-binding protein 2 OS=Homo sapiens GN=PABPN1 PE=1 SV=3 - [PABP2_HUMAN]	PABPN1_S95	S17(1xPhospho): 100	1	b1+(12): 943.46, b1+(13): 1000.48, b1+(14): 1071.52	S12(== 1): 0; S17(== 1): 100	0.0476789	0.583898	0.101323	0.0491564	0.0116101	0.549799	0.215532	0.517619	0.999996	0.767967	0.257933	0.99971	0.750595	0.997396	13.2866	12.7574	13.6388	15.2614	16.0769	13.4822	15.524	14.3115	17.2104	15.1297	17.4238	16.7973	13.2276	14.9402	15.682	16.4503	0.175642	0.245556
APPPLSFSSSPPSPASSVSLNQGAK	[10] Phospho	Q5T5P2	KIAA1217	15192	28.59	41.2856	2489.19	830.738	3	2.8352	Q5T5P2[1887-1911]	Sickle tail protein homolog OS=Homo sapiens GN=KIAA1217 PE=1 SV=2 - [SKT_HUMAN]	KIAA1217_[S1892/S1894/S1895/S1896]	S6(1xPhospho): 25; S8(1xPhospho): 25; S9(1xPhospho): 25; S10(1xPhospho): 25	0.25	0	S6(== 1): 25; S8(== 1): 25; S9(== 1): 25; S10(== 1): 25; S13(== 1): 0; S16(== 1): 0; S17(== 1): 0; S19(== 1): 0	0.762153	0.999367	0.503105	0.535751	0.608272	0.925641	0.58275	0.693406	0.999996	0.994771	0.884446	0.99971	0.92486	0.997396	13.4487	15.7841	13.7305	15.0339	15.3107	14.3576	15.0074	14.2775	15.2938	14.6971	14.6901	14.8039	14.3211	14.9007	14.8596	14.7303	0.0572383	0.0532473
APQTLPSPEADALAGSK	[7] Phospho	P31274	HOXC9	12570	41.72	35.2037	1731.81	866.913	2	2.08759	P31274[153-169]	Homeobox protein Hox-C9 OS=Homo sapiens GN=HOXC9 PE=1 SV=3 - [HXC9_HUMAN]	HOXC9_S159	S7(1xPhospho): 100	1	b1+(4): 398.20, b1+(5): 511.29, y1+(12): 1222.54, y2+(12): 611.77	T4(== 1): 0; S7(== 1): 100; S16(== 1): 0	0.470908	0.999367	0.665193	0.14525	0.243991	0.443346	0.751994	0.378344	0.999996	0.93763	0.640773	0.99971	0.966433	0.997396	16.6635	17.2468	16.7134	16.2515	16.5731	17.2947	16.0446	16.5012	16.658	16.7373	16.4699	16.5892	16.8746	16.7064	16.4012	16.5988	-0.0144481	-0.0410458
APQTSSSPPPVR	[7] Phospho	Q8IYB3	SRRM1	6977	55.49	21.9441	1302.6	652.307	2	1.80604	Q8IYB3[690-701]	Serine/arginine repetitive matrix protein 1 OS=Homo sapiens GN=SRRM1 PE=1 SV=2 - [SRRM1_HUMAN]	SRRM1_[S695/S696]	S6(1xPhospho): 49.95; S7(1xPhospho): 49.95	0.5	0	T4(== 1): 0; S5(== 1): 0.09; S6(== 1): 49.95; S7(== 1): 49.95	0.895657	0.999367	0.873864	0.632901	0.818083	0.544685	0.689391	0.704064	0.999996	0.994771	0.958939	0.99971	0.940585	0.997396	20.9833	20.2659	19.543	19.7986	19.5904	21.0856	20.5856	21.1411	19.9125	20.5605	19.9625	20.6119	20.2641	20.1582	20.5464	20.3783	-0.00755617	0.019961
APQTSSSPPPVRR	[7] Phospho	Q8IYB3	SRRM1	6172	30.26	19.8106	1458.7	487.241	3	1.92159	Q8IYB3[690-702]	Serine/arginine repetitive matrix protein 1 OS=Homo sapiens GN=SRRM1 PE=1 SV=2 - [SRRM1_HUMAN]	SRRM1_[S694/S695/S696]	S5(1xPhospho): 33.32; S6(1xPhospho): 33.32; S7(1xPhospho): 33.32	0.333	0	T4(== 1): 0.05; S5(== 1): 33.32; S6(== 1): 33.32; S7(== 1): 33.32	0.0180158	0.379649	0.208259	0.0530615	0.0361116	0.0691654	0.0496004	0.346328	0.999996	0.773397	0.363949	0.99971	0.517617	0.997396	13.509	14.163	14.454	14.3348	14.6814	14.4475	15.079	14.7354	14.7619	15.4819	14.8974	14.9084	14.042	14.4879	14.8588	15.0959	0.0451002	0.0815641
APSGHLAPSPPAFDGELDLQR	[9] Phospho	Q9P2Y4	ZNF219	14178	53.3	39.0934	2254.05	752.357	3	2.81168	Q9P2Y4[8-28]	Zinc finger protein 219 OS=Homo sapiens GN=ZNF219 PE=1 SV=2 - [ZN219_HUMAN]	ZNF219_S16	S9(1xPhospho): 100	1	b1+(5): 450.21, b1+(6): 563.29, b1+(7): 634.33, b1+(8): 731.38	S3(== 1): 0; H5(== 1): 0; S9(== 1): 100	NA	NA	NA	NA	NA	NA	NA	NA	NA	NA	NA	NA	NA	NA	NA	NA	15.2168	NA	14.663	NA	13.7071	NA	15.3188	NA	14.8007	14.0357	15.2168	14.663	14.513	14.4182	-0.0534884	-0.068321
APSPTAEQPPGGGDSAR	[3] Phospho	Q15742	NAB2	7408	61.8	23.2592	1673.71	837.862	2	2.83641	Q15742[4-20]	NGFI-A-binding protein 2 OS=Homo sapiens GN=NAB2 PE=1 SV=1 - [NAB2_HUMAN]	NAB2_S6	S3(1xPhospho): 100	1	b1+(3): 336.10, y1+(14): 1339.62, y1+(13): 1242.57, y2+(14): 670.32	S3(== 1): 100; T5(== 1): 0; S15(== 1): 0	0.12038	0.821649	0.100878	0.262677	0.00823746	0.957125	0.0932689	0.41386	0.999996	0.969112	0.228351	0.99971	0.595486	0.997396	16.7059	16.2672	15.7488	15.2862	15.1054	15.9398	15.8982	16.0663	14.2589	14.9141	14.805	14.9254	16.2406	15.4438	15.4078	14.8815	-0.0725796	-0.0759489
APSPTKPLRR	[3] Phospho	Q96FF9	CDCA5	7666	23.04	23.6533	1201.63	401.552	3	0.977599	Q96FF9[19-28]	Sororin OS=Homo sapiens GN=CDCA5 PE=1 SV=1 - [CDCA5_HUMAN]	CDCA5_S21	S3(1xPhospho): 100	1	y2+(7): 434.28, y2+(6): 385.75	S3(== 1): 100; T5(== 1): 0	NA	NA	NA	NA	NA	NA	NA	NA	NA	NA	NA	NA	NA	NA	NA	NA	14.6332	12.5228	14.1397	NA	14.6235	NA	14.6396	14.5291	13.9186	14.0809	14.6332	13.3313	14.6315	14.1762	-0.134427	-0.000160813
APVPSTCSSTFPEELSPPSHQAK	[7] Carbamidomethyl|[16] Phospho	Q14980	NUMA1	11550	84.77	32.7955	2533.13	845.382	3	2.2115	Q14980[154-176]	Nuclear mitotic apparatus protein 1 OS=Homo sapiens GN=NUMA1 PE=1 SV=2 - [NUMA1_HUMAN]	NUMA1_S169	S16(1xPhospho): 100	1	y1+(7): 764.40, y1+(6): 667.35, y1+(5): 570.30, y2+(7): 382.71, y2+(6): 334.18	S5(== 1): 0; T6(== 1): 0; S8(== 1): 0; S9(== 1): 0; T10(== 1): 0; S16(== 1): 100; S19(== 1): 0; H20(== 1): 0	0.765144	0.999367	0.562583	0.764347	0.429963	0.713343	0.452885	0.479875	0.999996	0.994771	0.790431	0.99971	0.874044	0.997396	20.4528	22.1475	21.9936	21.872	22.1323	21.6469	22.305	21.1161	21.7902	22.0497	22.0705	21.904	21.5313	21.8837	21.7371	22.0081	0.0234237	0.0137239
APVQPQQSPAAAPGGTDEKPSGK	[8] Phospho	Q13200	PSMD2	7014	35.24	21.8927	2297.07	766.699	3	2.46423	Q13200[9-31]	26S proteasome non-ATPase regulatory subunit 2 OS=Homo sapiens GN=PSMD2 PE=1 SV=3 - [PSMD2_HUMAN]	PSMD2_S16	S8(1xPhospho): 100	1	b1+(8): 916.39, y1+(13): 1214.60, y1+(12): 1143.56, y1+(11): 1072.53, y1+(10): 975.47, y1+(9): 918.45, y2+(12): 572.29, y2+(11): 536.77, y2+(10): 488.24	S8(== 1): 100; T16(== 1): 0; S21(== 1): 0	0.196398	0.929514	0.119546	0.3076	0.14366	0.401195	0.550754	0.348415	0.999996	0.994488	0.58811	0.99971	0.922191	0.997396	14.2354	14.6883	14.8963	15.0503	15.0527	14.9074	15.1278	14.7636	14.7413	15.6164	15.0008	14.8572	14.6067	15.0035	14.8776	15.1581	0.0386663	0.0265089
AQAVSEEEEEEEGK	[5] Phospho	Q9GZR7	DDX24	7559	67.21	22.9944	1642.63	822.322	2	2.61795	Q9GZR7[78-91]	ATP-dependent RNA helicase DDX24 OS=Homo sapiens GN=DDX24 PE=1 SV=1 - [DDX24_HUMAN]	DDX24_S82	S5(1xPhospho): 100	1	0	S5(== 1): 100	0.915484	0.999367	0.890905	0.93639	0.468031	0.951721	0.643824	0.557929	0.999996	0.997009	0.805501	0.99971	0.934222	0.997396	14.0078	13.7753	12.8999	13.2919	13.1379	14.4922	12.973	14.2742	13.5645	14.172	13.4782	13.9839	13.561	13.6406	13.6039	13.8781	0.00844666	0.00455829
AQAVSEEEEEEEGKSSSPK	[17] Phospho	Q9GZR7	DDX24	6222	27.31	20.2872	2128.87	710.632	3	2.208	Q9GZR7[78-96]	ATP-dependent RNA helicase DDX24 OS=Homo sapiens GN=DDX24 PE=1 SV=1 - [DDX24_HUMAN]	DDX24_[S93/S94]	S16(1xPhospho): 49.95; S17(1xPhospho): 49.95	0.5	0	S5(== 1): 0; S15(== 1): 0.1; S16(== 1): 49.95; S17(== 1): 49.95	0.368804	0.999367	0.400536	0.249036	0.221264	0.648664	0.45714	0.583957	0.999996	0.958155	0.619161	0.99971	0.874044	0.997396	16.2132	15.5394	15.2309	15.0704	15.3153	15.652	15.1249	15.4258	15.2051	15.5426	14.5707	15.1155	15.6612	15.3459	15.2519	15.0763	-0.0293379	-0.0381983
AQEAEAQSEDDDEDTEEEQGEEKEK	[8] Phospho	Q5C9Z4	NOM1	6284	13.55	20.0502	2947.1	1474.56	2	2.72618	Q5C9Z4[273-297]	Nucleolar MIF4G domain-containing protein 1 OS=Homo sapiens GN=NOM1 PE=1 SV=1 - [NOM1_HUMAN]	NOM1_S280	S8(1xPhospho): 100	1	y1+(14): 1694.69, y1+(11): 1335.59	S8(== 1): 100; T15(== 1): 0	0.283896	0.999367	0.346691	0.722972	0.472712	0.250921	0.198506	0.5271	0.999996	0.994771	0.807376	0.99971	0.730915	0.997396	15.8272	15.7373	15.1176	15.5859	15.3589	14.0349	15.4883	15.7328	15.7321	16.1414	15.5533	15.6683	15.5607	14.9932	15.651	15.7877	-0.0535958	0.00835046
AQEAEAQSEDDDEDTEEEQGEEKEK	[8] Phospho|[15] Phospho	Q5C9Z4	NOM1	6280	55.83	20.8921	3027.06	1514.54	2	2.84346	Q5C9Z4[273-297]	Nucleolar MIF4G domain-containing protein 1 OS=Homo sapiens GN=NOM1 PE=1 SV=1 - [NOM1_HUMAN]	NOM1_S280;T287	S8(1xPhospho): 100; T15(1xPhospho): 100	1	0	S8(== 1): 100; T15(== 1): 100	NA	NA	NA	NA	NA	NA	NA	NA	NA	NA	NA	NA	NA	NA	14.0217	16.6483	NA	12.8803	NA	NA	NA	17.2288	13.685	13.0042	NA	NA	15.335	12.8803	15.4569	13.0042	-0.251659	0.0114184
AQEAEAQSEDDDEDTEEEQGEEKEK	[8] Phospho|[15] Phospho	Q5C9Z4	NOM1	6395	81.63	20.8921	3027.06	1010.03	3	2.24675	Q5C9Z4[273-297]	Nucleolar MIF4G domain-containing protein 1 OS=Homo sapiens GN=NOM1 PE=1 SV=1 - [NOM1_HUMAN]	NOM1_S280;T287	S8(1xPhospho): 100; T15(1xPhospho): 100	1	0	S8(== 1): 100; T15(== 1): 100	0.88026	0.999367	0.277995	0.655634	0.218043	0.968207	0.777867	0.971436	0.999996	0.994771	0.618339	0.99971	0.976187	0.999791	17.9479	19.5166	17.0422	16.5882	16.7892	17.9653	12.728	20.5343	17.7845	17.3156	16.0323	17.4326	18.1689	17.1142	17.0156	16.9268	-0.0862724	-0.0946117
AQEAEAQSEDDDEDTEEEQGEEKEK	[8] Phospho	Q5C9Z4	NOM1	6126	119.03	20.0502	2947.1	983.373	3	3.00028	Q5C9Z4[273-297]	Nucleolar MIF4G domain-containing protein 1 OS=Homo sapiens GN=NOM1 PE=1 SV=1 - [NOM1_HUMAN]	NOM1_S280	S8(1xPhospho): 100	1	y1+(17): 2053.78, y1+(16): 1924.74, y1+(15): 1809.71, y1+(14): 1694.69, y1+(13): 1579.66, y1+(12): 1450.62, y1+(11): 1335.59, y2+(16): 962.87, y2+(15): 905.36, y2+(13): 790.33, y2+(12): 725.81, y2+(11): 668.30	S8(== 1): 100; T15(== 1): 0	0.266693	0.999367	0.958322	0.291488	0.165508	0.250723	0.123223	0.767434	0.999996	0.986353	0.594681	0.99971	0.651088	0.997396	18.5908	18.4705	18.2052	18.5576	18.318	18.4132	18.5287	18.941	18.4749	18.9525	18.5328	18.643	18.4222	18.4296	18.6482	18.7094	0.000581243	0.01759
AQEEGPGEPPPPELALLPPPPPPPPTPATPTSSASNLDLGEQR	[29] Phospho	Q7Z7K6	CENPV	18589	25.52	49.7554	4425.11	1107.28	4	-7.26426	Q7Z7K6[73-115]	Centromere protein V OS=Homo sapiens GN=CENPV PE=1 SV=1 - [CENPV_HUMAN]	CENPV_[T98/T101]	T26(1xPhospho): 50; T29(1xPhospho): 50	0.5	0	T26(== 1): 50; T29(== 1): 50; T31(== 1): 0; S32(== 1): 0; S33(== 1): 0; S35(== 1): 0	0.883874	0.999367	NA	0.594139	0.938064	NA	NA	0.686375	NA	0.994771	0.984512	NA	NA	0.997396	14.1155	14.0769	16.0567	13.5218	14.6922	NA	13.8203	13.9539	15.1308	12.4624	16.5027	15.6289	14.7497	14.107	14.3016	14.8647	-0.064271	-0.0445043
AQETEAAPSQAPADEPEPESAAAQSQENQDTRPK	[9] Phospho	Q9UNF1	MAGED2	8717	23.38	26.0165	3657.58	1220.2	3	2.14682	Q9UNF1[138-171]	Melanoma-associated antigen D2 OS=Homo sapiens GN=MAGED2 PE=1 SV=2 - [MAGD2_HUMAN]	MAGED2_S146	S9(1xPhospho): 100	1	b1+(6): 630.27, b1+(7): 701.31	T4(== 1): 0; S9(== 1): 100; S20(== 1): 0; S25(== 1): 0; T31(== 1): 0	NA	NA	NA	NA	NA	NA	NA	NA	NA	NA	NA	NA	NA	NA	NA	NA	NA	14.5353	17.0069	NA	NA	NA	16.6299	16.2225	16.1576	14.4189	NA	15.7711	16.6299	15.5997	NA	NA
AQGQADESSENEEEEIELIPEK	[9] Phospho	Q9Y4A0	JRKL	14603	43.13	40.0784	2553.07	852.031	3	2.66088	Q9Y4A0[453-474]	Jerky protein homolog-like OS=Homo sapiens GN=JRKL PE=2 SV=2 - [JERKL_HUMAN]	JRKL_[S460/S461]	S8(1xPhospho): 50; S9(1xPhospho): 50	0.5	0	S8(== 1): 50; S9(== 1): 50	0.164049	0.875723	0.418927	0.16651	0.0979845	0.399185	0.193416	0.477771	0.999996	0.948528	0.515763	0.99971	0.722861	0.997396	16.7898	16.5007	15.9758	16.3165	15.7838	16.3531	15.9783	16.1948	15.5024	16.003	15.0445	15.7933	16.4221	16.1511	15.8918	15.6136	-0.0240022	-0.0473541
AQLEPVASPAK	[8] Phospho	Q15149	PLEC	9049	36.81	26.9111	1189.58	595.796	2	2.83356	Q15149[1428-1438]	Plectin OS=Homo sapiens GN=PLEC PE=1 SV=3 - [PLEC_HUMAN]	PLEC_S1435	S8(1xPhospho): 100	1	0	S8(== 1): 100	0.210168	0.943164	0.883571	0.512243	0.0428733	0.633977	0.0889829	0.202896	0.999996	0.994771	0.395208	0.99971	0.590709	0.997396	19.1705	18.2507	17.8007	17.9507	17.6915	19.2818	17.8114	18.8667	17.1675	17.3556	16.9347	17.2251	18.4073	18.308	17.9485	17.1718	-0.00780483	-0.0364118
AQQELVPPQQQASPPQLPK	[13] Phospho	O15027	SEC16A	12624	12.97	35.2815	2163.08	722.033	3	2.26379	O15027[879-897]	Protein transport protein Sec16A OS=Homo sapiens GN=SEC16A PE=1 SV=3 - [SC16A_HUMAN]	SEC16A_S1069	S13(1xPhospho): 100	1	0	S13(== 1): 100	0.326103	0.999367	0.234254	0.483679	0.812984	0.334274	0.236545	0.496364	0.999996	0.994771	0.957328	0.99971	0.76731	0.997396	16.2556	16.6118	16.0783	16.3759	16.685	17.7425	16.3881	16.6857	16.3186	16.7213	15.7198	16.2552	16.3152	16.9345	16.4641	16.2321	0.0537433	0.0131059
AQQGLYQVPGPSPQFQSPPAK	[17] Phospho	P56945	BCAR1	13636	19.46	37.7747	2304.1	1153.06	2	1.58317	P56945[123-143]	Breast cancer anti-estrogen resistance protein 1 OS=Homo sapiens GN=BCAR1 PE=1 SV=2 - [BCAR1_HUMAN]	BCAR1_S139	S17(1xPhospho): 100	1	y1+(9): 1079.49, y1+(5): 579.25	Y6(== 1): 0; S12(== 1): 0; S17(== 1): 100	0.0275579	0.438439	0.973105	0.0227017	0.0636975	0.0303272	0.0713684	0.697351	0.999996	0.538996	0.443939	0.99971	0.567936	0.997396	18.1661	18.8317	18.658	18.221	18.4486	18.9545	17.7039	17.8044	17.9042	18.1823	17.2298	17.647	18.5519	18.5414	17.8042	17.6864	-0.000821666	-0.0593549
AQQGLYQVPGPSPQFQSPPAK	[17] Phospho	P56945	BCAR1	13681	37.52	37.8005	2304.1	769.041	3	2.7757	P56945[123-143]	Breast cancer anti-estrogen resistance protein 1 OS=Homo sapiens GN=BCAR1 PE=1 SV=2 - [BCAR1_HUMAN]	BCAR1_S139	S17(1xPhospho): 100	1	b1+(12): 1226.62, y1+(9): 1079.49, y1+(7): 854.38, y1+(5): 579.25, y2+(9): 540.25	Y6(== 1): 0; S12(== 1): 0; S17(== 1): 100	0.0698965	0.705845	0.9236	0.145458	0.149661	0.00582726	0.0448143	0.632244	0.999996	0.93763	0.58811	0.828338	0.505656	0.997396	19.6127	20.562	20.481	20.0604	20.2829	20.4107	19.6134	19.6455	19.7391	19.9316	19.1681	19.5514	20.2186	20.2513	19.666	19.5504	0.00233377	-0.0399754
AQQQEEQGSVNDVKEEEKEEK	[9] Phospho	Q9Y4W2	LAS1L	6025	38.48	19.7307	2540.1	1271.06	2	2.86754	Q9Y4W2[552-572]	Ribosomal biogenesis protein LAS1L OS=Homo sapiens GN=LAS1L PE=1 SV=2 - [LAS1L_HUMAN]	LAS1L_S560	S9(1xPhospho): 100	1	0	S9(== 1): 100	0.900455	0.999367	0.735256	0.995922	0.44634	0.744873	0.868121	0.493187	0.999996	0.997009	0.794152	0.99971	0.981692	0.997396	14.6446	14.0971	15.2335	14.6459	15.2432	13.3942	15.2203	13.9141	14.849	14.6766	14.3835	13.9106	14.6584	14.4278	14.6612	14.3236	-0.0228757	0.000272166
AQQQEEQGSVNDVKEEEKEEK	[9] Phospho	Q9Y4W2	LAS1L	6143	47.52	19.7848	2540.1	636.032	4	2.31023	Q9Y4W2[552-572]	Ribosomal biogenesis protein LAS1L OS=Homo sapiens GN=LAS1L PE=1 SV=2 - [LAS1L_HUMAN]	LAS1L_S560	S9(1xPhospho): 100	1	0	S9(== 1): 100	0.70798	0.999367	0.421524	0.720005	0.946056	0.59968	0.283972	0.645264	0.999996	0.994771	0.986115	0.99971	0.788348	0.997396	15.1042	14.7067	15.738	15.5341	16.0025	15.0864	15.7018	14.8543	15.4444	15.3251	15.1159	15.1741	15.183	15.541	15.3335	15.2051	0.0336243	0.0142348
AQQQEEQGSVNDVKEEEKEEK	[9] Phospho	Q9Y4W2	LAS1L	6003	54.53	19.7564	2540.1	847.707	3	2.92346	Q9Y4W2[552-572]	Ribosomal biogenesis protein LAS1L OS=Homo sapiens GN=LAS1L PE=1 SV=2 - [LAS1L_HUMAN]	LAS1L_S560	S9(1xPhospho): 100	1	0	S9(== 1): 100	0.946584	0.999367	0.860553	0.834006	0.686308	0.997866	0.651161	0.574247	0.999996	0.994771	0.909436	0.99971	0.935203	0.997396	17.1514	16.7167	17.4684	17.2812	17.7887	16.5088	17.6084	16.6579	17.3085	17.2397	16.7211	17.0304	17.1122	17.1929	17.1916	16.9971	0.00679254	0.0066813
AQSLVISPPAPSPR	[12] Phospho	P46013	MKI67	12649	60.2	35.9146	1498.76	750.385	2	0.379462	P46013[573-586]	Antigen KI-67 OS=Homo sapiens GN=MKI67 PE=1 SV=2 - [KI67_HUMAN]	MKI67_S584	S12(1xPhospho): 99.81	0.998	y1+(7): 801.37, y1+(4): 536.22	S3(== 1): 0; S7(== 1): 0.19; S12(== 1): 99.81	0.282473	0.999367	0.662718	0.269502	0.1155	0.348916	0.0936898	0.90964	0.999996	0.974221	0.550216	0.99971	0.596262	0.997396	16.6427	16.2062	13.9813	16.0852	14.2675	15.0991	12.8515	15.8665	13.3178	14.3308	13.5538	13.8014	15.6101	15.1506	14.0119	13.8954	-0.0431055	-0.155823
AQSPSYVISTGVSPSR	[13] Phospho	Q99569	PKP4	12071	73.95	33.8818	1714.8	858.406	2	3.03239	Q99569[219-234]	Plakophilin-4 OS=Homo sapiens GN=PKP4 PE=1 SV=2 - [PKP4_HUMAN]	PKP4_S231	S13(1xPhospho): 99.59	0.996	y1+(3): 359.20	S3(== 1): 0; S5(== 1): 0; Y6(== 1): 0; S9(== 1): 0; T10(== 1): 0.2; S13(== 1): 99.59; S15(== 1): 0.2	0.211687	0.945003	0.898983	0.254119	0.0563803	0.262236	0.0940254	0.876465	0.999996	0.958155	0.433876	0.99971	0.596492	0.997396	15.791	15.1887	14.7122	14.736	15.0018	16.1736	14.3874	15.3414	13.3064	14.641	14.0943	13.9911	15.2307	15.3038	14.3451	14.2421	0.00690909	-0.086421
AQTLPTSVVTITSESSPGKR	[16] Phospho	Q01082	SPTBN1	12066	55.6	33.9335	2138.07	713.696	3	2.55354	Q01082[2326-2345]	Spectrin beta chain, non-erythrocytic 1 OS=Homo sapiens GN=SPTBN1 PE=1 SV=2 - [SPTB2_HUMAN]	SPTBN1_[S2340/S2341]	S15(1xPhospho): 49.93; S16(1xPhospho): 49.93	0.499	0	T3(== 1): 0; T6(== 1): 0; S7(== 1): 0; T10(== 1): 0; T12(== 1): 0; S13(== 1): 0.14; S15(== 1): 49.93; S16(== 1): 49.93	0.012698	0.324034	0.187184	0.808953	0.096098	0.0458353	0.00490172	0.013804	0.999996	0.994771	0.513188	0.99971	0.316647	0.997396	14.3924	15.3143	15.6569	15.3803	16.2603	15.8963	14.7836	15.2553	15.0137	14.4324	14.3219	14.0383	15.1212	15.8456	15.0175	14.2642	0.0675121	-0.00992474
AQTPPGPSLSGSKSPCPQEK	[3] Phospho|[14] Phospho|[16] Carbamidomethyl	Q9UQ35	SRRM2	9026	23.76	26.6454	2211.94	738.321	3	5.93798	Q9UQ35[1001-1020]	Serine/arginine repetitive matrix protein 2 OS=Homo sapiens GN=SRRM2 PE=1 SV=2 - [SRRM2_HUMAN]	SRRM2_T1003;[S1012/S1014]	T3(1xPhospho): 100; S12(1xPhospho): 49.79; S14(1xPhospho): 49.79	0.498	0	T3(== 1): 100; S8(== 1): 0.21; S10(== 1): 0.21; S12(== 1): 49.79; S14(== 1): 49.79	0.992331	0.999367	0.759041	0.896382	0.954147	0.806951	0.822581	0.937344	0.999996	0.994771	0.986115	0.99971	0.981692	0.997396	14.7515	15.3416	15.5598	14.9745	15.303	15.1197	16.1317	13.8716	15.9686	15.6352	14.2866	15.8306	15.2176	15.1324	15.324	15.2508	-0.00810215	0.0100476
ARPAPSRDPSPPR	[10] Phospho	Q5C9Z4	NOM1	5998	15.1	19.8621	1482.71	495.245	3	1.88469	Q5C9Z4[130-142]	Nucleolar MIF4G domain-containing protein 1 OS=Homo sapiens GN=NOM1 PE=1 SV=1 - [NOM1_HUMAN]	NOM1_[S135/S139]	S6(1xPhospho): 50; S10(1xPhospho): 50	0.5	y1+(5): 553.31	S6(== 1): 50; S10(== 1): 50	0.272582	0.999367	0.578366	0.373002	0.0971069	0.535705	0.0491607	0.506224	0.999996	0.994771	0.514567	0.99971	0.517617	0.997396	14.6147	14.9247	16.3923	15.4304	16.2078	15.3969	16.5369	14.9671	16.8177	16.4993	16.8403	16.29	15.3106	15.6784	16.1073	16.5432	0.0342481	0.0731844
ARPSQFPEQSSSAQQNGSVSDISPVQAAK	[23] Phospho	O00139	KIF2A	10321	82.86	29.8922	3080.43	1027.82	3	2.85759	O00139[118-146]	Kinesin-like protein KIF2A OS=Homo sapiens GN=KIF2A PE=1 SV=3 - [KIF2A_HUMAN]	KIF2A_S140	S23(1xPhospho): 100	1	y1+(9): 1008.48, y1+(8): 893.45, y1+(7): 780.37	S4(== 1): 0; S10(== 1): 0; S11(== 1): 0; S12(== 1): 0; S18(== 1): 0; S20(== 1): 0; S23(== 1): 100	0.749639	0.999367	0.959956	0.803248	0.446964	0.742348	0.353022	0.326146	0.999996	0.994771	0.794152	0.99971	0.818713	0.997396	13.9707	16.1447	17.6218	16.1927	17.168	14.5849	16.7529	13.1653	16.5609	17.5285	16.383	16.6451	15.9124	15.9819	15.493	16.8522	0.00628591	-0.0385328
ARSDDYLSR	[3] Phospho	Q9P227	ARHGAP23	7293	37.75	22.9413	1161.48	581.749	2	2.03734	Q9P227[349-357]	Rho GTPase-activating protein 23 OS=Homo sapiens GN=ARHGAP23 PE=1 SV=2 - [RHG23_HUMAN]	ARHGAP23_S351	S3(1xPhospho): 100	1	b1+(5): 625.20, y1+(6): 768.35, y1+(5): 653.33, y1+(4): 538.30	S3(== 1): 100; Y6(== 1): 0; S8(== 1): 0	0.173587	0.881069	0.131962	0.166162	0.141628	0.849256	0.689654	0.878861	0.999996	0.948528	0.58811	0.99971	0.940585	0.997396	16.037	15.3981	15.4272	15.2219	15.3428	14.8752	15.4149	15.2411	14.908	15.3478	15.0827	15.2152	15.6207	15.1466	15.188	15.2152	-0.0444677	-0.0405276
ARSDEGQLSPATR	[9] Phospho	Q15149	PLEC	6341	42.84	20.5994	1466.65	489.892	3	1.04649	Q15149[712-724]	Plectin OS=Homo sapiens GN=PLEC PE=1 SV=3 - [PLEC_HUMAN]	PLEC_S720	S9(1xPhospho): 100	1	y1+(4): 444.26, y1+(3): 347.20, y1+(2): 276.17, y2+(4): 222.63	S3(== 1): 0; S9(== 1): 100; T12(== 1): 0	0.717346	0.999367	NA	0.801061	0.419752	NA	NA	0.63473	NA	0.994771	0.784307	NA	NA	0.997396	14.1509	13.6335	14.141	14.3313	14.4167	NA	14.445	14.0914	13.6252	14.296	14.5227	13.8262	13.9751	14.374	14.0539	14.215	0.040603	0.00810666
ARSDEGQLSPATR	[9] Phospho	Q15149	PLEC	6489	55.87	20.5737	1466.65	734.334	2	1.15405	Q15149[712-724]	Plectin OS=Homo sapiens GN=PLEC PE=1 SV=3 - [PLEC_HUMAN]	PLEC_S720	S9(1xPhospho): 99.77	0.998	y1+(4): 444.26, y1+(2): 276.17	S3(== 1): 0; S9(== 1): 99.77; T12(== 1): 0.23	0.737285	0.999367	0.869526	0.805015	0.176119	0.778412	0.595712	0.312895	0.999996	0.994771	0.597988	0.99971	0.925905	0.997396	15.1965	15.027	15.1406	15.4831	15.6408	14.4398	15.6	14.8002	14.7413	15.6608	15.5509	15.0734	15.1214	15.1879	15.0472	15.4284	0.006335	-0.00709746
ARSPECLDLLVDSGAEVEATER	[3] Phospho|[6] Carbamidomethyl	Q00653	NFKB2	15309	68.31	41.5534	2496.13	833.05	3	3.12013	Q00653[610-631]	Nuclear factor NF-kappa-B p100 subunit OS=Homo sapiens GN=NFKB2 PE=1 SV=4 - [NFKB2_HUMAN]	NFKB2_S612	S3(1xPhospho): 100	1	b1+(3): 395.14, b1+(5): 621.24, b1+(6): 781.27, b1+(7): 894.35, b1+(8): 1009.38, b1+(9): 1122.46, b1+(10): 1235.55, b1+(11): 1334.62, y1+(13): 1375.67, y1+(12): 1262.59, y1+(11): 1163.52, y1+(10): 1048.49, b2+(8): 505.19, b2+(9): 561.74, b2+(10): 618.28	S3(== 1): 100; S13(== 1): 0; T20(== 1): 0	0.472267	0.999367	0.283877	0.365574	0.537206	0.985164	0.329415	0.343809	0.999996	0.994771	0.852234	0.99971	0.815596	0.997396	13.6447	13.4626	14.1411	13.821	13.0233	13.245	13.6364	13.7254	12.7508	13.1924	15.9725	13.8322	13.7495	13.3631	13.3709	14.3324	-0.0411206	-0.0402846
ARSPTDDKVK	[3] Phospho	Q13523	PRPF4B	4750	25.53	16.4045	1195.56	399.528	3	1.5139	#N/A	Serine/threonine-protein kinase PRP4 homolog OS=Homo sapiens GN=PRPF4B PE=1 SV=3 - [PRP4B_HUMAN]	PRPF4B_S257	S3(1xPhospho): 100	1	b1+(3): 395.14, y1+(6): 705.38	S3(== 1): 100; T5(== 1): 0	0.909496	0.999367	0.896632	0.0505252	0.936129	0.68571	0.954159	0.531803	0.999996	0.771217	0.984213	0.99971	0.99101	0.997396	13.6406	13.6971	13.8306	12.0614	13.9805	15.5452	14.7037	14.016	14.2103	14.8026	12.349	14.2064	13.7228	13.8624	14.31	13.786	0.0146038	0.060453
ARTDEVPAGGSRSEAEDEDDEDYVPYVPLR	[11] Phospho|[13] Phospho	Q9UJV9	DDX41	14730	24.55	40.1044	3496.45	875.119	4	3.05278	#N/A	Probable ATP-dependent RNA helicase DDX41 OS=Homo sapiens GN=DDX41 PE=1 SV=2 - [DDX41_HUMAN]	DDX41_S21;S23	S11(1xPhospho): 99.65; S13(1xPhospho): 99.65	0.993	y1+(8): 1006.57	T3(== 1): 0; S11(== 1): 99.65; S13(== 1): 99.65; Y23(== 1): 0.71; Y26(== 1): 0	0.947605	0.999367	0.797699	0.830139	0.728151	0.70967	0.624938	0.978573	0.999996	0.994771	0.925837	0.99971	0.930402	0.999791	16.4346	17.0863	19.1688	17.7376	19.3038	14.2451	19.3153	14.7123	19.9265	16.2175	18.349	19.5514	17.5633	17.0955	17.9847	18.0393	-0.0389417	0.0342081
ARTDEVPAGGSRSEAEDEDDEDYVPYVPLR	[13] Phospho	Q9UJV9	DDX41	13206	29.99	36.5104	3416.48	855.127	4	2.62792	#N/A	Probable ATP-dependent RNA helicase DDX41 OS=Homo sapiens GN=DDX41 PE=1 SV=2 - [DDX41_HUMAN]	DDX41_S23	S13(1xPhospho): 99.82	0.998	b2+(12): 599.30	T3(== 1): 0; S11(== 1): 0.18; S13(== 1): 99.82; Y23(== 1): 0; Y26(== 1): 0	0.991464	0.999367	0.67376	0.942274	0.864416	0.84073	0.913133	0.939152	0.999996	0.997009	0.969122	0.99971	0.986781	0.997396	18.5667	18.5213	20.321	19.6269	20.4553	18.4549	20.164	16.9483	20.596	17.1735	20.821	20.1044	19.1363	19.5124	19.2361	19.3663	0.0280737	0.00749988
ARTDEVPAGGSRSEAEDEDDEDYVPYVPLR	[11] Phospho|[13] Phospho	Q9UJV9	DDX41	14741	42.68	40.1044	3496.44	1166.49	3	2.8161	#N/A	Probable ATP-dependent RNA helicase DDX41 OS=Homo sapiens GN=DDX41 PE=1 SV=2 - [DDX41_HUMAN]	DDX41_S21;S23	S11(1xPhospho): 100; S13(1xPhospho): 100	1	b1+(4): 444.22, b1+(5): 573.26, b1+(6): 672.33, b1+(8): 840.42	T3(== 1): 0; S11(== 1): 100; S13(== 1): 100; Y23(== 1): 0; Y26(== 1): 0	0.944813	0.999367	0.704026	0.933616	0.816294	0.722325	0.616073	0.947316	0.999996	0.997009	0.958481	0.99971	0.928016	0.997396	17.2171	17.9643	19.7977	18.496	19.9646	14.2026	19.9312	14.9829	20.5773	16.7069	19.1249	20.0885	18.3264	17.5544	18.4971	18.6401	-0.0620872	0.0133809
ARTDEVPAGGSRSEAEDEDDEDYVPYVPLR	[13] Phospho	Q9UJV9	DDX41	13131	50.34	36.5104	3416.46	1139.83	3	-3.67784	#N/A	Probable ATP-dependent RNA helicase DDX41 OS=Homo sapiens GN=DDX41 PE=1 SV=2 - [DDX41_HUMAN]	DDX41_S23	S13(1xPhospho): 99.77	0.998	b2+(12): 599.30	T3(== 1): 0; S11(== 1): 0.23; S13(== 1): 99.77; Y23(== 1): 0; Y26(== 1): 0	0.728517	0.999367	0.196655	0.501797	0.612228	0.124014	0.46054	0.726872	0.999996	0.994771	0.884736	0.99971	0.875237	0.997396	20.057	20.6105	20.424	20.7379	20.433	20.9366	20.1992	19.6966	20.5436	17.2423	21.5155	20.2319	20.3639	20.7025	20.1465	19.6632	0.0237926	-0.0154844
ASAPERTPSPAPK	[7] Phospho|[9] Phospho	Q63ZY6	NSUN5P2	5980	22.7	19.4678	1467.62	734.817	2	2.0394	Q63ZY6[252-264]	Putative methyltransferase NSUN5C OS=Homo sapiens GN=NSUN5P2 PE=5 SV=2 - [NSN5C_HUMAN]	NSUN5P2_T258;S260	T7(1xPhospho): 99.7; S9(1xPhospho): 99.7	0.994	b1+(2): 159.08	S2(== 1): 0.61; T7(== 1): 99.7; S9(== 1): 99.7	0.585865	0.999367	0.495879	0.473405	0.343484	0.908601	0.529076	0.590012	0.999996	0.994771	0.728044	0.99971	0.907535	0.997396	15.7448	16.7254	16.1931	16.1727	15.9405	15.8835	15.9118	16.1886	15.8459	16.1453	15.511	15.9161	16.2211	15.9989	15.9821	15.8575	-0.0198981	-0.0214124
ASASPDRIPSLPQETVDQEPK	[4] Phospho	Q8IXJ9	ASXL1	11840	42.52	33.4036	2344.1	782.375	3	3.25037	Q8IXJ9[500-520]	Putative Polycomb group protein ASXL1 OS=Homo sapiens GN=ASXL1 PE=1 SV=3 - [ASXL1_HUMAN]	ASXL1_[S501/S503]	S2(1xPhospho): 50; S4(1xPhospho): 50	0.5	0	S2(== 1): 50; S4(== 1): 50; S10(== 1): 0; T15(== 1): 0	0.0725998	0.710334	0.222654	0.225124	0.617012	0.0219802	0.0557859	0.335848	0.999996	0.958155	0.88604	0.939397	0.519278	0.997396	16.5245	17.1449	16.6664	17.0784	16.9297	17.2145	16.7063	16.161	16.4149	16.8962	16.6324	16.4324	16.7786	17.0742	16.4274	16.6537	0.0251953	-0.0305156
ASAVSELSPR	[8] Phospho	Q9Y2W1	THRAP3	9268	46.61	27.2561	1095.5	548.757	2	2.3224	Q9Y2W1[236-245]	Thyroid hormone receptor-associated protein 3 OS=Homo sapiens GN=THRAP3 PE=1 SV=2 - [TR150_HUMAN]	THRAP3_S243	S8(1xPhospho): 99.77	0.998	y1+(3): 439.17	S2(== 1): 0; S5(== 1): 0.23; S8(== 1): 99.77	0.795222	0.999367	0.58472	0.830794	0.708616	0.756933	0.293223	0.545501	0.999996	0.994771	0.92035	0.99971	0.788348	0.997396	16.9847	16.1357	15.808	16.0596	15.4225	16.5822	15.9918	16.9344	15.6459	16.4631	16.2164	16.7038	16.3095	16.0215	16.1907	16.4611	-0.0257024	-0.0105432
ASDGSFSLPLKPVISQPIHDSKSPGASNLK	[23] Phospho	Q00653	NFKB2	13044	13.96	36.1759	3156.59	632.325	5	0.918606	Q00653[200-229]	Nuclear factor NF-kappa-B p100 subunit OS=Homo sapiens GN=NFKB2 PE=1 SV=4 - [NFKB2_HUMAN]	NFKB2_[S220/S222]	S21(1xPhospho): 49.93; S23(1xPhospho): 49.93	0.499	0	S2(== 1): 0; S5(== 1): 0; S7(== 1): 0; S15(== 1): 0; H19(== 1): 0.13; S21(== 1): 49.93; S23(== 1): 49.93; S27(== 1): 0	NA	NA	NA	NA	NA	NA	NA	NA	NA	NA	NA	NA	NA	NA	NA	NA	NA	NA	15.5468	NA	NA	13.1488	17.337	NA	NA	NA	NA	15.5468	15.2429	NA	NA	NA
ASDGSFSLPLKPVISQPIHDSKSPGASNLK	[23] Phospho	Q00653	NFKB2	13054	15.87	36.4046	3156.59	1053.2	3	1.04794	Q00653[200-229]	Nuclear factor NF-kappa-B p100 subunit OS=Homo sapiens GN=NFKB2 PE=1 SV=4 - [NFKB2_HUMAN]	NFKB2_[S220/S222]	S21(1xPhospho): 49.91; S23(1xPhospho): 49.91	0.499	0	S2(== 1): 0; S5(== 1): 0; S7(== 1): 0; S15(== 1): 0; H19(== 1): 0.18; S21(== 1): 49.91; S23(== 1): 49.91; S27(== 1): 0	NA	NA	NA	NA	NA	NA	NA	NA	NA	NA	NA	NA	NA	NA	12.7543	NA	17.1323	12.2528	12.67	NA	16.6861	13.3137	13.0108	NA	13.7438	16.9819	14.9433	12.4614	14.3369	15.3628	-0.262037	-0.0597722
ASDGSFSLPLKPVISQPIHDSKSPGASNLK	[23] Phospho	Q00653	NFKB2	13064	16.2	36.4588	3156.6	632.327	5	3.52057	Q00653[200-229]	Nuclear factor NF-kappa-B p100 subunit OS=Homo sapiens GN=NFKB2 PE=1 SV=4 - [NFKB2_HUMAN]	NFKB2_[S220/S222]	S21(1xPhospho): 50; S23(1xPhospho): 50	0.5	0	S2(== 1): 0; S5(== 1): 0; S7(== 1): 0; S15(== 1): 0; H19(== 1): 0; S21(== 1): 50; S23(== 1): 50; S27(== 1): 0	NA	NA	NA	NA	NA	NA	NA	NA	NA	NA	NA	NA	NA	NA	NA	NA	16.346	12.3733	13.3015	NA	15.8187	NA	13.2892	NA	12.8545	15.9126	16.346	12.8374	14.5539	14.3836	-0.348586	-0.167529
ASDGSFSLPLKPVISQPIHDSKSPGASNLK	[23] Phospho	Q00653	NFKB2	13548	17.04	37.4607	3156.6	632.327	5	3.88315	Q00653[200-229]	Nuclear factor NF-kappa-B p100 subunit OS=Homo sapiens GN=NFKB2 PE=1 SV=4 - [NFKB2_HUMAN]	NFKB2_[S220/S222]	S21(1xPhospho): 49.92; S23(1xPhospho): 49.92	0.499	0	S2(== 1): 0; S5(== 1): 0; S7(== 1): 0; S15(== 1): 0; H19(== 1): 0.15; S21(== 1): 49.92; S23(== 1): 49.92; S27(== 1): 0	NA	NA	NA	NA	NA	NA	NA	NA	NA	NA	NA	NA	NA	NA	NA	12.3313	NA	NA	NA	NA	NA	NA	NA	NA	18.1764	NA	12.3313	NA	NA	18.1764	NA	NA
ASDGSFSLPLKPVISQPIHDSKSPGASNLK	[23] Phospho	Q00653	NFKB2	12980	17.27	36.1502	3156.59	790.155	4	1.04998	Q00653[200-229]	Nuclear factor NF-kappa-B p100 subunit OS=Homo sapiens GN=NFKB2 PE=1 SV=4 - [NFKB2_HUMAN]	NFKB2_[S220/S222]	S21(1xPhospho): 49.94; S23(1xPhospho): 49.94	0.499	0	S2(== 1): 0; S5(== 1): 0; S7(== 1): 0; S15(== 1): 0; H19(== 1): 0.12; S21(== 1): 49.94; S23(== 1): 49.94; S27(== 1): 0	0.569551	0.999367	NA	NA	NA	NA	NA	0.569551	NA	NA	NA	NA	NA	0.997396	NA	NA	12.1989	NA	20.5249	NA	12.2484	13.1427	21.6633	12.8375	12.3354	15.9331	12.1989	20.5249	15.6848	13.702	0.750625	0.362618
ASDGSFSLPLKPVISQPIHDSKSPGASNLK	[23] Phospho	Q00653	NFKB2	13017	19.39	36.4046	3156.59	790.155	4	1.86228	Q00653[200-229]	Nuclear factor NF-kappa-B p100 subunit OS=Homo sapiens GN=NFKB2 PE=1 SV=4 - [NFKB2_HUMAN]	NFKB2_[S220/S222]	S21(1xPhospho): 49.92; S23(1xPhospho): 49.92	0.499	0	S2(== 1): 0; S5(== 1): 0; S7(== 1): 0; S15(== 1): 0; H19(== 1): 0.15; S21(== 1): 49.92; S23(== 1): 49.92; S27(== 1): 0	0.846061	0.999367	0.760427	0.620913	0.993599	0.345387	0.755412	0.597272	0.999996	0.994771	0.996022	0.99971	0.967909	0.997396	12.9288	12.9103	20.6966	12.3362	18.0276	13.0891	19.9425	13.7695	17.9051	13.7455	12.4776	20.2222	15.5119	14.4843	17.2057	15.4817	-0.0988839	0.149513
ASDGSFSLPLKPVISQPIHDSKSPGASNLK	[23] Phospho	Q00653	NFKB2	13662	23.76	37.4064	3156.6	790.157	4	3.7892	Q00653[200-229]	Nuclear factor NF-kappa-B p100 subunit OS=Homo sapiens GN=NFKB2 PE=1 SV=4 - [NFKB2_HUMAN]	NFKB2_S222	S23(1xPhospho): 99.76	0.998	y1+(8): 853.38	S2(== 1): 0; S5(== 1): 0; S7(== 1): 0; S15(== 1): 0; H19(== 1): 0; S21(== 1): 0.24; S23(== 1): 99.76; S27(== 1): 0	0.778468	0.999367	0.992509	0.51005	0.654596	0.567576	0.663195	0.42897	0.999996	0.994771	0.902044	0.99971	0.935913	0.997396	18.2895	16.4507	14.9317	18.9434	15.1707	15.5113	14.27	17.2073	15.39	15.7658	22.2363	15.2216	16.5573	16.5418	15.6224	17.7412	-0.00134723	-0.0838468
ASDGSFSLPLKPVISQPIHDSKSPGASNLK	[23] Phospho	Q00653	NFKB2	13002	35.48	36.1759	3156.59	1053.2	3	1.9308	Q00653[200-229]	Nuclear factor NF-kappa-B p100 subunit OS=Homo sapiens GN=NFKB2 PE=1 SV=4 - [NFKB2_HUMAN]	NFKB2_[H218/S220/S222]	H19(1xPhospho): 33.33; S21(1xPhospho): 33.33; S23(1xPhospho): 33.33	0.333	y1+(10): 1068.51, y1+(8): 853.38	S2(== 1): 0; S5(== 1): 0; S7(== 1): 0; S15(== 1): 0; H19(== 1): 33.33; S21(== 1): 33.33; S23(== 1): 33.33; S27(== 1): 0	NA	NA	NA	NA	NA	NA	NA	NA	NA	NA	NA	NA	NA	NA	NA	NA	12.3661	NA	16.8882	NA	12.4196	13.2334	18.2244	NA	NA	13.0133	12.3661	16.8882	14.6258	13.0133	0.449635	0.242132
ASDGSFSLPLKPVISQPIHDSKSPGASNLK	[23] Phospho	Q00653	NFKB2	13566	36.84	37.4323	3156.6	1053.21	3	3.7746	Q00653[200-229]	Nuclear factor NF-kappa-B p100 subunit OS=Homo sapiens GN=NFKB2 PE=1 SV=4 - [NFKB2_HUMAN]	NFKB2_S222	S23(1xPhospho): 99.74	0.997	y1+(8): 853.38	S2(== 1): 0; S5(== 1): 0; S7(== 1): 0; S15(== 1): 0; H19(== 1): 0; S21(== 1): 0.26; S23(== 1): 99.74; S27(== 1): 0	NA	NA	NA	NA	NA	NA	NA	NA	NA	NA	NA	NA	NA	NA	12.7323	NA	12.9351	12.2328	NA	NA	NA	13.2838	12.3578	12.5945	18.8923	NA	12.8337	12.2328	12.8208	15.7434	-0.0691795	-0.00144993
ASESSSEEKDDYEIFVK	[6] Phospho	P18583	SON	12334	34.45	34.5451	2041.84	681.622	3	2.03943	P18583[1779-1795]	Protein SON OS=Homo sapiens GN=SON PE=1 SV=4 - [SON_HUMAN]	SON_[S1782/S1783/S1784]	S4(1xPhospho): 33.31; S5(1xPhospho): 33.31; S6(1xPhospho): 33.31	0.333	0	S2(== 1): 0.07; S4(== 1): 33.31; S5(== 1): 33.31; S6(== 1): 33.31; Y12(== 1): 0	0.405848	0.999367	0.306974	NA	0.893955	NA	0.312073	NA	0.999996	NA	0.974907	NA	0.803164	NA	14.227	14.5489	13.9971	14.8476	14.7408	14.1401	13.5749	NA	14.2552	14.0458	14.4162	14.3964	14.2577	14.5762	13.915	14.2861	0.0318698	-0.0350967
ASGKTSQVGAASAPAKESPR	[6] Phospho|[18] Phospho	Q13428	TCOF1	5949	38.94	19.3111	2058.92	687.313	3	1.84591	#N/A	Treacle protein OS=Homo sapiens GN=TCOF1 PE=1 SV=3 - [TCOF_HUMAN]	TCOF1_S381;[T368/S369]	T5(1xPhospho): 49.93; S6(1xPhospho): 49.93; S18(1xPhospho): 100	0.499	0	S2(== 1): 0.13; T5(== 1): 49.93; S6(== 1): 49.93; S12(== 1): 0; S18(== 1): 100	0.71243	0.999367	NA	NA	NA	0.843057	0.612461	0.379358	NA	NA	NA	0.99971	0.928016	0.997396	NA	12.3986	NA	13.1431	14.4144	14.2777	13.9687	13.6483	14.5201	13.6604	13.2191	14.1566	12.3986	13.945	14.0457	13.6787	0.169571	0.179948
ASGQESEEVADDYQPVR	[6] Phospho	Q8IYW5	RNF168	10336	99.76	30.4703	1958.79	980.404	2	2.14618	Q8IYW5[92-108]	E3 ubiquitin-protein ligase RNF168 OS=Homo sapiens GN=RNF168 PE=1 SV=1 - [RN168_HUMAN]	RNF168_S97	S6(1xPhospho): 100	1	b1+(2): 159.08, b1+(4): 344.16, b1+(5): 473.20	S2(== 1): 0; S6(== 1): 100; Y13(== 1): 0	0.0484608	0.58703	NA	NA	NA	0.466187	0.0113575	0.126849	NA	NA	NA	0.99971	0.415243	0.997396	NA	13.9729	NA	17.0455	16.6819	17.323	16.0577	17.7195	15.7119	15.2635	14.3305	15.6594	13.9729	17.0168	16.4964	15.0845	0.28433	0.23952
ASIDSSLENLSTASSR	[6] Phospho	Q9UJF2	RASAL2	12401	91.86	34.7265	1716.76	859.388	2	2.33477	Q9UJF2[798-813]	Ras GTPase-activating protein nGAP OS=Homo sapiens GN=RASAL2 PE=1 SV=2 - [NGAP_HUMAN]	RASAL2_[S802/S803]	S5(1xPhospho): 50; S6(1xPhospho): 50	0.5	0	S2(== 1): 0; S5(== 1): 50; S6(== 1): 50; S11(== 1): 0; T12(== 1): 0; S14(== 1): 0; S15(== 1): 0	0.43766	0.999367	0.336896	0.380691	0.714593	0.926345	0.213063	0.243151	0.999996	0.994771	0.921507	0.99971	0.746381	0.997396	17.5371	17.1583	16.7779	16.6178	16.0891	17.3621	16.9336	17.2498	16.0384	17.4173	17.16	17.1724	17.1578	16.6896	16.7406	17.2499	-0.0399079	-0.0355115
ASLCLNGSSLSEDDTER	[4] Carbamidomethyl|[11] Phospho	Q2TAK8	MUM1	12593	73.97	35.0948	1932.78	967.398	2	1.79987	Q2TAK8[225-241]	PWWP domain-containing protein MUM1 OS=Homo sapiens GN=MUM1 PE=1 SV=3 - [MUM1_HUMAN]	MUM1_S235	S11(1xPhospho): 99.02	0.99	y1+(7): 931.30	S2(== 1): 0.33; S8(== 1): 0.33; S9(== 1): 0.33; S11(== 1): 99.02; T15(== 1): 0	0.401686	0.999367	0.758926	0.916496	0.227986	0.856605	0.159648	0.231541	0.999996	0.997009	0.629195	0.99971	0.692891	0.997396	15.7719	15.6023	14.3525	15.4609	14.639	16.2664	14.5067	16.3073	15.1443	14.811	13.541	14.7668	15.2422	15.4554	15.3194	14.3729	0.0200424	0.00728753
ASLGSLEGEAEAEASSPK	[5] Phospho|[16] Phospho	Q09666	AHNAK	16536	23.18	44.8395	1891.75	946.885	2	2.93969	Q09666[5748-5765]	Neuroblast differentiation-associated protein AHNAK OS=Homo sapiens GN=AHNAK PE=1 SV=2 - [AHNK_HUMAN]	AHNAK_[S5749/S5752/S5762/S5763];S5749	S2(1xPhospho): 50; S5(1xPhospho): 50; S15(1xPhospho): 50; S16(1xPhospho): 50	0.25	0	S2(== 1): 50; S5(== 1): 50; S15(== 1): 50; S16(== 1): 50	0.870751	0.999367	0.412893	0.557186	0.869717	0.953738	0.599878	0.646125	0.999996	0.994771	0.971286	0.99971	0.925905	0.997396	14.8662	14.9925	14.6584	14.7797	14.8851	15.6445	14.4157	15.171	15.6396	15.4158	13.5661	15.223	14.839	15.1031	15.0754	14.735	0.0254532	0.0228049
ASLGSLEGEAEAEASSPK	[5] Phospho	Q09666	AHNAK	14708	132.72	40.3469	1811.79	906.901	2	2.93046	Q09666[5748-5765]	Neuroblast differentiation-associated protein AHNAK OS=Homo sapiens GN=AHNAK PE=1 SV=2 - [AHNK_HUMAN]	AHNAK_[S5749/S5752]	S2(1xPhospho): 50; S5(1xPhospho): 50	0.5	0	S2(== 1): 50; S5(== 1): 50; S15(== 1): 0; S16(== 1): 0	0.931388	0.999367	0.904947	0.774638	0.721869	0.80372	0.356267	0.636987	0.999996	0.994771	0.922688	0.99971	0.818713	0.997396	17.1214	17.9359	16.5435	17.2125	16.9376	17.6224	16.4061	19.2657	16.8282	16.9605	17.0613	17.1132	17.2003	17.2575	17.5	17.045	0.00479434	0.0249237
ASLPCSQEEATGGAK	[5] Carbamidomethyl|[6] Phospho	Q8TF76	GSG2	8024	63.57	24.3085	1584.65	793.333	2	1.74671	Q8TF76[215-229]	Serine/threonine-protein kinase haspin OS=Homo sapiens GN=GSG2 PE=1 SV=3 - [HASP_HUMAN]	GSG2_S220	S6(1xPhospho): 100	1	y1+(9): 890.42, y1+(8): 762.36, y1+(7): 633.32, y1+(6): 504.28, y1+(5): 433.24	S2(== 1): 0; S6(== 1): 100; T11(== 1): 0	0.113047	0.816581	NA	NA	NA	0.382547	0.0190745	0.276373	NA	NA	NA	0.99971	0.452339	0.997396	NA	NA	NA	17.1465	16.6898	17.5039	16.5853	17.4184	15.792	15.6227	15.9735	16.2842	NA	17.1134	16.5986	15.9601	NA	NA
ASMSEFLESEDGEVEQQR	[9] Phospho	Q15022	SUZ12	14359	59.88	40.0784	2149.86	1075.94	2	4.13846	Q15022[538-555]	Polycomb protein SUZ12 OS=Homo sapiens GN=SUZ12 PE=1 SV=3 - [SUZ12_HUMAN]	SUZ12_[S539/S541/S546]	S2(1xPhospho): 33.33; S4(1xPhospho): 33.33; S9(1xPhospho): 33.33	0.333	0	S2(== 1): 33.33; S4(== 1): 33.33; S9(== 1): 33.33	0.707538	0.999367	0.777682	0.464284	0.339991	0.609757	0.454016	0.912531	0.999996	0.994771	0.724862	0.99971	0.874044	0.997396	16.9662	17.7203	17.1097	17.549	17.0701	16.9039	16.7575	17.3748	16.9498	16.8937	17.1274	16.9927	17.2654	17.1743	17.0274	17.0046	-0.007627	-0.0200261
ASMSEFLESEDGEVEQQR	[3] Oxidation|[9] Phospho	Q15022	SUZ12	11989	79.97	33.8818	2165.85	1083.93	2	2.32583	Q15022[538-555]	Polycomb protein SUZ12 OS=Homo sapiens GN=SUZ12 PE=1 SV=3 - [SUZ12_HUMAN]	SUZ12_[S541/S546]	M3(1xOxidation): 100; S4(1xPhospho): 49.93; S9(1xPhospho): 49.93	0.499	y1+(10): 1176.51	S2(== 1): 0.15; S4(== 1): 49.93; S9(== 1): 49.93	0.598049	0.999367	0.618156	0.825729	0.221645	0.601216	0.0996593	0.338973	0.999996	0.994771	0.619161	0.99971	0.603915	0.997396	18.155	17.6703	16.4874	17.3364	16.8833	17.26	16.822	19.4966	16.7235	16.6936	16.3601	16.9757	17.4375	17.1599	17.6807	16.6765	-0.0231587	0.0199792
ASMSEFLESEDGEVEQQR	[9] Phospho	Q15022	SUZ12	14713	84.65	40.0784	2149.86	717.626	3	1.97781	Q15022[538-555]	Polycomb protein SUZ12 OS=Homo sapiens GN=SUZ12 PE=1 SV=3 - [SUZ12_HUMAN]	SUZ12_[S541/S546]	S4(1xPhospho): 49.93; S9(1xPhospho): 49.93	0.499	b2+(8): 488.18	S2(== 1): 0.14; S4(== 1): 49.93; S9(== 1): 49.93	0.67162	0.999367	0.449008	NA	0.440331	NA	0.849966	NA	0.999996	NA	0.794029	NA	0.981692	NA	14.6043	14.9953	14.6872	14.8875	14.6493	14.0704	14.5729	NA	14.5242	14.2892	14.6844	14.8084	14.7623	14.5357	14.5486	14.594	-0.0223095	-0.0210364
ASNVSSDGGTEPSALVDDNGSEEDFSYEDLCQASPR	[21] Phospho|[31] Carbamidomethyl	Q96N96	SPATA13	15801	60.37	42.8426	3884.56	1295.86	3	2.922	Q96N96[94-129]	Spermatogenesis-associated protein 13 OS=Homo sapiens GN=SPATA13 PE=1 SV=1 - [SPT13_HUMAN]	SPATA13_[S95/S98/S99/T103/S106/S114]	S2(1xPhospho): 16.67; S5(1xPhospho): 16.67; S6(1xPhospho): 16.67; T10(1xPhospho): 16.67; S13(1xPhospho): 16.67; S21(1xPhospho): 16.67	0.167	0	S2(== 1): 16.67; S5(== 1): 16.67; S6(== 1): 16.67; T10(== 1): 16.67; S13(== 1): 16.67; S21(== 1): 16.67; S26(== 1): 0; Y27(== 1): 0; S34(== 1): 0	0.257338	0.99714	0.44957	0.723405	0.195264	0.337457	0.161378	0.15777	0.999996	0.994771	0.611484	0.99971	0.69431	0.997396	16.2566	16.1013	15.7709	16.6669	16.6199	15.706	15.9339	15.9063	16.1099	15.6313	15.6719	15.9819	16.0429	16.3309	15.9834	15.7617	0.0256705	-0.00536432
ASPEPPGPESSSR	[2] Phospho	Q9C0C2	TNKS1BP1	7083	25.79	22.6309	1376.56	689.288	2	0.775314	Q9C0C2[671-683]	182 kDa tankyrase-1-binding protein OS=Homo sapiens GN=TNKS1BP1 PE=1 SV=4 - [TB182_HUMAN]	TNKS1BP1_S672	S2(1xPhospho): 100	1	y1+(10): 1042.48, y1+(9): 913.44, y1+(8): 816.38, y1+(7): 719.33, y2+(9): 457.22, y2+(8): 408.70	S2(== 1): 100; S10(== 1): 0; S11(== 1): 0; S12(== 1): 0	0.7968	0.999367	0.976315	0.823129	0.383492	0.856714	0.437043	0.552761	0.999996	0.994771	0.75931	0.99971	0.86365	0.997396	15.277	15.3046	14.0627	14.4961	14.2716	15.8166	14.2839	15.705	14.1992	14.557	13.5329	14.8683	14.8814	14.8615	14.7294	14.3194	-0.00193785	-0.0148193
ASPNSDDTVLSPQELQK	[5] Phospho	Q9UH62	ARMCX3	12493	14.08	35.3334	1907.86	954.938	2	4.78955	Q9UH62[109-125]	Armadillo repeat-containing X-linked protein 3 OS=Homo sapiens GN=ARMCX3 PE=1 SV=1 - [ARMX3_HUMAN]	ARMCX3_[S110/S113]	S2(1xPhospho): 50; S5(1xPhospho): 50	0.5	0	S2(== 1): 50; S5(== 1): 50; T8(== 1): 0; S11(== 1): 0	0.450496	0.999367	0.0720955	0.957197	0.932452	0.19192	0.295426	0.914436	0.999996	0.997009	0.984207	0.99971	0.788348	0.997396	15.8117	15.4658	16.382	14.7451	14.4305	15.4863	17.0589	15.573	15.1373	14.7764	17.1696	15.5088	15.8865	14.8873	15.9231	15.8183	-0.093721	0.00331563
ASQSRPNSSALETLGGEK	[8] Phospho|[9] Phospho	O94804	STK10	11275	47.6	32.0833	1990.85	664.622	3	2.83064	O94804[447-464]	Serine/threonine-protein kinase 10 OS=Homo sapiens GN=STK10 PE=1 SV=1 - [STK10_HUMAN]	STK10_S450;S454	S4(1xPhospho): 99.81; S8(1xPhospho): 99.81	0	b1+(2): 159.08	S2(== 1): 0.19; S4(== 1): 99.81; S8(== 1): 99.81; S9(== 1): 0.19; T13(== 1): 0	0.260213	0.999367	NA	0.260213	NA	NA	NA	NA	NA	0.965664	NA	NA	NA	NA	13.0396	13.7327	14.401	13.5103	14.4467	NA	14.3322	13.8915	14.8205	14.7232	NA	14.5888	13.7245	13.9785	14.3481	14.656	0.0264643	0.0641079
ASSGDQGSPPCFLR	[8] Phospho|[11] Carbamidomethyl	O75147	OBSL1	12849	106.15	35.5995	1557.63	779.823	2	2.47398	O75147[3-16]	Obscurin-like protein 1 OS=Homo sapiens GN=OBSL1 PE=1 SV=4 - [OBSL1_HUMAN]	OBSL1_S10	S8(1xPhospho): 100	1	b1+(5): 418.16, y1+(11): 1313.53, y1+(10): 1256.51, y1+(8): 1013.43, y1+(7): 956.41	S2(== 1): 0; S3(== 1): 0; S8(== 1): 100	0.343653	0.999367	0.719247	0.746736	0.228685	0.426962	0.0433033	0.303341	0.999996	0.994771	0.629195	0.99971	0.505656	0.997396	19.0698	18.565	18.1127	18.5358	18.5485	19.0355	18.6447	18.7252	18.0058	18.2517	18.017	18.2545	18.5825	18.7066	18.4586	18.1744	0.00960423	-0.00965226
ASSLEDLVLK	[3] Phospho	Q15477	SKIV2L	15526	34.59	42.1123	1153.57	577.79	2	1.94687	Q15477[254-263]	Helicase SKI2W OS=Homo sapiens GN=SKIV2L PE=1 SV=3 - [SKIV2_HUMAN]	SKIV2L_S256	S3(1xPhospho): 99.81	0.998	b1+(2): 159.08	S2(== 1): 0.19; S3(== 1): 99.81	0.760501	0.999367	0.594623	0.444575	0.29836	0.720214	0.735049	0.848485	0.999996	0.994771	0.689024	0.99971	0.958686	0.997396	15.5293	15.0614	14.5303	15.0576	14.181	15.1503	14.2092	15.4864	14.0616	14.8403	14.533	14.6657	15.0403	14.7963	14.5857	14.6797	-0.0236008	-0.0442785
ASSLGEIDESSELR	[3] Phospho	Q16513	PKN2	12265	79.26	35.0429	1571.68	786.846	2	3.2543	Q16513[581-594]	Serine/threonine-protein kinase N2 OS=Homo sapiens GN=PKN2 PE=1 SV=1 - [PKN2_HUMAN]	PKN2_S583	S3(1xPhospho): 99.86	0.999	b1+(2): 159.08	S2(== 1): 0.14; S3(== 1): 99.86; S10(== 1): 0; S11(== 1): 0	0.902267	0.999367	0.607684	0.835218	0.932978	0.526673	0.684503	0.786498	0.999996	0.994771	0.984207	0.99971	0.940423	0.997396	16.7707	16.2572	15.6729	15.6054	15.6987	16.6346	16.0702	17.1847	15.7986	16.5739	15.4823	16.5169	16.2336	15.9796	16.3512	16.191	-0.0227547	0.0104077
ASSNKDFTPNR	[8] Phospho	Q7Z6E9	RBBP6	6017	65.1	19.0741	1315.56	658.786	2	0.850244	Q7Z6E9[1461-1471]	E3 ubiquitin-protein ligase RBBP6 OS=Homo sapiens GN=RBBP6 PE=1 SV=1 - [RBBP6_HUMAN]	RBBP6_[S1463/T1468]	S3(1xPhospho): 49.9; T8(1xPhospho): 49.9	0.499	y1+(6): 749.36	S2(== 1): 0.2; S3(== 1): 49.9; T8(== 1): 49.9	0.328699	0.999367	0.0792234	0.681943	0.752723	0.062938	0.399599	0.59201	0.999996	0.994771	0.932026	0.99971	0.844467	0.997396	16.0638	15.7862	16.0636	15.7665	15.743	15.4673	16.1814	15.816	16.108	16.1299	15.4399	16.0977	15.9712	15.6589	16.0351	15.8892	-0.0284878	0.0057639
ASSNKDFTPNRDK	[8] Phospho	Q7Z6E9	RBBP6	5319	12.02	17.8623	1558.68	780.345	2	-0.810299	#N/A	E3 ubiquitin-protein ligase RBBP6 OS=Homo sapiens GN=RBBP6 PE=1 SV=1 - [RBBP6_HUMAN]	RBBP6_T1468	T8(1xPhospho): 99.14	0.991	b1+(6): 603.27	S2(== 1): 0.43; S3(== 1): 0.43; T8(== 1): 99.14	0.907141	0.999367	NA	0.668513	0.804012	NA	NA	0.885706	NA	0.994771	0.954968	NA	NA	0.997396	12.9183	13.1821	13.9628	12.4497	13.873	NA	13.3555	13.2805	13.9512	14.0191	12.943	13.4522	13.3544	13.1613	13.5291	13.4714	-0.0210054	0.0187488
ASSPPDRIDIFGR	[3] Phospho	Q9NWB6	ARGLU1	13469	22.61	37.326	1509.7	504.241	3	2.378	Q9NWB6[75-87]	Arginine and glutamate-rich protein 1 OS=Homo sapiens GN=ARGLU1 PE=1 SV=1 - [ARGL1_HUMAN]	ARGLU1_[S76/S77]	S2(1xPhospho): 50; S3(1xPhospho): 50	0.5	0	S2(== 1): 50; S3(== 1): 50	NA	NA	NA	NA	NA	NA	NA	NA	NA	NA	NA	NA	NA	NA	13.7831	15.8009	NA	16.8314	12.0826	NA	14.3635	15.8691	NA	12.7467	17.9967	NA	14.792	14.457	15.1163	15.3717	-0.0330462	0.0312909
ASSPPDRIDIFGR	[3] Phospho	Q9NWB6	ARGLU1	13532	23.19	37.352	1509.7	755.859	2	4.0138	Q9NWB6[75-87]	Arginine and glutamate-rich protein 1 OS=Homo sapiens GN=ARGLU1 PE=1 SV=1 - [ARGL1_HUMAN]	ARGLU1_[S76/S77]	S2(1xPhospho): 50; S3(1xPhospho): 50	0.5	0	S2(== 1): 50; S3(== 1): 50	0.907379	0.999367	0.968155	0.285434	0.883075	0.382138	0.872177	0.744449	0.999996	0.984045	0.972836	0.99971	0.981692	0.997396	14.888	15.6779	13.7083	16.3869	13.6009	14.4145	14.0436	14.5029	13.1591	13.1413	17.7304	12.5907	14.7581	14.8008	13.9019	14.4875	0.00417038	-0.0862231
ASSPPDRIDIFGR	[3] Phospho	Q9NWB6	ARGLU1	13515	32.5	37.0072	1509.7	504.241	3	1.79036	Q9NWB6[75-87]	Arginine and glutamate-rich protein 1 OS=Homo sapiens GN=ARGLU1 PE=1 SV=1 - [ARGL1_HUMAN]	ARGLU1_S77	S3(1xPhospho): 99.76	0.998	b1+(2): 159.08	S2(== 1): 0.24; S3(== 1): 99.76	0.451566	0.999367	NA	NA	0.451566	NA	NA	NA	NA	NA	0.798297	NA	NA	NA	13.5386	12.9405	16.2796	NA	17.2772	15.3281	17.142	NA	17.284	15.878	13.5552	16.8868	14.2529	16.3027	17.213	15.44	0.193851	0.272242
ASSVSTKESPAR	[9] Phospho	Q13428	TCOF1	4678	32.63	16.2765	1298.59	433.871	3	2.67926	Q13428[225-236]	Treacle protein OS=Homo sapiens GN=TCOF1 PE=1 SV=3 - [TCOF_HUMAN]	TCOF1_S233	S9(1xPhospho): 100	1	y1+(6): 767.34, y1+(5): 639.25, y1+(4): 510.21, y2+(6): 384.18	S2(== 1): 0; S3(== 1): 0; S5(== 1): 0; T6(== 1): 0; S9(== 1): 100	0.802852	0.999367	0.810581	0.823837	0.476325	0.643688	0.320374	0.650735	0.999996	0.994771	0.809136	0.99971	0.815452	0.997396	16.957	16.5528	14.6795	16.4179	15.048	17.4879	16.1753	16.7763	14.5483	15.3528	15.7958	15.3521	16.0631	16.3179	15.8333	15.5003	0.0227067	-0.0207881
ASSVSTKESPAR	[9] Phospho	Q13428	TCOF1	4804	57.16	16.2765	1298.59	650.302	2	2.60772	Q13428[225-236]	Treacle protein OS=Homo sapiens GN=TCOF1 PE=1 SV=3 - [TCOF_HUMAN]	TCOF1_[S229/T230/S233]	S5(1xPhospho): 33.33; T6(1xPhospho): 33.33; S9(1xPhospho): 33.33	0.333	0	S2(== 1): 0; S3(== 1): 0; S5(== 1): 33.33; T6(== 1): 33.33; S9(== 1): 33.33	0.801191	0.999367	0.927616	0.810875	0.417282	0.729178	0.324027	0.555915	0.999996	0.994771	0.782401	0.99971	0.815596	0.997396	19.164	18.8452	16.598	18.547	16.9277	19.4498	18.2744	18.9517	16.555	17.2984	17.8137	17.2524	18.2024	18.3082	17.927	17.4549	0.00835847	-0.0219923
ASSVSTKESPARK	[9] Phospho	Q13428	TCOF1	4552	53.38	15.4522	1426.68	714.35	2	1.99577	Q13428[225-237]	Treacle protein OS=Homo sapiens GN=TCOF1 PE=1 SV=3 - [TCOF_HUMAN]	TCOF1_S233	S9(1xPhospho): 99.8	0.998	b1+(8): 790.39	S2(== 1): 0; S3(== 1): 0; S5(== 1): 0; T6(== 1): 0.2; S9(== 1): 99.8	0.77003	0.999367	0.329383	0.601407	0.706334	0.537116	0.579153	0.927141	0.999996	0.994771	0.917967	0.99971	0.92486	0.997396	18.9302	19.4046	18.7021	19.1445	19.2144	19.4193	19.3814	18.912	19.1639	19.5229	18.9945	18.8693	19.0123	19.2594	19.1524	19.1289	0.0186318	0.0105929
ASTASPCNNNINAATAVALQEPR	[5] Phospho|[7] Carbamidomethyl	Q71RC2	LARP4	13161	85.64	37.1937	2449.11	817.378	3	2.80271	Q71RC2[593-615]	La-related protein 4 OS=Homo sapiens GN=LARP4 PE=1 SV=3 - [LARP4_HUMAN]	LARP4_[S594/T595/S597]	S2(1xPhospho): 33.33; T3(1xPhospho): 33.33; S5(1xPhospho): 33.33	0.333	0	S2(== 1): 33.33; T3(== 1): 33.33; S5(== 1): 33.33; T15(== 1): 0	0.0888902	0.76323	0.107816	0.947634	0.45259	0.0839237	0.0876395	0.397246	0.999996	0.997009	0.798734	0.99971	0.590709	0.997396	21.8483	22.2678	22.0891	22.2961	22.4321	22.9866	22.1415	21.9915	22.0994	22.2743	21.416	21.8265	22.0684	22.5716	22.0774	21.8389	0.0325264	0.00059154
ASTASPCNNNINAATAVALQEPR	[3] Phospho|[7] Carbamidomethyl	Q71RC2	LARP4	13164	159.12	37.1937	2449.11	1225.56	2	2.9142	Q71RC2[593-615]	La-related protein 4 OS=Homo sapiens GN=LARP4 PE=1 SV=3 - [LARP4_HUMAN]	LARP4_[S594/T595/S597]	S2(1xPhospho): 33.33; T3(1xPhospho): 33.33; S5(1xPhospho): 33.33	0.333	0	S2(== 1): 33.33; T3(== 1): 33.33; S5(== 1): 33.33; T15(== 1): 0	0.190222	0.914793	0.123835	0.905341	0.625441	0.134634	0.140834	0.698555	0.999996	0.994771	0.890969	0.99971	0.679277	0.997396	20.1494	20.4269	20.5003	20.5536	20.6884	21.284	20.4993	20.0328	20.4741	20.6576	19.7486	20.2215	20.3589	20.842	20.3354	20.2092	0.0338372	-0.00166442
ASTFCGTPDYIAPEILQGLK	[3] Phospho|[5] Carbamidomethyl	Q05655	PRKCD	19340	28.9	51.1547	2260.06	1131.04	2	3.45318	Q05655[505-524]	Protein kinase C delta type OS=Homo sapiens GN=PRKCD PE=1 SV=2 - [KPCD_HUMAN]	PRKCD_[S506/T507]	S2(1xPhospho): 49.94; T3(1xPhospho): 49.94	0.499	0	S2(== 1): 49.94; T3(== 1): 49.94; T7(== 1): 0.12; Y10(== 1): 0	0.276778	0.999367	0.276778	NA	NA	NA	NA	NA	0.999996	NA	NA	NA	NA	NA	12.8737	12.7048	12.3283	13.9455	12.5617	13.0463	NA	NA	13.9713	NA	15.4108	NA	12.6356	13.1845	13.9713	15.4108	0.061347	0.144973
ASTPDWVSEGPQPGLR	[3] Phospho	Q8IVT2	MISP	13738	41.78	38.5357	1775.8	888.907	2	6.29654	Q8IVT2[375-390]	Mitotic interactor and substrate of PLK1 OS=Homo sapiens GN=MISP PE=1 SV=1 - [MISP_HUMAN]	MISP_[S376/T377]	S2(1xPhospho): 50; T3(1xPhospho): 50	0.5	0	S2(== 1): 50; T3(== 1): 50; S8(== 1): 0	0.594308	0.999367	0.585217	0.862244	0.360195	0.692423	0.426955	0.396286	0.999996	0.994771	0.742784	0.99971	0.858936	0.997396	15.5102	15.8397	15.6834	15.7113	15.7841	15.7125	15.4276	16.1308	15.3248	15.8246	16.5611	15.5963	15.6778	15.736	15.6278	15.994	0.00534439	-0.00461313
ASVAVSSFEHAGPSLPGLSPGACSLPAR	[19] Phospho|[23] Carbamidomethyl|[24] Phospho	Q8TER5	ARHGEF40	16421	40.62	44.4697	2881.3	961.442	3	5.77405	Q8TER5[1420-1447]	Rho guanine nucleotide exchange factor 40 OS=Homo sapiens GN=ARHGEF40 PE=1 SV=3 - [ARH40_HUMAN]	ARHGEF40_S1438;S1443	S19(1xPhospho): 100; S24(1xPhospho): 100	1	b1+(14): 1327.63, b1+(15): 1440.71, b1+(17): 1594.79, b1+(18): 1707.87, y2+(13): 721.80	S2(== 1): 0; S6(== 1): 0; S7(== 1): 0; H10(== 1): 0; S14(== 1): 0; S19(== 1): 100; S24(== 1): 100	0.960196	0.999367	0.94384	0.709309	0.680178	0.756058	0.751927	0.937934	0.999996	0.994771	0.909079	0.99971	0.966433	0.997396	16.8094	16.5737	18.4492	17.8466	18.0101	15.7657	17.1092	14.4886	18.6206	15.7948	18.2851	16.4907	17.2774	17.2075	16.7395	16.8569	-0.00584998	-0.045634
ASVAVSSFEHAGPSLPGLSPGACSLPAR	[19] Phospho|[23] Carbamidomethyl	Q8TER5	ARHGEF40	14985	44.04	41.3922	2801.32	934.782	3	1.39844	Q8TER5[1420-1447]	Rho guanine nucleotide exchange factor 40 OS=Homo sapiens GN=ARHGEF40 PE=1 SV=3 - [ARH40_HUMAN]	ARHGEF40_S1438	S19(1xPhospho): 100	1	b1+(15): 1440.71, y1+(13): 1362.62, y2+(13): 681.82	S2(== 1): 0; S6(== 1): 0; S7(== 1): 0; H10(== 1): 0; S14(== 1): 0; S19(== 1): 100; S24(== 1): 0	NA	NA	NA	NA	NA	NA	NA	NA	NA	NA	NA	NA	NA	NA	12.7549	13.0911	16.8558	12.246	12.1081	NA	12.7498	NA	NA	NA	NA	NA	14.2339	12.177	12.7498	NA	-0.225173	-0.158855
ATAPQTQHVSPMR	[10] Phospho|[12] Oxidation	P29692	EEF1D	5870	10.22	18.9944	1518.67	507.23	3	2.22494	P29692[124-136]	Elongation factor 1-delta OS=Homo sapiens GN=EEF1D PE=1 SV=5 - [EF1D_HUMAN]	EEF1D_[T129/H131/S133]	T6(1xPhospho): 33.27; H8(1xPhospho): 33.27; S10(1xPhospho): 33.27; M12(1xOxidation): 100	0.333	0	T2(== 1): 0.18; T6(== 1): 33.27; H8(== 1): 33.27; S10(== 1): 33.27	0.576066	0.999367	0.293866	0.298296	0.8969	0.831413	0.45165	0.421124	0.999996	0.992213	0.975953	0.99971	0.874044	0.997396	14.6973	14.7734	14.3828	14.6871	14.7422	14.9367	14.7574	15.0553	14.6506	14.948	14.4362	14.5504	14.6178	14.7887	14.8211	14.6449	0.0167611	0.0199227
ATAPQTQHVSPMR	[10] Phospho	P29692	EEF1D	6985	32.15	21.8671	1502.67	501.898	3	2.17471	P29692[124-136]	Elongation factor 1-delta OS=Homo sapiens GN=EEF1D PE=1 SV=5 - [EF1D_HUMAN]	EEF1D_[H131/S133]	H8(1xPhospho): 49.92; S10(1xPhospho): 49.92	0.499	0	T2(== 1): 0; T6(== 1): 0.17; H8(== 1): 49.92; S10(== 1): 49.92	0.787741	0.999367	0.834314	0.479713	0.964361	0.513167	0.862695	0.481924	0.999996	0.994771	0.986115	0.99971	0.981692	0.997396	14.2152	14.7102	14.1666	14.1945	14.2402	14.5223	13.8123	14.5147	14.1411	14.6445	14.125	14.2894	14.364	14.319	14.1561	14.353	-0.00452805	-0.0210386
ATAPQTQHVSPMR	[10] Phospho|[12] Oxidation	P29692	EEF1D	5800	40.7	18.9944	1518.67	760.341	2	2.03473	P29692[124-136]	Elongation factor 1-delta OS=Homo sapiens GN=EEF1D PE=1 SV=5 - [EF1D_HUMAN]	EEF1D_S133	S10(1xPhospho): 99.38; M12(1xOxidation): 100	0.994	b1+(8): 835.41	T2(== 1): 0; T6(== 1): 0.31; H8(== 1): 0.31; S10(== 1): 99.38	0.711408	0.999367	0.577442	0.307684	0.809818	0.265052	0.809216	0.464664	0.999996	0.994488	0.95681	0.99971	0.981692	0.997396	14.9416	15.1717	14.549	15.0936	14.8827	15.0355	15.0112	15.1367	15.1744	15.2365	14.6093	15.0158	14.8874	15.0039	15.1074	14.9539	0.0112453	0.0211637
ATAPQTQHVSPMR	[10] Phospho	P29692	EEF1D	6978	48.81	21.8927	1502.67	752.343	2	1.43347	P29692[124-136]	Elongation factor 1-delta OS=Homo sapiens GN=EEF1D PE=1 SV=5 - [EF1D_HUMAN]	EEF1D_[T131/S132]	T8(1xPhospho): 49.94; S9(1xPhospho): 49.94	0.499	0	T3(== 1): 0; S5(== 1): 0.12; T8(== 1): 49.94; S9(== 1): 49.94; T12(== 1): 0	0.790625	0.999367	0.708545	0.626931	0.9373	0.215393	0.72772	0.478191	0.999996	0.994771	0.984213	0.99971	0.957475	0.997396	14.4553	14.3493	13.7513	14.1297	14.5419	14.1902	13.8981	14.1173	14.1707	14.521	14.1573	13.9469	14.1853	14.2873	14.062	14.2084	0.0103367	-0.0125887
ATEDFLGSSSGYSSEDDYVGYSDVDQQSSSSR	[18] Phospho	Q9UH99	SUN2	15614	65.88	42.5896	3504.37	1169.13	3	2.51045	Q9UH99[123-154]	SUN domain-containing protein 2 OS=Homo sapiens GN=SUN2 PE=1 SV=3 - [SUN2_HUMAN]	SUN2_[S130/S131/S132/Y134/S135/S136/Y140]	S8(1xPhospho): 14.28; S9(1xPhospho): 14.28; S10(1xPhospho): 14.28; Y12(1xPhospho): 14.28; S13(1xPhospho): 14.28; S14(1xPhospho): 14.28; Y18(1xPhospho): 14.28	0.143	0	T2(== 1): 0.02; S8(== 1): 14.28; S9(== 1): 14.28; S10(== 1): 14.28; Y12(== 1): 14.28; S13(== 1): 14.28; S14(== 1): 14.28; Y18(== 1): 14.28; Y21(== 1): 0; S22(== 1): 0; S28(== 1): 0; S29(== 1): 0; S30(== 1): 0; S31(== 1): 0	0.117961	0.816581	0.600304	0.190984	0.0688006	0.336919	0.0944814	0.170899	0.999996	0.956557	0.457326	0.99971	0.597045	0.997396	17.6865	16.9617	16.5258	17.3211	16.7097	16.406	16.3897	16.762	16.2862	16.0166	16.3743	16.1567	17.058	16.8123	16.4793	16.1826	-0.0209309	-0.0497907
ATEETGQAQSGQANCQGLSPVSVASK	[15] Carbamidomethyl|[19] Phospho	Q9UHF7	TRPS1	10479	41.96	30.1555	2684.18	895.734	3	1.69105	Q9UHF7[160-185]	Zinc finger transcription factor Trps1 OS=Homo sapiens GN=TRPS1 PE=1 SV=2 - [TRPS1_HUMAN]	TRPS1_S178	S19(1xPhospho): 100	1	y1+(7): 687.40, y1+(6): 590.35, y1+(5): 491.28	T2(== 1): 0; T5(== 1): 0; S10(== 1): 0; S19(== 1): 100; S22(== 1): 0; S25(== 1): 0	0.310178	0.999367	0.56037	0.165126	0.266477	0.248077	0.465074	0.541597	0.999996	0.948528	0.649914	0.99971	0.876469	0.997396	16.9601	15.9482	15.5979	16.2276	15.3199	16.0221	15.5932	15.6009	15.0022	15.9365	15.2604	15.5564	16.1687	15.8565	15.3988	15.5844	-0.0281295	-0.0703913
ATEVSKTPEAR	[7] Phospho	Q9UNF1	MAGED2	4960	31.31	17.3315	1267.58	423.535	3	2.14895	Q9UNF1[66-76]	Melanoma-associated antigen D2 OS=Homo sapiens GN=MAGED2 PE=1 SV=2 - [MAGD2_HUMAN]	MAGED2_[S70/T72]	S5(1xPhospho): 50; T7(1xPhospho): 50	0.5	0	T2(== 1): 0; S5(== 1): 50; T7(== 1): 50	0.607466	0.999367	0.917246	0.576159	0.171282	0.653055	0.244921	0.605732	0.999996	0.994771	0.595661	0.99971	0.775649	0.997396	14.9387	14.3981	13.721	14.2626	13.6296	14.9906	13.7849	14.8804	13.3394	13.8295	13.8663	13.5185	14.3526	14.2942	14.0016	13.7381	-0.00588196	-0.0357292
ATEVSKTPEAR	[7] Phospho	Q9UNF1	MAGED2	4950	60.88	17.3315	1267.58	634.8	2	2.79656	Q9UNF1[66-76]	Melanoma-associated antigen D2 OS=Homo sapiens GN=MAGED2 PE=1 SV=2 - [MAGD2_HUMAN]	MAGED2_[S70/T72]	S5(1xPhospho): 49.88; T7(1xPhospho): 49.88	0.499	0	T2(== 1): 0.24; S5(== 1): 49.88; T7(== 1): 49.88	0.59188	0.999367	0.86048	0.617876	0.174121	0.739161	0.24835	0.485374	0.999996	0.994771	0.595661	0.99971	0.776573	0.997396	15.9471	15.521	14.5189	15.2538	14.4359	15.9546	14.908	15.8567	14.1786	14.7802	14.6799	14.3183	15.329	15.2148	14.9811	14.5928	-0.0107934	-0.0331233
ATGGLCLLGAYADSDDDDNDVSEK	[6] Carbamidomethyl|[14] Phospho	Q8N3X1	FNBP4	16918	41.65	45.2114	2580.03	861.017	3	2.826	Q8N3X1[103-126]	Formin-binding protein 4 OS=Homo sapiens GN=FNBP4 PE=1 SV=3 - [FNBP4_HUMAN]	FNBP4_[Y113/S116]	Y11(1xPhospho): 49.94; S14(1xPhospho): 49.94	0.499	0	T2(== 1): 0.13; Y11(== 1): 49.94; S14(== 1): 49.94; S22(== 1): 0	0.756284	0.999367	0.86287	0.528342	0.399651	0.551333	0.286214	0.901808	0.999996	0.994771	0.768646	0.99971	0.788348	0.997396	14.492	14.9611	13.7074	14.7114	14.0709	14.1474	12.9639	14.5129	14.4036	14.0796	13.8165	14.1857	14.3869	14.3099	13.9601	14.0273	-0.00773463	-0.0434394
ATGGLCLLGAYADSDDDDNDVSEK	[6] Carbamidomethyl|[14] Phospho	Q8N3X1	FNBP4	16817	47.86	45.2634	2580.03	1291.02	2	2.96576	Q8N3X1[103-126]	Formin-binding protein 4 OS=Homo sapiens GN=FNBP4 PE=1 SV=3 - [FNBP4_HUMAN]	FNBP4_S116	S14(1xPhospho): 99.37	0.994	y1+(11): 1318.43	T2(== 1): 0.32; Y11(== 1): 0.32; S14(== 1): 99.37; S22(== 1): 0	0.706995	0.999367	0.727738	0.606764	0.631902	0.24505	0.291046	0.983257	0.999996	0.994771	0.890969	0.99971	0.788348	0.999791	15.2517	15.1183	14.3969	15.0392	15.042	14.984	14.311	14.9321	14.9562	14.6333	14.4043	15.1827	14.9223	15.0217	14.7331	14.7401	0.00957973	-0.0184102
ATHLDPARLSPESAPGPAR	[10] Phospho	Q86X51	CXorf67	9742	21.27	28.6219	2021.97	674.998	3	1.6696	Q86X51[250-268]	Uncharacterized protein CXorf67 OS=Homo sapiens GN=CXorf67 PE=2 SV=1 - [CX067_HUMAN]	CXorf67_S259	S10(1xPhospho): 100	1	y1+(9): 881.45, y1+(7): 655.35	T2(== 1): 0; H3(== 1): 0; S10(== 1): 100; S13(== 1): 0	0.279319	0.999367	NA	NA	0.279319	NA	NA	NA	NA	NA	0.668693	NA	NA	NA	13.8588	14.4337	18.941	NA	18.0769	NA	18.2065	NA	17.8296	17.2968	18.0953	17.938	15.7445	18.0769	18.0181	17.7767	0.199296	0.194597
ATNESEDEIPQLVPIGK	[5] Phospho	O76021	RSL1D1	16209	42.78	43.7716	1918.9	640.64	3	2.44823	O76021[357-373]	Ribosomal L1 domain-containing protein 1 OS=Homo sapiens GN=RSL1D1 PE=1 SV=3 - [RL1D1_HUMAN]	RSL1D1_[T358/S361]	T2(1xPhospho): 50; S5(1xPhospho): 50	0.5	0	T2(== 1): 50; S5(== 1): 50	0.510906	0.999367	0.598137	0.854009	0.339379	0.511643	0.0900085	0.507273	0.999996	0.994771	0.724572	0.99971	0.590709	0.997396	16.0751	15.402	14.0952	15.7324	14.9925	15.9636	14.9608	16.2633	13.8085	14.2335	15.2215	13.7702	15.1908	15.5628	15.0109	14.4084	0.0349101	-0.0171872
ATNESEDEIPQLVPIGK	[5] Phospho	O76021	RSL1D1	15960	59.67	43.7716	1918.9	960.457	2	4.09156	O76021[357-373]	Ribosomal L1 domain-containing protein 1 OS=Homo sapiens GN=RSL1D1 PE=1 SV=3 - [RL1D1_HUMAN]	RSL1D1_[T358/S361]	T2(1xPhospho): 50; S5(1xPhospho): 50	0.5	0	T2(== 1): 50; S5(== 1): 50	0.136261	0.838904	0.612526	0.799046	0.0598742	0.509116	0.0121208	0.189362	0.999996	0.994771	0.434987	0.99971	0.416273	0.997396	19.6328	18.8802	18.293	18.9913	18.8606	19.7332	18.908	19.6128	17.7381	18.0569	17.9402	17.5859	18.9353	19.195	18.753	17.861	0.0196518	-0.0139598
ATSEVPGSQASPNPVPGDGLHR	[11] Phospho	Q96GM8	TOE1	9995	42.51	29.2555	2252.03	751.684	3	2.91426	Q96GM8[418-439]	Target of EGR1 protein 1 OS=Homo sapiens GN=TOE1 PE=1 SV=1 - [TOE1_HUMAN]	TOE1_[S425/S428]	S8(1xPhospho): 50; S11(1xPhospho): 50	0.5	0	T2(== 1): 0; S3(== 1): 0; S8(== 1): 50; S11(== 1): 50; H21(== 1): 0	0.00973632	0.277978	0.182285	NA	0.0151266	NA	0.0136652	NA	0.999996	NA	0.285325	NA	0.425328	NA	15.2963	15.7807	16.9811	16.8396	17.3022	16.5561	17.5211	NA	17.915	18.8192	18.1536	17.9728	16.0193	16.8993	17.718	18.3152	0.0771527	0.145404
ATSPSSSVSGDFDDGHHSVSTPGPSR	[7] Phospho	Q86U86	PBRM1	9079	42.63	26.777	2650.1	663.533	4	2.9345	Q86U86[8-33]	Protein polybromo-1 OS=Homo sapiens GN=PBRM1 PE=1 SV=1 - [PB1_HUMAN]	PBRM1_[T9/S10/S12/S13/S14]	T2(1xPhospho): 19.99; S3(1xPhospho): 19.99; S5(1xPhospho): 19.99; S6(1xPhospho): 19.99; S7(1xPhospho): 19.99	0.2	0	T2(== 1): 19.99; S3(== 1): 19.99; S5(== 1): 19.99; S6(== 1): 19.99; S7(== 1): 19.99; S9(== 1): 0.05; H16(== 1): 0; H17(== 1): 0; S18(== 1): 0; S20(== 1): 0; T21(== 1): 0; S25(== 1): 0	NA	NA	NA	NA	NA	NA	NA	NA	NA	NA	NA	NA	NA	NA	NA	NA	15.9758	12.0602	15.2434	NA	15.0871	NA	15.352	15.2858	NA	14.3172	15.9758	13.6518	15.2195	14.8015	-0.226792	-0.0699591
ATTPADGEEPAPEAEALAAAR	[3] Phospho	Q96S44	TP53RK	13311	53.2	36.9282	2116.94	1059.48	2	3.02764	Q96S44[6-26]	TP53-regulating kinase OS=Homo sapiens GN=TP53RK PE=1 SV=2 - [PRPK_HUMAN]	TP53RK_[T7/T8]	T2(1xPhospho): 50; T3(1xPhospho): 50	0.5	0	T2(== 1): 50; T3(== 1): 50	0.936929	0.999367	0.923185	0.959144	0.687355	0.93642	0.598526	0.353329	0.999996	0.997009	0.909436	0.99971	0.925905	0.997396	15.5501	15.3858	12.9783	15.0189	12.9072	15.6277	14.2232	15.0496	14.4999	15.4169	15.3062	14.3561	14.6381	14.5179	14.5909	15.0264	-0.0118919	-0.00465977
AVFGESGGGGGSGEDEQFLGFGSDEEVR	[23] Phospho	Q03164	KMT2A	17149	38.57	46.1711	2855.16	952.729	3	2.93035	Q03164[131-158]	Histone-lysine N-methyltransferase 2A OS=Homo sapiens GN=KMT2A PE=1 SV=5 - [KMT2A_HUMAN]	KMT2A_S153	S23(1xPhospho): 100	1	b1+(12): 963.42, b1+(14): 1149.48, b1+(15): 1264.51, y1+(9): 1075.41, y1+(6): 814.30, y2+(8): 509.70	S6(== 1): 0; S12(== 1): 0; S23(== 1): 100	0.403801	0.999367	NA	NA	0.403801	NA	NA	NA	NA	NA	0.77069	NA	NA	NA	15.2504	15.2036	15.9102	16.0436	15.2114	NA	14.559	NA	15.4844	12.8706	15.8296	15.0947	15.4547	15.6275	15.0217	14.5983	0.0160377	-0.0409988
AVQAQGGESQQEAQR	[9] Phospho	Q14980	NUMA1	5559	95.64	18.2584	1665.72	833.866	2	3.49207	Q14980[1574-1588]	Nuclear mitotic apparatus protein 1 OS=Homo sapiens GN=NUMA1 PE=1 SV=2 - [NUMA1_HUMAN]	NUMA1_S1582	S9(1xPhospho): 100	1	0	S9(== 1): 100	0.0511959	0.607037	NA	NA	NA	0.0626038	0.0973193	0.264226	NA	NA	NA	0.99971	0.60268	0.997396	NA	NA	12.4693	16.1551	15.4156	14.7115	17.0855	16.944	16.1532	16.2029	16.3647	16.451	12.4693	15.4274	16.7276	16.3395	0.307108	0.423841
AVQLMQQVASNGATLPSALSASK	[22] Phospho	Q9UQB8	BAIAP2	15778	27.44	42.7621	2351.16	784.728	3	2.48151	Q9UQB8[240-262]	Brain-specific angiogenesis inhibitor 1-associated protein 2 OS=Homo sapiens GN=BAIAP2 PE=1 SV=1 - [BAIP2_HUMAN]	BAIAP2_[S256/S259/S261]	S17(1xPhospho): 33.33; S20(1xPhospho): 33.33; S22(1xPhospho): 33.33	0.333	0	S10(== 1): 0; T14(== 1): 0; S17(== 1): 33.33; S20(== 1): 33.33; S22(== 1): 33.33	0.983399	0.999367	NA	NA	0.983399	NA	NA	NA	NA	NA	0.995504	NA	NA	NA	12.9853	13.8725	13.8363	12.5054	13.7583	NA	13.7436	NA	14.2372	13.0168	13.4373	14.2711	13.5647	13.1318	13.9904	13.5751	-0.0467868	0.0445771
AVTTVTQSTPVPGPSVPPPEELQVSPGPR	[25] Phospho	P51610	HCFC1	14827	30.56	40.4275	3003.5	1002.17	3	1.90793	P51610[1483-1511]	Host cell factor 1 OS=Homo sapiens GN=HCFC1 PE=1 SV=2 - [HCFC1_HUMAN]	HCFC1_S1507	S25(1xPhospho): 100	1	y1+(13): 1482.70, y1+(12): 1385.65, y1+(11): 1288.59, y2+(14): 791.39, y2+(13): 741.85, y2+(12): 693.33, y2+(11): 644.80	T3(== 1): 0; T4(== 1): 0; T6(== 1): 0; S8(== 1): 0; T9(== 1): 0; S15(== 1): 0; S25(== 1): 100	0.268368	0.999367	0.370906	0.772336	0.559306	0.0607972	0.00796894	0.605187	0.999996	0.994771	0.857209	0.99971	0.360776	0.997396	17.1171	18.2964	17.9928	18.2466	18.2271	18.0223	17.8819	17.3355	17.8232	17.4874	17.455	17.7638	17.8021	18.1654	17.6802	17.5687	0.0291431	-0.00991068
AVVQSPQVTEVL	[5] Phospho	Q3KQU3	MAP7D1	17770	30.71	47.3837	1348.67	675.341	2	2.85218	Q3KQU3[830-841]	MAP7 domain-containing protein 1 OS=Homo sapiens GN=MAP7D1 PE=1 SV=1 - [MA7D1_HUMAN]	MAP7D1_S834	S5(1xPhospho): 99.72	0.997	b1+(7): 790.35	S5(== 1): 99.72; T9(== 1): 0.28	0.359764	0.999367	0.705774	0.240023	0.146884	0.409114	0.276972	0.81466	0.999996	0.958155	0.58811	0.99971	0.787971	0.997396	16.2052	15.5991	14.8213	14.9884	14.6673	16.2166	14.5523	15.5735	13.8405	14.7406	15.0723	13.6579	15.5419	15.2908	14.6554	14.4902	-0.0235016	-0.0847299
AVVVSPKEENK	[5] Phospho	O75909	CCNK	6502	53.43	20.6532	1278.62	640.319	2	0.885668	O75909[336-346]	Cyclin-K OS=Homo sapiens GN=CCNK PE=1 SV=2 - [CCNK_HUMAN]	CCNK_S340	S5(1xPhospho): 100	1	0	S5(== 1): 100	0.156007	0.873396	0.112409	0.836002	0.575843	0.132378	0.0309696	0.820354	0.999996	0.994771	0.865592	0.99971	0.482097	0.997396	15.6447	15.2333	14.6724	14.8807	14.3366	14.2098	15.2463	15.9623	14.6542	15.7536	15.1109	15.3063	15.1835	14.4757	15.2876	15.3903	-0.0688671	0.00986419
AWLDEDSNLSPSPLR	[7] Phospho|[12] Phospho	Q9C086	INO80B	19437	13.96	51.8987	1858.76	930.386	2	1.96444	Q9C086[121-135]	INO80 complex subunit B OS=Homo sapiens GN=INO80B PE=1 SV=2 - [IN80B_HUMAN]	INO80B_[S127/S130/S132];S127	S7(1xPhospho): 66.67; S10(1xPhospho): 66.67; S12(1xPhospho): 66.67	0.333	0	S7(== 1): 66.67; S10(== 1): 66.67; S12(== 1): 66.67	NA	NA	NA	NA	NA	NA	NA	NA	NA	NA	NA	NA	NA	NA	12.854	13.5734	NA	12.1284	12.2044	NA	NA	NA	13.0538	12.471	NA	13.789	13.2137	12.1664	13.0538	13.13	-0.119129	-0.017559
AWLDEDSNLSPSPLR	[10] Phospho	Q9C086	INO80B	16237	68.24	43.907	1778.79	890.403	2	2.50292	Q9C086[121-135]	INO80 complex subunit B OS=Homo sapiens GN=INO80B PE=1 SV=2 - [IN80B_HUMAN]	INO80B_[S127/S130]	S7(1xPhospho): 49.92; S10(1xPhospho): 49.92	0.499	0	S7(== 1): 49.92; S10(== 1): 49.92; S12(== 1): 0.16	0.553991	0.999367	0.901857	0.40371	0.227011	0.638076	0.366455	0.396242	0.999996	0.994771	0.628175	0.99971	0.827622	0.997396	14.2855	14.5248	13.9668	14.9293	14.4249	13.2123	14.723	14.3846	14.2634	14.2027	15.4585	14.8141	14.259	14.1888	14.457	14.8251	-0.00712	0.0198936
AYLGYQAVPSGSSGSLSTSSSSSPPGTPSPADAK	[23] Phospho	P17676	CEBPB	13453	36.51	37.3	3277.48	1093.5	3	3.33298	P17676[209-242]	CCAAT/enhancer-binding protein beta OS=Homo sapiens GN=CEBPB PE=1 SV=2 - [CEBPB_HUMAN]	CEBPB_[S227/S228/S229/S230/S231]	S19(1xPhospho): 19.97; S20(1xPhospho): 19.97; S21(1xPhospho): 19.97; S22(1xPhospho): 19.97; S23(1xPhospho): 19.97	0.2	0	Y2(== 1): 0; Y5(== 1): 0; S10(== 1): 0; S12(== 1): 0; S13(== 1): 0.04; S15(== 1): 0.04; S17(== 1): 0.04; T18(== 1): 0.04; S19(== 1): 19.97; S20(== 1): 19.97; S21(== 1): 19.97; S22(== 1): 19.97; S23(== 1): 19.97; T27(== 1): 0; S29(== 1): 0	0.114142	0.816581	0.617817	0.0839294	0.204537	0.0863638	0.282178	0.173373	0.999996	0.869441	0.614613	0.99971	0.788348	0.997396	20.1709	19.9447	19.0962	19.685	19.0821	19.8031	19.2039	18.8405	18.6852	19.3456	19.2959	19.0105	19.7373	19.5234	18.9099	19.2173	-0.0157199	-0.0617838
AYSPTCSPTLGFK	[3] Phospho|[6] Carbamidomethyl|[7] Phospho	Q5TGY3	AHDC1	16499	38.36	44.4697	1587.61	794.813	2	2.29102	Q5TGY3[1397-1409]	AT-hook DNA-binding motif-containing protein 1 OS=Homo sapiens GN=AHDC1 PE=1 SV=1 - [AHDC1_HUMAN]	AHDC1_S1399;[T1401/S1403]	S3(1xPhospho): 99.79; T5(1xPhospho): 49.95; S7(1xPhospho): 49.95	0.498	0	Y2(== 1): 0.21; S3(== 1): 99.79; T5(== 1): 49.95; S7(== 1): 49.95; T9(== 1): 0.1	0.12392	0.831449	0.189128	NA	0.455216	NA	0.0447202	NA	0.999996	NA	0.799113	NA	0.505656	NA	13.0305	14.2225	13.2551	14.1844	13.9038	14.2168	14.3726	NA	13.7641	13.6182	12.4702	13.1909	13.5027	14.1017	14.0684	13.0931	0.0626158	0.0592052
CAPSAGSPAAAVGRESPGAAATSSSGPQAQQHR	[1] Carbamidomethyl|[7] Phospho	Q7L2J0	MEPCE	8155	64.59	24.7261	3198.43	800.615	4	1.40659	Q7L2J0[54-86]	7SK snRNA methylphosphate capping enzyme OS=Homo sapiens GN=MEPCE PE=1 SV=1 - [MEPCE_HUMAN]	MEPCE_S69	S16(1xPhospho): 100	0	b2+(9): 400.17, y2+(26): 1285.10, y2+(22): 1130.02	S4(== 1): 0; S7(== 1): 0; S16(== 1): 100; T22(== 1): 0; S23(== 1): 0; S24(== 1): 0; S25(== 1): 0; H32(== 1): 0	NA	NA	NA	NA	NA	NA	NA	NA	NA	NA	NA	NA	NA	NA	NA	NA	17.2338	NA	17.3211	NA	16.6258	NA	16.658	15.9987	NA	17.3189	17.2338	17.3211	16.6419	16.6588	0.007295	-0.0504148
CDSSPDSAEDVR	[1] Carbamidomethyl|[7] Phospho	P02765	AHSG	7147	88.28	22.0521	1416.49	709.252	2	1.86698	P02765[132-143]	Alpha-2-HS-glycoprotein OS=Homo sapiens GN=AHSG PE=1 SV=1 - [FETUA_HUMAN]	AHSG_S138	S7(1xPhospho): 100	1	b1+(4): 450.13, y1+(8): 968.37, y1+(6): 756.29, y2+(8): 484.69	S3(== 1): 0; S4(== 1): 0; S7(== 1): 100	0.417308	0.999367	0.542395	0.464634	0.192125	0.3055	0.0983048	0.928474	0.999996	0.994771	0.610524	0.99971	0.60268	0.997396	16.4806	16.2873	15.666	15.9256	16.338	16.9319	15.1695	16.7893	14.9482	15.9917	15.5111	15.5761	16.1446	16.3985	15.6357	15.693	0.0225076	-0.0462115
CDSSPDSAEDVRK	[1] Carbamidomethyl|[7] Phospho	P02765	AHSG	5811	59.14	18.6268	1544.58	515.869	3	2.28475	P02765[132-144]	Alpha-2-HS-glycoprotein OS=Homo sapiens GN=AHSG PE=1 SV=1 - [FETUA_HUMAN]	AHSG_S135	S4(1xPhospho): 99.41	0.003	b1+(3): 363.10	S3(== 1): 0.29; S4(== 1): 99.41; S7(== 1): 0.29	0.412951	0.999367	0.69355	0.337684	0.644216	0.14707	0.29722	0.487874	0.999996	0.994771	0.897364	0.99971	0.788348	0.997396	16.8003	16.1276	16.2216	16.3109	16.7417	16.4113	15.8456	16.4515	15.9276	16.4797	15.9896	16.2996	16.3832	16.488	16.0749	16.2563	0.00919961	-0.0274057
CDSSPDSAEDVRK	[1] Carbamidomethyl|[7] Phospho	P02765	AHSG	5660	90.68	18.6268	1544.59	773.3	2	2.85279	P02765[132-144]	Alpha-2-HS-glycoprotein OS=Homo sapiens GN=AHSG PE=1 SV=1 - [FETUA_HUMAN]	AHSG_S138	S7(1xPhospho): 99.78	0.998	b1+(4): 450.13, y1+(9): 1096.47, y2+(9): 548.74	S3(== 1): 0; S4(== 1): 0.22; S7(== 1): 99.78	0.380071	0.999367	0.910544	0.213811	0.467531	0.194571	0.467375	0.415113	0.999996	0.958155	0.805501	0.99971	0.876659	0.997396	18.6807	18.1391	18.1035	18.081	18.556	18.2019	17.7206	18.2671	17.8236	18.3111	17.8875	18.1834	18.3078	18.2796	17.9371	18.1273	-0.0022166	-0.0295079
CEERSPSFGEDYYGPSR	[1] Carbamidomethyl|[5] Phospho|[7] Phospho	P49761	CLK3	11937	54.03	33.7242	2194.78	732.599	3	2.64339	P49761[220-236]	Dual specificity protein kinase CLK3 OS=Homo sapiens GN=CLK3 PE=1 SV=3 - [CLK3_HUMAN]	CLK3_S224;S226	S5(1xPhospho): 100; S7(1xPhospho): 100	1	y1+(10): 1190.51, y1+(9): 1043.44, y1+(8): 986.42, y1+(7): 857.38, y1+(6): 742.35	S5(== 1): 100; S7(== 1): 100; Y12(== 1): 0; Y13(== 1): 0; S16(== 1): 0	0.730095	0.999367	NA	0.424545	0.776211	NA	NA	0.637967	NA	0.994771	0.942551	NA	NA	0.997396	13.2731	14.9481	16.4874	13.5654	16.1434	NA	15.8068	15.0626	16.5718	15.911	13.5013	16.4847	14.9029	14.8544	15.8137	15.299	-0.00469973	0.0855864
CEERSPSFGEDYYGPSR	[1] Carbamidomethyl|[7] Phospho	P49761	CLK3	10748	59	30.442	2114.81	705.943	3	1.89571	P49761[220-236]	Dual specificity protein kinase CLK3 OS=Homo sapiens GN=CLK3 PE=1 SV=3 - [CLK3_HUMAN]	CLK3_S224	S5(1xPhospho): 99.82	0.002	b1+(5): 742.22	S5(== 1): 99.82; S7(== 1): 0.18; Y12(== 1): 0; Y13(== 1): 0; S16(== 1): 0	0.770147	0.999367	0.715001	NA	0.560641	NA	0.565882	NA	0.999996	NA	0.857209	NA	0.92486	NA	16.2113	15.635	16.8555	16.7468	16.9616	13.6792	16.839	NA	16.4615	16.5213	16.3766	16.479	16.2339	15.7959	16.6503	16.459	-0.0394615	0.0365332
CGGVEQASSSPR	[1] Carbamidomethyl|[10] Phospho	Q5VZL5	ZMYM4	6087	81.94	19.3111	1313.51	657.762	2	1.80434	Q5VZL5[1232-1243]	Zinc finger MYM-type protein 4 OS=Homo sapiens GN=ZMYM4 PE=1 SV=1 - [ZMYM4_HUMAN]	ZMYM4_[S1240/S1241]	S9(1xPhospho): 49.96; S10(1xPhospho): 49.96	0.5	0	S8(== 1): 0.08; S9(== 1): 49.96; S10(== 1): 49.96	0.576623	0.999367	0.690502	0.561583	0.255043	0.695309	0.0491631	0.585935	0.999996	0.994771	0.642773	0.99971	0.517617	0.997396	16.0792	15.5599	14.4642	15.3592	14.8667	15.237	15.0335	15.6391	14.2484	14.6957	14.7285	14.7808	15.3678	15.1543	14.9736	14.735	-0.0201832	-0.0374831
CGSGPVHISGQHLVAVEEDAESEDEEEEDVK	[1] Carbamidomethyl|[22] Phospho	P06748	NPM1	12620	64.87	35.1752	3459.44	865.866	4	1.86058	P06748[104-134]	Nucleophosmin OS=Homo sapiens GN=NPM1 PE=1 SV=2 - [NPM_HUMAN]	NPM1_S125	S22(1xPhospho): 100	1	b1+(12): 1217.55, b1+(13): 1330.63, b1+(14): 1429.70, b1+(15): 1500.74, y1+(10): 1288.45, b2+(12): 609.28, b2+(13): 665.82, b2+(14): 715.35, b2+(15): 750.87, b2+(16): 800.41, b2+(17): 864.93, b2+(18): 929.45, b2+(19): 986.96, b2+(20): 1022.48, b2+(21): 1087.00	S3(== 1): 0; H7(== 1): 0; S9(== 1): 0; H12(== 1): 0; S22(== 1): 100	0.782211	0.999367	0.921783	0.534192	0.769221	0.473372	0.84539	0.36323	0.999996	0.994771	0.940169	0.99971	0.981692	0.997396	16.4195	15.9651	20.8275	15.3787	20.5199	16.6263	19.6453	16.5577	21.2278	16.5059	14.7829	19.8908	17.7374	17.5083	19.1436	17.0599	-0.0187509	0.110072
CGSGPVHISGQHLVAVEEDAESEDEEEEDVK	[1] Carbamidomethyl|[22] Phospho	P06748	NPM1	12546	65.59	35.1752	3459.44	1154.15	3	2.07383	P06748[104-134]	Nucleophosmin OS=Homo sapiens GN=NPM1 PE=1 SV=2 - [NPM_HUMAN]	NPM1_S125	S22(1xPhospho): 100	1	b1+(12): 1217.55, b1+(13): 1330.63, b1+(14): 1429.70, b1+(15): 1500.74, b1+(16): 1599.81, y1+(17): 2031.74, y1+(12): 1488.53, b2+(12): 609.28, b2+(13): 665.82, b2+(14): 715.35, b2+(15): 750.87, b2+(16): 800.41, b2+(17): 864.93, b2+(18): 929.45, b2+(19): 986.96, b2+(20): 1022.48	S3(== 1): 0; H7(== 1): 0; S9(== 1): 0; H12(== 1): 0; S22(== 1): 100	0.834583	0.999367	0.947754	0.571657	0.82424	0.512684	0.869592	0.422667	0.999996	0.994771	0.960683	0.99971	0.981692	0.997396	15.93	14.8524	20.9877	15.0513	20.5422	15.6389	19.5068	15.6234	21.3049	15.794	14.117	20.023	17.2567	17.0775	18.8117	16.6447	-0.0150628	0.124474
CGSGPVHISGQHLVAVEEDAESEDEEEEDVK	[1] Carbamidomethyl|[22] Phospho	P06748	NPM1	13555	72.89	37.0617	3459.43	1154.15	3	-0.929653	P06748[104-134]	Nucleophosmin OS=Homo sapiens GN=NPM1 PE=1 SV=2 - [NPM_HUMAN]	NPM1_S125	S22(1xPhospho): 100	1	b1+(12): 1217.55, b1+(13): 1330.63, b1+(14): 1429.70, b1+(15): 1500.74, b1+(16): 1599.81, y1+(17): 2031.74, y1+(15): 1861.64, y1+(12): 1488.53, y1+(10): 1288.45, b2+(12): 609.28, b2+(13): 665.82, b2+(14): 715.35, b2+(15): 750.87, b2+(16): 800.41, b2+(17): 864.93, b2+(18): 929.45, b2+(19): 986.96, b2+(20): 1022.48	S3(== 1): 0; H7(== 1): 0; S9(== 1): 0; H12(== 1): 0; S22(== 1): 100	0.920531	0.999367	0.907765	0.718471	0.732297	0.678028	0.819369	0.560804	0.999996	0.994771	0.926249	0.99971	0.981692	0.997396	19.5162	16.7666	18.013	20.1334	18.2546	16.4032	17.4809	16.7439	18.8931	16.801	21.5278	17.7779	18.0986	18.2637	17.706	18.7023	0.0131026	-0.0316433
CGSGPVHISGQHLVAVEEDAESEDEEEEDVK	[1] Carbamidomethyl|[22] Phospho	P06748	NPM1	13521	77.01	37.1678	3459.44	865.867	4	3.1733	P06748[104-134]	Nucleophosmin OS=Homo sapiens GN=NPM1 PE=1 SV=2 - [NPM_HUMAN]	NPM1_S125	S22(1xPhospho): 100	1	b1+(11): 1080.49, b1+(12): 1217.55, b1+(13): 1330.63, b1+(14): 1429.70, b1+(15): 1500.74, b1+(16): 1599.81, y1+(10): 1288.45, b2+(12): 609.28, b2+(13): 665.82, b2+(14): 715.35, b2+(15): 750.87, b2+(16): 800.41, b2+(17): 864.93, b2+(18): 929.45, b2+(19): 986.96, b2+(20): 1022.48, b2+(21): 1087.00, y2+(19): 1122.45	S3(== 1): 0; H7(== 1): 0; S9(== 1): 0; H12(== 1): 0; S22(== 1): 100	0.825783	0.999367	0.951362	0.37325	0.844137	0.430199	0.895431	0.412582	0.999996	0.994771	0.966655	0.99971	0.984788	0.997396	18.8968	13.8239	13.3004	19.9817	12.7271	13.8717	13.5905	13.4839	13.5836	14.1038	21.3473	12.6057	15.3403	15.5268	13.5527	16.0189	0.0174334	-0.178752
CLEEHYGTSPGQAR	[1] Carbamidomethyl|[9] Phospho	O75815	BCAR3	7827	17.39	23.7062	1683.67	562.232	3	1.00663	O75815[261-274]	Breast cancer anti-estrogen resistance protein 3 OS=Homo sapiens GN=BCAR3 PE=1 SV=1 - [BCAR3_HUMAN]	BCAR3_[S261/T262/S266]	S1(1xPhospho): 33.33; T2(1xPhospho): 33.33; S6(1xPhospho): 33.33	0.333	0	S1(== 1): 33.33; T2(== 1): 33.33; S6(== 1): 33.33	0.380049	0.999367	NA	NA	0.380049	NA	NA	NA	NA	NA	0.75931	NA	NA	NA	12.8902	13.1748	14.493	12.1249	14.1779	NA	12.4318	NA	12.9583	13.3317	13.152	12.3762	13.5193	13.1514	12.695	12.9533	-0.0398084	-0.0907594
CLEEHYGTSPGQAR	[1] Carbamidomethyl|[9] Phospho	O75815	BCAR3	7820	29.42	23.732	1683.68	842.846	2	3.73645	O75815[261-274]	Breast cancer anti-estrogen resistance protein 3 OS=Homo sapiens GN=BCAR3 PE=1 SV=1 - [BCAR3_HUMAN]	BCAR3_[T268/S269]	T8(1xPhospho): 50; S9(1xPhospho): 50	0.5	0	H5(== 1): 0; Y6(== 1): 0; T8(== 1): 50; S9(== 1): 50	NA	NA	NA	NA	NA	NA	NA	NA	NA	NA	NA	NA	NA	NA	NA	12.8675	15.0146	12.5177	14.4206	13.3764	12.6206	NA	13.0232	13.4985	13.6199	NA	13.9411	13.4382	12.8219	13.5592	-0.0529971	-0.120728
CLSETHGEREPCK	[1] Carbamidomethyl|[3] Phospho|[12] Carbamidomethyl	O00257	CBX4	6218	34.18	19.9161	1681.65	841.833	2	-4.34898	O00257[413-425]	E3 SUMO-protein ligase CBX4 OS=Homo sapiens GN=CBX4 PE=1 SV=3 - [CBX4_HUMAN]	CBX4_S415	S3(1xPhospho): 100	1	y1+(9): 1113.51, y2+(9): 557.26	S3(== 1): 100; T5(== 1): 0; H6(== 1): 0	0.599195	0.999367	0.195911	0.558823	0.628849	0.305376	0.489812	0.992373	0.999996	0.994771	0.890969	0.99971	0.891433	0.999791	17.7526	16.6701	17.1543	16.6092	16.9042	16.5044	17.2805	16.5703	17.0093	17.3719	16.2678	17.208	17.1923	16.6726	16.9533	16.9493	-0.0442864	-0.0201962
CLSETHGEREPCK	[1] Carbamidomethyl|[3] Phospho|[12] Carbamidomethyl	O00257	CBX4	6538	38.01	20.3927	1681.66	841.838	2	1.55622	O00257[413-425]	E3 SUMO-protein ligase CBX4 OS=Homo sapiens GN=CBX4 PE=1 SV=3 - [CBX4_HUMAN]	CBX4_S415	S3(1xPhospho): 100	1	y1+(10): 1242.55, y1+(9): 1113.51, y2+(10): 621.78	S3(== 1): 100; T5(== 1): 0; H6(== 1): 0	NA	NA	NA	NA	NA	NA	NA	NA	NA	NA	NA	NA	NA	NA	NA	12.4898	NA	12.1847	NA	NA	12.5724	NA	NA	12.5861	15.1025	NA	12.4898	12.1847	12.5724	13.8443	-0.0356819	0.00951141
CNPSNSSPSSAACAPSCAGDLPLPSNTPTFSIK	[1] Carbamidomethyl|[13] Carbamidomethyl|[16] Phospho|[17] Carbamidomethyl	Q9NZJ0	DTL	16246	23.96	43.9619	3471.49	1158.17	3	3.47253	Q9NZJ0[438-470]	Denticleless protein homolog OS=Homo sapiens GN=DTL PE=1 SV=3 - [DTL_HUMAN]	DTL_[S441/S443/S444/S446/S447/S453]	S4(1xPhospho): 16.67; S6(1xPhospho): 16.67; S7(1xPhospho): 16.67; S9(1xPhospho): 16.67; S10(1xPhospho): 16.67; S16(1xPhospho): 16.67	0.167	0	S4(== 1): 16.67; S6(== 1): 16.67; S7(== 1): 16.67; S9(== 1): 16.67; S10(== 1): 16.67; S16(== 1): 16.67; S25(== 1): 0; T27(== 1): 0; T29(== 1): 0; S31(== 1): 0	0.806917	0.999367	0.75494	0.586129	0.276173	0.83626	0.566301	0.741095	0.999996	0.994771	0.665664	0.99971	0.92486	0.997396	14.2659	14.2849	15.3546	15.147	15.7966	13.6846	15.3156	13.8461	16.0634	14.5311	16.049	15.4819	14.6351	14.8761	15.0751	15.354	0.023559	0.0427293
CNTFSDSGILGCVPINSNTDEEDVVEEK	[1] Carbamidomethyl|[12] Carbamidomethyl|[19] Phospho	P86452	ZBED6	17187	60.01	45.9283	3207.33	1070.12	3	2.42214	P86452[19-46]	Zinc finger BED domain-containing protein 6 OS=Homo sapiens GN=ZBED6 PE=3 SV=1 - [ZBED6_HUMAN]	ZBED6_[S35/T37]	S17(1xPhospho): 50; T19(1xPhospho): 50	0.5	0	T3(== 1): 0; S5(== 1): 0; S7(== 1): 0; S17(== 1): 50; T19(== 1): 50	0.985472	0.999367	0.994674	0.563785	0.922937	0.785215	0.952079	0.819251	0.999996	0.994771	0.983258	0.99971	0.99101	0.997396	15.7492	16.3249	16.3232	17.159	16.6538	14.567	15.4997	15.5084	16.6073	14.7295	16.949	16.5012	16.1324	16.1266	15.8718	16.0599	-0.000518417	-0.0234974
CPARLSDSENEEPSR	[1] Carbamidomethyl|[6] Phospho	Q8NCN4	RNF169	7174	65.41	22.235	1825.73	609.585	3	1.02785	Q8NCN4[242-256]	E3 ubiquitin-protein ligase RNF169 OS=Homo sapiens GN=RNF169 PE=1 SV=2 - [RN169_HUMAN]	RNF169_S247	S6(1xPhospho): 100	1	y1+(9): 1062.43, y1+(8): 947.41	S6(== 1): 100; S8(== 1): 0; S14(== 1): 0	0.321834	0.999367	0.295574	0.0759789	0.0765199	0.660823	0.981118	0.54099	0.999996	0.861217	0.469561	0.99971	0.996671	0.997396	16.5598	16.2773	16.4916	16.4119	16.3347	15.6015	16.3278	15.8105	15.7623	16.2648	16.1705	15.8916	16.4429	16.1161	15.9669	16.109	-0.0289686	-0.0423853
CPFPAGAALACCSEDEEDDEEHEGGGSR	[1] Carbamidomethyl|[11] Carbamidomethyl|[12] Carbamidomethyl|[13] Phospho	Q147X3	NAA30	12153	54.73	34.174	3131.13	1044.72	3	2.25923	Q147X3[27-54]	N-alpha-acetyltransferase 30 OS=Homo sapiens GN=NAA30 PE=1 SV=1 - [NAA30_HUMAN]	NAA30_S39	S13(1xPhospho): 100	1	y1+(14): 1560.57, y1+(13): 1445.54, y1+(12): 1316.50, y1+(11): 1187.46, y1+(10): 1072.43, y1+(9): 957.40, y1+(8): 828.36, y1+(7): 699.32, y2+(10): 536.72	S13(== 1): 100; H22(== 1): 0; S27(== 1): 0	0.663313	0.999367	0.721196	0.611159	0.446853	0.741644	0.273726	0.372632	0.999996	0.994771	0.794152	0.99971	0.787971	0.997396	15.862	15.7562	16.7536	15.8078	16.5275	15.5395	16.277	14.1545	16.5767	16.8308	15.8945	16.7471	16.1239	15.9583	15.6694	16.4908	-0.0148988	-0.0412526
CQSLDSALLER	[1] Carbamidomethyl|[3] Phospho	P41279	MAP3K8	19493	40.31	52.0707	1370.59	686.303	2	1.47685	P41279[398-408]	Mitogen-activated protein kinase kinase kinase 8 OS=Homo sapiens GN=MAP3K8 PE=1 SV=2 - [M3K8_HUMAN]	MAP3K8_S400	S3(1xPhospho): 100	1	y1+(7): 803.43, y1+(6): 688.40	S3(== 1): 100; S6(== 1): 0	NA	NA	NA	NA	NA	NA	NA	NA	NA	NA	NA	NA	NA	NA	12.7987	12.449	NA	NA	NA	NA	13.2841	NA	12.8386	15.1346	12.5146	14.7246	12.6238	NA	13.0614	14.1246	NA	0.049154
CQSLDSALLER	[1] Carbamidomethyl|[3] Phospho	P41279	MAP3K8	13551	82.25	38.0876	1370.59	686.304	2	2.43697	P41279[398-408]	Mitogen-activated protein kinase kinase kinase 8 OS=Homo sapiens GN=MAP3K8 PE=1 SV=2 - [M3K8_HUMAN]	MAP3K8_S400	S3(1xPhospho): 100	1	y1+(8): 916.51, y1+(7): 803.43, y1+(6): 688.40	S3(== 1): 100; S6(== 1): 0	3.80498e-05	0.00775179	0.15648	0.0176154	0.00070531	0.0048499	0.000172845	0.0351004	0.999996	0.501645	0.080562	0.80678	0.105736	0.997396	15.9364	15.6219	15.1607	15.42	14.9206	14.908	17.1001	17.55	16.4977	17.9267	18.4004	18.0013	15.573	15.0829	17.0493	18.1094	-0.0461357	0.130663
CRSVELDLNQAHMEETPK	[1] Carbamidomethyl|[3] Phospho	Q14680	MELK	10656	43.81	30.3906	2235.97	746.331	3	3.20638	Q14680[503-520]	Maternal embryonic leucine zipper kinase OS=Homo sapiens GN=MELK PE=1 SV=3 - [MELK_HUMAN]	MELK_S505	S3(1xPhospho): 100	1	b1+(5): 712.25, b1+(7): 940.36, b1+(8): 1053.44, b1+(9): 1167.49, b1+(11): 1366.58, y1+(10): 1184.54, y1+(8): 942.43, y1+(7): 871.40, b2+(7): 470.68, b2+(9): 584.25, y2+(11): 649.31, y2+(8): 471.72, y2+(7): 436.20	S3(== 1): 100; H12(== 1): 0; T16(== 1): 0	NA	NA	NA	NA	NA	NA	NA	NA	NA	NA	NA	NA	NA	NA	NA	12.6295	12.3924	15.7265	NA	NA	NA	13.2628	13.7524	12.4885	17.6881	13.012	12.511	15.7265	13.5076	14.3962	0.329997	0.110571
CRSVELDLNQAHMEETPK	[1] Carbamidomethyl|[3] Phospho|[13] Oxidation	Q14680	MELK	9263	52.79	27.4157	2251.97	751.663	3	2.42518	Q14680[503-520]	Maternal embryonic leucine zipper kinase OS=Homo sapiens GN=MELK PE=1 SV=3 - [MELK_HUMAN]	MELK_S505	S3(1xPhospho): 100; M13(1xOxidation): 100	1	b1+(3): 484.14, b1+(5): 712.25, b1+(7): 940.36, b1+(8): 1053.44, b1+(9): 1167.49, y1+(10): 1200.53, y1+(8): 958.43, y1+(7): 887.39, b2+(7): 470.68, b2+(10): 648.28, y2+(7): 444.20	S3(== 1): 100; H12(== 1): 0; T16(== 1): 0	0.942982	0.999367	0.99115	0.723344	0.851288	0.718302	0.862912	0.576774	0.999996	0.994771	0.966655	0.99971	0.981692	0.997396	14.9822	14.8978	17.051	14.8684	17.0711	14.9559	16.5864	14.5209	17.0122	15.9706	14.3573	16.0657	15.6437	15.6318	16.0399	15.4645	-0.00109646	0.0360816
CRSVELDLNQAHMEETPK	[1] Carbamidomethyl|[3] Phospho	Q14680	MELK	10331	65.22	29.8922	2235.97	746.331	3	2.51963	Q14680[503-520]	Maternal embryonic leucine zipper kinase OS=Homo sapiens GN=MELK PE=1 SV=3 - [MELK_HUMAN]	MELK_S505	S3(1xPhospho): 100	1	b1+(3): 484.14, b1+(5): 712.25, b1+(7): 940.36, b1+(8): 1053.44, b1+(9): 1167.49, b1+(10): 1295.54, b1+(11): 1366.58, y1+(12): 1412.65, y1+(10): 1184.54, y1+(9): 1070.49, y1+(8): 942.43, y1+(7): 871.40, b2+(7): 470.68, y2+(11): 649.31, y2+(10): 592.77, y2+(8): 471.72, y2+(7): 436.20	S3(== 1): 100; H12(== 1): 0; T16(== 1): 0	0.761788	0.999367	0.815809	0.479424	0.931958	0.356352	0.872247	0.402379	0.999996	0.994771	0.984207	0.99971	0.981692	0.997396	13.8011	13.3769	17.8928	12.6117	17.4685	13.4389	17.3573	14.336	17.5236	14.6907	12.6704	17.1801	15.0236	14.5064	16.4056	14.8471	-0.0505432	0.126957
CSDNSSYEEPLSPISASSSTSR	[1] Carbamidomethyl|[12] Phospho	Q8IXK0	PHC2	12407	43.34	34.7265	2439.98	814.333	3	1.75643	Q8IXK0[740-761]	Polyhomeotic-like protein 2 OS=Homo sapiens GN=PHC2 PE=1 SV=1 - [PHC2_HUMAN]	PHC2_S751	S12(1xPhospho): 100	1	y1+(10): 992.50, y1+(9): 895.45, y1+(8): 782.36, y2+(10): 496.75	S2(== 1): 0; S5(== 1): 0; S6(== 1): 0; Y7(== 1): 0; S12(== 1): 100; S15(== 1): 0; S17(== 1): 0; S18(== 1): 0; S19(== 1): 0; T20(== 1): 0; S21(== 1): 0	0.522666	0.999367	0.716937	0.509003	0.278248	0.372768	0.150418	0.939982	0.999996	0.994771	0.668693	0.99971	0.684092	0.997396	16.1793	16.0908	14.9447	15.7336	15.4815	16.6128	14.9291	16.4841	14.0112	15.5154	14.3939	15.3227	15.7383	15.9426	15.1415	15.0773	0.0186127	-0.0557707
CSDNSSYEEPLSPISASSSTSR	[1] Carbamidomethyl|[12] Phospho	Q8IXK0	PHC2	12144	73.71	34.7006	2439.98	1221	2	1.11208	Q8IXK0[740-761]	Polyhomeotic-like protein 2 OS=Homo sapiens GN=PHC2 PE=1 SV=1 - [PHC2_HUMAN]	PHC2_S751	S12(1xPhospho): 100	1	b1+(9): 1072.35, y1+(13): 1369.64	S2(== 1): 0; S5(== 1): 0; S6(== 1): 0; Y7(== 1): 0; S12(== 1): 100; S15(== 1): 0; S17(== 1): 0; S18(== 1): 0; S19(== 1): 0; T20(== 1): 0; S21(== 1): 0	0.410948	0.999367	0.582651	0.269302	0.156114	0.465544	0.321003	0.904632	0.999996	0.974221	0.58811	0.99971	0.815452	0.997396	18.0174	17.1246	16.5239	16.7691	16.3047	17.571	16.3642	17.2377	15.5808	16.3196	16.5336	16.5145	17.222	16.8816	16.3942	16.4559	-0.0287996	-0.0710611
CSTGSPSKDVTK	[1] Carbamidomethyl|[5] Phospho	Q5SW79	CEP170	5196	18.53	17.1171	1345.56	673.788	2	2.8865	Q5SW79[967-978]	Centrosomal protein of 170 kDa OS=Homo sapiens GN=CEP170 PE=1 SV=1 - [CE170_HUMAN]	CEP170_[T969/S971]	T3(1xPhospho): 49.84; S5(1xPhospho): 49.84	0.498	0	S2(== 1): 0.16; T3(== 1): 49.84; S5(== 1): 49.84; S7(== 1): 0.16; T11(== 1): 0	0.461134	0.999367	0.326005	0.401227	0.216821	0.860552	0.742869	0.616444	0.999996	0.994771	0.618339	0.99971	0.962782	0.997396	14.4392	13.5273	13.2832	13.0422	13.0852	13.7274	13.2134	13.8244	13.003	13.4773	13.1079	12.989	13.7499	13.2849	13.347	13.1914	-0.0496309	-0.0429081
CTSHSETPTVDDEEKVDER	[1] Carbamidomethyl|[7] Phospho	O95425	SVIL	7313	72.34	22.5255	2312.92	771.979	3	2.20224	O95425[671-689]	Supervillin OS=Homo sapiens GN=SVIL PE=1 SV=2 - [SVIL_HUMAN]	SVIL_[T672/S673/H674]	T2(1xPhospho): 33.3; S3(1xPhospho): 33.3; H4(1xPhospho): 33.3	0.001	0	T2(== 1): 33.3; S3(== 1): 33.3; H4(== 1): 33.3; S5(== 1): 0.05; T7(== 1): 0.05; T9(== 1): 0	0.947719	0.999367	0.692122	0.730667	0.845928	0.930049	0.678835	0.746214	0.999996	0.994771	0.966655	0.99971	0.936599	0.997396	13.5913	12.5013	16.0307	14.0469	15.6847	13.9106	15.3209	13.4803	14.6217	14.5228	13.7107	14.5611	14.0411	14.5474	14.4743	14.2649	0.0511076	0.0438363
CVPASGELSPELQEWAPYSPGHSSR	[1] Carbamidomethyl|[9] Phospho	Q8TDM6	DLG5	14849	40.57	40.7473	2820.23	941.084	3	2.80674	Q8TDM6[1138-1162]	Disks large homolog 5 OS=Homo sapiens GN=DLG5 PE=1 SV=4 - [DLG5_HUMAN]	DLG5_S1146	S9(1xPhospho): 99.76	0.998	b2+(5): 258.12	S5(== 1): 0.24; S9(== 1): 99.76; Y18(== 1): 0; S19(== 1): 0; H22(== 1): 0; S23(== 1): 0; S24(== 1): 0	0.218528	0.953069	NA	0.0652218	0.1575	NA	NA	0.848441	NA	0.831386	0.58811	NA	NA	0.997396	13.0669	12.7615	12.5986	13.3295	15.3858	NA	14.9772	13.3979	16.1275	12.548	17.0191	15.8882	12.809	14.3576	14.8342	15.1518	0.164661	0.211768
CVPASGELSPELQEWAPYSPGHSSR	[1] Carbamidomethyl|[9] Phospho	Q8TDM6	DLG5	14883	53.04	41.0698	2820.23	941.083	3	2.47028	Q8TDM6[1138-1162]	Disks large homolog 5 OS=Homo sapiens GN=DLG5 PE=1 SV=4 - [DLG5_HUMAN]	DLG5_S1146	S9(1xPhospho): 99.83	0.998	b2+(5): 258.12	S5(== 1): 0.17; S9(== 1): 99.83; Y18(== 1): 0; S19(== 1): 0; H22(== 1): 0; S23(== 1): 0; S24(== 1): 0	NA	NA	NA	NA	NA	NA	NA	NA	NA	NA	NA	NA	NA	NA	12.7946	NA	16.308	12.4058	12.1142	NA	12.4644	NA	12.3017	12.4748	NA	NA	14.5513	12.26	12.383	12.4748	-0.247191	-0.23278
CVSMPGDISGLQGGPR	[1] Carbamidomethyl|[3] Phospho	Q8IY17	PNPLA6	13951	63.67	38.5874	1709.73	855.872	2	2.00096	Q8IY17[409-424]	Neuropathy target esterase OS=Homo sapiens GN=PNPLA6 PE=1 SV=2 - [PLPL6_HUMAN]	PNPLA6_S420	S3(1xPhospho): 100	1	b1+(3): 427.10, y1+(13): 1284.64, y1+(12): 1153.60, y1+(11): 1056.54, y1+(10): 999.52, y1+(9): 884.49, y1+(8): 771.41, y2+(12): 577.30, y2+(8): 386.21	S3(== 1): 100; S9(== 1): 0	0.451359	0.999367	0.591806	0.36286	0.0436294	0.924469	0.509692	0.0811736	0.999996	0.994771	0.395208	0.99971	0.901906	0.997396	15.4702	16.2862	16.0708	16.222	15.3482	17.3592	16.3611	16.4729	15.9116	16.6174	16.6141	16.9893	15.9424	16.3098	16.2486	16.7403	0.0328709	0.0274426
CVSVQTDPTDEIPTKK	[1] Carbamidomethyl|[3] Phospho	P18583	SON	9857	57.59	28.4636	1896.86	633.293	3	1.48918	P18583[92-107]	Protein SON OS=Homo sapiens GN=SON PE=1 SV=4 - [SON_HUMAN]	SON_S94	S3(1xPhospho): 100	1	b1+(3): 427.10, b1+(5): 654.23, y1+(11): 1244.64	S3(== 1): 100; T6(== 1): 0; T9(== 1): 0; T14(== 1): 0	NA	NA	NA	NA	NA	NA	NA	NA	NA	NA	NA	NA	NA	NA	NA	NA	13.5619	14.448	15.0338	NA	15.4018	NA	15.6627	15.5048	15.1764	15.2508	13.5619	14.7409	15.5322	15.3107	0.120271	0.195708
DAEPPSPTPAGPPR	[6] Phospho	O43306	ADCY6	9138	33.94	26.9111	1467.64	734.829	2	2.65523	O43306[49-62]	Adenylate cyclase type 6 OS=Homo sapiens GN=ADCY6 PE=1 SV=2 - [ADCY6_HUMAN]	ADCY6_S54	S6(1xPhospho): 99.81	0.998	y1+(8): 792.44	S6(== 1): 99.81; T8(== 1): 0.19	0.369991	0.999367	0.956793	0.235202	0.235538	0.28813	0.267907	0.75207	0.999996	0.958155	0.633877	0.99971	0.787971	0.997396	16.278	16.5297	15.9457	16.1078	15.9502	16.6485	16.2587	15.8362	15.4707	16.1542	15.0351	15.9568	16.2511	16.2355	15.8552	15.7153	-0.00138645	-0.0355836
DAEPQPGSPAAESLEEPDAAAGLSSTK	[8] Phospho	Q9H9J4	USP42	13794	102.72	38.2187	2704.18	902.401	3	2.72403	Q9H9J4[747-773]	Ubiquitin carboxyl-terminal hydrolase 42 OS=Homo sapiens GN=USP42 PE=1 SV=3 - [UBP42_HUMAN]	USP42_S754	S8(1xPhospho): 100	1	b1+(11): 1101.42, b1+(12): 1230.47, y1+(19): 1843.89, y1+(17): 1675.80, y1+(16): 1604.76, y1+(15): 1475.72	S8(== 1): 100; S13(== 1): 0; S24(== 1): 0; S25(== 1): 0; T26(== 1): 0	0.475508	0.999367	0.879262	0.559914	0.214987	0.465912	0.167009	0.503048	0.999996	0.994771	0.617577	0.99971	0.698255	0.997396	20.998	20.7488	19.8934	20.4212	20.1707	21.2783	20.0675	20.8475	19.8718	20.0807	19.8208	20.1858	20.5468	20.6234	20.2622	20.0291	0.005373	-0.0201164
DAEPQPGSPAAESLEEPDAAAGLSSTK	[8] Phospho	Q9H9J4	USP42	13809	111.95	38.2187	2704.19	1353.1	2	4.57416	Q9H9J4[747-773]	Ubiquitin carboxyl-terminal hydrolase 42 OS=Homo sapiens GN=USP42 PE=1 SV=3 - [UBP42_HUMAN]	USP42_S754	S8(1xPhospho): 100	1	y1+(19): 1843.89, y1+(18): 1746.84, y1+(17): 1675.80, y1+(16): 1604.76, y1+(15): 1475.72, y2+(19): 922.45	S8(== 1): 100; S13(== 1): 0; S24(== 1): 0; S25(== 1): 0; T26(== 1): 0	0.470527	0.999367	0.814054	0.325062	0.167453	0.551032	0.330942	0.558415	0.999996	0.994771	0.594681	0.99971	0.815596	0.997396	18.4382	18.0572	17.3145	17.5654	17.1838	18.6473	17.4971	17.8964	17.0138	17.4154	16.7559	17.5569	17.9366	17.7988	17.4691	17.2427	-0.0111259	-0.0381046
DAEYIYPSLESDDDDPALK	[11] Phospho	Q9UPP1	PHF8	17007	43.11	45.9571	2234.92	1118.47	2	2.82329	Q9UPP1[847-865]	Histone lysine demethylase PHF8 OS=Homo sapiens GN=PHF8 PE=1 SV=3 - [PHF8_HUMAN]	PHF8_[S854/S857]	S8(1xPhospho): 50; S11(1xPhospho): 50	0.5	0	Y4(== 1): 0; Y6(== 1): 0; S8(== 1): 50; S11(== 1): 50	0.431554	0.999367	0.538701	0.313299	0.112513	0.721213	0.394441	0.594997	0.999996	0.994771	0.544499	0.99971	0.844207	0.997396	19.4604	19.3234	18.5056	18.9541	18.1667	19.2741	18.4165	19.1649	18.3277	18.511	18.3594	18.5669	19.0964	18.7983	18.6364	18.4791	-0.0227003	-0.0351815
DAEYIYPSLESDDDDPALK	[11] Phospho	Q9UPP1	PHF8	16821	62.01	45.9571	2234.92	745.981	3	2.47243	Q9UPP1[847-865]	Histone lysine demethylase PHF8 OS=Homo sapiens GN=PHF8 PE=1 SV=3 - [PHF8_HUMAN]	PHF8_S857	S11(1xPhospho): 99.84	0.998	y1+(9): 1055.39	Y4(== 1): 0; Y6(== 1): 0; S8(== 1): 0.16; S11(== 1): 99.84	0.514781	0.999367	0.654745	0.441783	0.121412	0.694932	0.267091	0.634978	0.999996	0.994771	0.555489	0.99971	0.787971	0.997396	16.1213	15.9917	15.0299	15.8778	14.7964	15.7651	14.8012	16.0907	14.8612	15.1006	14.959	15.0437	15.7143	15.4798	15.251	15.0344	-0.0216902	-0.0431715
DAGSGPPATEGSMDTLENVQLK	[12] Phospho	Q86VY4	TSPYL5	15332	26.97	41.8436	2296	766.34	3	1.83238	Q86VY4[190-211]	Testis-specific Y-encoded-like protein 5 OS=Homo sapiens GN=TSPYL5 PE=1 SV=2 - [TSYL5_HUMAN]	TSPYL5_[S193/T198/S201]	S4(1xPhospho): 33.3; T9(1xPhospho): 33.3; S12(1xPhospho): 33.3	0.333	0	S4(== 1): 33.3; T9(== 1): 33.3; S12(== 1): 33.3; T15(== 1): 0.1	0.439116	0.999367	NA	NA	NA	NA	NA	0.439116	NA	NA	NA	NA	NA	0.997396	NA	NA	12.9031	13.8332	13.158	NA	13.4812	13.693	14.2302	13.8649	14.2119	13.9605	12.9031	13.4956	13.8015	14.0124	0.064772	0.097105
DAHDVSPTSTDTEAQLTVER	[9] Phospho	Q8IVF2	AHNAK2	10640	105.46	31.0526	2250.97	751.33	3	2.11247	Q8IVF2[289-308]	Protein AHNAK2 OS=Homo sapiens GN=AHNAK2 PE=1 SV=2 - [AHNK2_HUMAN]	AHNAK2_[S294/T296]	S6(1xPhospho): 49.97; T8(1xPhospho): 49.97	0.001	0	H3(== 1): 0; S6(== 1): 49.97; T8(== 1): 49.97; S9(== 1): 0.05; T10(== 1): 0; T12(== 1): 0; T17(== 1): 0	0.0635682	0.683652	0.76913	0.270951	0.0192185	0.205642	0.0114651	0.438998	0.999996	0.974221	0.314714	0.99971	0.415243	0.997396	17.7851	17.7263	17.3328	17.9355	17.5889	17.5027	16.8766	17.7311	17.1224	17.0517	16.8867	17.1145	17.6147	17.6757	17.2434	17.0177	0.00498425	-0.0307402
DALGDSLQVPVSPSSTTSSR	[12] Phospho	Q9Y2D5	AKAP2	14547	29.86	40.6126	2082.95	695.325	3	2.63063	Q9Y2D5[141-160]	A-kinase anchor protein 2 OS=Homo sapiens GN=AKAP2 PE=1 SV=3 - [AKAP2_HUMAN]	AKAP2_S152	S12(1xPhospho): 100	1	y1+(8): 822.40, y1+(7): 725.34	S6(== 1): 0; S12(== 1): 100; S14(== 1): 0; S15(== 1): 0; T16(== 1): 0; T17(== 1): 0; S18(== 1): 0; S19(== 1): 0	0.943638	0.999367	0.932548	0.734575	0.803705	0.596498	0.638263	0.857562	0.999996	0.994771	0.954968	0.99971	0.93213	0.997396	14.8906	14.3747	12.8968	13.5681	13.9081	14.8791	13.5091	14.6118	13.2455	14.0795	13.3861	14.1806	14.054	14.1185	13.7888	13.8821	0.00659756	-0.027486
DALGDSLQVPVSPSSTTSSR	[12] Phospho	Q9Y2D5	AKAP2	14808	32.96	40.5865	2082.95	1042.48	2	3.35826	Q9Y2D5[141-160]	A-kinase anchor protein 2 OS=Homo sapiens GN=AKAP2 PE=1 SV=3 - [AKAP2_HUMAN]	AKAP2_S152	S12(1xPhospho): 99.79	0.998	y1+(8): 822.40	S6(== 1): 0; S12(== 1): 99.79; S14(== 1): 0.21; S15(== 1): 0; T16(== 1): 0; T17(== 1): 0; S18(== 1): 0; S19(== 1): 0	0.454777	0.999367	0.869496	0.292189	0.206086	0.396431	0.305997	0.9096	0.999996	0.98672	0.615156	0.99971	0.794715	0.997396	16.6546	16.2115	15.5629	15.8335	15.6217	16.7297	15.3466	16.0576	15.6501	15.5785	15.6492	15.7498	16.143	16.0616	15.6848	15.6592	-0.00728852	-0.0415414
DASAQQDSYEFVSPSPPADVSER	[15] Phospho	Q99728	BARD1	14613	29.06	40.6931	2561.07	854.697	3	3.43062	Q99728[172-194]	BRCA1-associated RING domain protein 1 OS=Homo sapiens GN=BARD1 PE=1 SV=2 - [BARD1_HUMAN]	BARD1_S186	S15(1xPhospho): 99.45	0.994	y2+(10): 567.74	S3(== 1): 0; S8(== 1): 0.18; Y9(== 1): 0.18; S13(== 1): 0.18; S15(== 1): 99.45; S21(== 1): 0	0.0523837	0.610861	0.328274	0.10031	0.0247844	0.207188	0.0315862	0.848711	0.999996	0.896763	0.342352	0.99971	0.482097	0.997396	16.7405	16.5354	15.3997	15.6432	15.2295	16.1512	14.6183	15.7698	13.8809	14.9753	14.3814	14.56	16.2252	15.6746	14.7563	14.6389	-0.0498047	-0.136901
DASVFQDESNMSVLDIPSATPEK	[20] Phospho	P21675	TAF1	18548	14.55	49.4982	2559.12	1280.57	2	3.08555	P21675[1661-1683]	Transcription initiation factor TFIID subunit 1 OS=Homo sapiens GN=TAF1 PE=1 SV=2 - [TAF1_HUMAN]	TAF1_[S1678/T1680]	S18(1xPhospho): 50; T20(1xPhospho): 50	0.5	0	S3(== 1): 0; S9(== 1): 0; S12(== 1): 0; S18(== 1): 50; T20(== 1): 50	0.760278	0.999367	0.782907	0.51939	0.843964	0.483337	0.931856	0.501296	0.999996	0.994771	0.966655	0.99971	0.99101	0.997396	14.2194	14.8264	14.1935	15.5405	14.8915	13.3974	12.3727	13.3338	15.5163	13.8579	15.5963	14.148	14.4131	14.6098	13.7409	14.5341	0.0195499	-0.0689049
DASVFQDESNMSVLDIPSATPEK	[11] Oxidation|[20] Phospho	P21675	TAF1	17042	22.1	45.8211	2575.11	859.378	3	3.39327	P21675[1661-1683]	Transcription initiation factor TFIID subunit 1 OS=Homo sapiens GN=TAF1 PE=1 SV=2 - [TAF1_HUMAN]	TAF1_[S1678/T1680]	M11(1xOxidation): 100; S18(1xPhospho): 50; T20(1xPhospho): 50	0.5	0	S3(== 1): 0; S9(== 1): 0; S12(== 1): 0; S18(== 1): 50; T20(== 1): 50	0.583822	0.999367	0.786454	0.906086	0.444633	0.515751	0.0704277	0.251719	0.999996	0.994771	0.794152	0.99971	0.567936	0.997396	15.6421	14.9545	14.0305	15.4049	14.854	14.807	14.3631	15.096	14.9725	14.6396	14.526	14.2365	14.8757	15.022	14.8105	14.4674	0.0141129	-0.00633687
DASVFQDESNMSVLDIPSATPEK	[18] Phospho	P21675	TAF1	18671	25.63	49.4982	2559.11	854.045	3	2.01661	P21675[1661-1683]	Transcription initiation factor TFIID subunit 1 OS=Homo sapiens GN=TAF1 PE=1 SV=2 - [TAF1_HUMAN]	TAF1_[S1678/T1680]	S18(1xPhospho): 50; T20(1xPhospho): 50	0.5	0	S3(== 1): 0; S9(== 1): 0; S12(== 1): 0; S18(== 1): 50; T20(== 1): 50	0.737219	0.999367	NA	0.578974	0.432397	NA	NA	0.830986	NA	0.994771	0.790431	NA	NA	0.997396	14.7021	14.8225	14.5434	15.8724	14.9801	NA	14.9677	14.3082	15.3713	14.5116	15.6201	14.8249	14.6893	15.4262	14.8824	14.9855	0.0706194	0.0188432
DAVFDGSSCISPTIVQQFGYQR	[9] Carbamidomethyl|[11] Phospho	P04049	RAF1	18186	25.06	49.1084	2554.13	852.383	3	2.44033	P04049[19-40]	RAF proto-oncogene serine/threonine-protein kinase OS=Homo sapiens GN=RAF1 PE=1 SV=1 - [RAF1_HUMAN]	RAF1_[S25/S26/S29]	S7(1xPhospho): 33.33; S8(1xPhospho): 33.33; S11(1xPhospho): 33.33	0.333	0	S7(== 1): 33.33; S8(== 1): 33.33; S11(== 1): 33.33; T13(== 1): 0; Y20(== 1): 0	NA	NA	NA	NA	NA	NA	NA	NA	NA	NA	NA	NA	NA	NA	NA	14.2344	NA	NA	NA	13.1705	NA	NA	NA	NA	NA	NA	14.2344	13.1705	NA	NA	-0.112063	NA
DAVFDGSSCISPTIVQQFGYQR	[9] Carbamidomethyl|[11] Phospho	P04049	RAF1	18467	41.4	49.2816	2554.12	1278.07	2	0.999379	P04049[19-40]	RAF proto-oncogene serine/threonine-protein kinase OS=Homo sapiens GN=RAF1 PE=1 SV=1 - [RAF1_HUMAN]	RAF1_[S25/S26/S29]	S7(1xPhospho): 33.31; S8(1xPhospho): 33.31; S11(1xPhospho): 33.31	0.333	0	S7(== 1): 33.31; S8(== 1): 33.31; S11(== 1): 33.31; T13(== 1): 0.07; Y20(== 1): 0	NA	NA	NA	NA	NA	NA	NA	NA	NA	NA	NA	NA	NA	NA	12.9411	12.352	NA	12.7194	12.8132	NA	12.3733	NA	13.3026	NA	13.3143	NA	12.6466	12.7663	12.838	13.3143	0.0135923	0.0216706
DAVFDGSSCISPTIVQQFGYQR	[9] Carbamidomethyl|[11] Phospho	P04049	RAF1	18551	59.07	49.3136	2554.13	852.383	3	3.03065	P04049[19-40]	RAF proto-oncogene serine/threonine-protein kinase OS=Homo sapiens GN=RAF1 PE=1 SV=1 - [RAF1_HUMAN]	RAF1_[S25/S26/S29]	S7(1xPhospho): 33.33; S8(1xPhospho): 33.33; S11(1xPhospho): 33.33	0.333	0	S7(== 1): 33.33; S8(== 1): 33.33; S11(== 1): 33.33; T13(== 1): 0; Y20(== 1): 0	0.827313	0.999367	NA	0.497382	0.756325	NA	NA	0.807211	NA	0.994771	0.932026	NA	NA	0.997396	13.8812	13.6298	14.6752	15.7372	15.4352	NA	14.7428	13.4246	15.5992	12.9896	15.5879	14.4211	14.0621	15.5862	14.5889	14.3328	0.14846	0.0530572
DCRSPGLLDTTPIR	[2] Carbamidomethyl|[4] Phospho	Q8IY92	SLX4	12811	26.77	35.837	1679.77	560.932	3	1.58285	Q8IY92[1466-1479]	Structure-specific endonuclease subunit SLX4 OS=Homo sapiens GN=SLX4 PE=1 SV=3 - [SLX4_HUMAN]	SLX4_S1469	S4(1xPhospho): 100	1	b1+(4): 599.16, b1+(6): 753.24, b1+(7): 866.32, b1+(8): 979.41, y1+(7): 815.46, y1+(6): 702.38, y1+(5): 587.35	S4(== 1): 100; T10(== 1): 0; T11(== 1): 0	0.0568579	0.633923	NA	NA	0.0568579	NA	NA	NA	NA	NA	0.433876	NA	NA	NA	13.4496	14.4501	14.6942	13.9818	13.7164	NA	12.5968	NA	13.0691	13.1283	13.3238	13.0397	14.198	13.8491	12.8329	13.1639	-0.035895	-0.145834
DDATPVRDEPMDAESITFK	[4] Phospho	Q7Z6E9	RBBP6	13534	49.43	37.4064	2215.94	739.654	3	2.57359	Q7Z6E9[981-999]	E3 ubiquitin-protein ligase RBBP6 OS=Homo sapiens GN=RBBP6 PE=1 SV=1 - [RBBP6_HUMAN]	RBBP6_T984	T4(1xPhospho): 100	1	b1+(8): 950.36, y1+(10): 1138.54, y1+(9): 1041.49, y1+(8): 910.45, y1+(7): 795.42, y1+(6): 724.39, y1+(5): 595.34, y2+(15): 867.92, y2+(10): 569.78	T4(== 1): 100; S15(== 1): 0; T17(== 1): 0	0.343957	0.999367	0.271744	0.153697	0.965186	0.623903	0.278887	0.16325	0.999996	0.93763	0.986115	0.99971	0.787971	0.997396	14.6846	15.2818	15.2193	15.2063	14.4485	13.3676	14.3872	14.6065	14.9113	15.4223	14.8034	14.9226	15.0619	14.3408	14.635	15.0494	-0.07078	-0.0414799
DDDDIDLFGSDDEEESEEAK	[10] Phospho	P24534	EEF1B2	17422	48.65	47.0846	2351.84	1176.93	2	3.02038	P24534[97-116]	Elongation factor 1-beta OS=Homo sapiens GN=EEF1B2 PE=1 SV=3 - [EF1B_HUMAN]	EEF1B2_S106	S10(1xPhospho): 100	1	y1+(8): 950.39, y1+(7): 821.35, y1+(5): 563.27	S10(== 1): 100; S16(== 1): 0	0.934009	0.999367	0.983032	0.799952	0.63057	0.835197	0.698802	0.558978	0.999996	0.994771	0.890969	0.99971	0.946949	0.997396	14.5361	15.7322	14.5793	14.887	14.035	15.972	14.0374	16.3154	15.1169	15.1628	14.5926	14.3809	14.9492	14.9647	15.1565	14.7121	0.00149241	0.0198719
DDDDSIADFLNSDEEEDRVSLQNLK	[12] Phospho	Q15649	ZNHIT3	17829	10.35	47.4517	2961.26	988.093	3	5.48359	Q15649[69-93]	Zinc finger HIT domain-containing protein 3 OS=Homo sapiens GN=ZNHIT3 PE=1 SV=2 - [ZNHI3_HUMAN]	ZNHIT3_S80	S12(1xPhospho): 100	1	b1+(5): 548.15, b1+(6): 661.23	S5(== 1): 0; S12(== 1): 100; S20(== 1): 0	0.559808	0.999367	NA	NA	0.559808	NA	NA	NA	NA	NA	0.857209	NA	NA	NA	12.915	12.4408	12.3941	12.7117	11.9893	NA	12.393	NA	12.166	12.4283	14.2722	12.3031	12.5833	12.3505	12.2795	13.0012	-0.0269359	-0.0352573
DDIYVSDVEDDGDDTSLDSDLDPEELAGVR	[16] Phospho	Q8IY81	FTSJ3	20007	25.6	53.0003	3348.37	1117.13	3	3.32063	Q8IY81[453-482]	pre-rRNA processing protein FTSJ3 OS=Homo sapiens GN=FTSJ3 PE=1 SV=2 - [SPB1_HUMAN]	FTSJ3_[Y456/S458/T467/S468]	Y4(1xPhospho): 25; S6(1xPhospho): 25; T15(1xPhospho): 25; S16(1xPhospho): 25	0.25	0	Y4(== 1): 25; S6(== 1): 25; T15(== 1): 25; S16(== 1): 25; S19(== 1): 0	0.848536	0.999367	0.891195	0.19914	0.878212	0.50061	0.975411	0.587367	0.999996	0.958155	0.972531	0.99971	0.993364	0.997396	13.3437	14.6268	14.1523	15.6671	12.792	13.2403	12.4015	13.2227	13.8787	12.7435	16.02	12.7978	14.0409	13.8998	13.1676	13.8538	-0.0145727	-0.0926434
DDPDGKQEAKPQQAAGMLSPK	[19] Phospho	Q13428	TCOF1	8868	15.44	26.5411	2290.03	573.516	4	2.0399	Q13428[1239-1259]	Treacle protein OS=Homo sapiens GN=TCOF1 PE=1 SV=3 - [TCOF_HUMAN]	TCOF1_S1257	S19(1xPhospho): 100	1	0	S19(== 1): 100	NA	NA	NA	NA	NA	NA	NA	NA	NA	NA	NA	NA	NA	NA	NA	NA	15.5351	NA	15.4827	NA	14.9977	NA	15.3056	13.9975	NA	14.0852	15.5351	15.4827	15.1516	14.0413	-0.00486976	-0.036058
DDPDGKQEAKPQQAAGMLSPK	[19] Phospho	Q13428	TCOF1	9258	25.68	27.3358	2290.03	764.352	3	1.80168	Q13428[1239-1259]	Treacle protein OS=Homo sapiens GN=TCOF1 PE=1 SV=3 - [TCOF_HUMAN]	TCOF1_S1257	S19(1xPhospho): 100	1	0	S19(== 1): 100	NA	NA	NA	NA	NA	NA	NA	NA	NA	NA	NA	NA	NA	NA	14.6925	14.927	NA	17.9974	NA	13.1345	12.4191	NA	NA	13.0567	18.2215	12.7436	14.8098	15.566	12.4191	14.6739	0.0718474	-0.253988
DDPDGKQEAKPQQAAGMLSPK	[19] Phospho	Q13428	TCOF1	8868	42.08	26.4894	2290.03	764.35	3	-0.304157	Q13428[1239-1259]	Treacle protein OS=Homo sapiens GN=TCOF1 PE=1 SV=3 - [TCOF_HUMAN]	TCOF1_S1257	S19(1xPhospho): 100	1	0	S19(== 1): 100	0.896432	0.999367	0.739488	NA	0.688052	NA	0.853622	NA	0.999996	NA	0.909436	NA	0.981692	NA	16.5143	17.2093	19.3422	15.1832	19.2278	17.1093	19.1561	NA	19.2596	19.0906	12.4238	18.5668	17.6886	17.1734	19.2079	16.6937	-0.0426383	0.118878
DDSLDLSPQGR	[7] Phospho	Q14669	TRIP12	11865	50.94	33.856	1281.53	641.771	2	2.94588	Q14669[985-995]	E3 ubiquitin-protein ligase TRIP12 OS=Homo sapiens GN=TRIP12 PE=1 SV=1 - [TRIPC_HUMAN]	TRIP12_S991	S7(1xPhospho): 100	1	b1+(3): 318.09, y1+(8): 965.45, y1+(7): 852.36, y1+(5): 624.25	S3(== 1): 0; S7(== 1): 100	0.0858118	0.746519	0.277299	0.40662	0.0287393	0.939453	0.0105227	0.168411	0.999996	0.994771	0.347577	0.99971	0.403101	0.997396	13.4506	14.4699	13.3582	13.2553	13.0733	13.5209	12.9937	14.0727	12.6758	12.6531	12.5902	12.3001	13.7596	13.2832	13.2474	12.5145	-0.0508358	-0.0547241
DDSPDEVPSTFTVQQPPPSR	[3] Phospho	Q8N328	PGBD3	14226	39.94	39.1219	2277.98	1140	2	1.2118	Q8N328[84-103]	PiggyBac transposable element-derived protein 3 OS=Homo sapiens GN=PGBD3 PE=2 SV=3 - [PGBD3_HUMAN]	PGBD3_S86	S3(1xPhospho): 100	1	b1+(5): 610.14, y1+(14): 1540.81, y1+(13): 1441.74, y1+(12): 1344.69	S3(== 1): 100; S9(== 1): 0; T10(== 1): 0; T12(== 1): 0; S19(== 1): 0	0.232477	0.966824	0.210446	0.143312	0.0227924	0.451118	0.589682	0.57943	0.999996	0.93763	0.335748	0.99971	0.925648	0.997396	16.4459	15.5077	15.8708	15.4939	14.131	15.6904	15.3987	14.8649	12.5262	15.1213	14.6673	14.6211	15.9415	15.1051	14.2633	14.8032	-0.0777468	-0.160477
DDSPDEVPSTFTVQQPPPSR	[3] Phospho	Q8N328	PGBD3	14232	72.81	39.2279	2277.99	760.336	3	2.95751	Q8N328[84-103]	PiggyBac transposable element-derived protein 3 OS=Homo sapiens GN=PGBD3 PE=2 SV=3 - [PGBD3_HUMAN]	PGBD3_S86	S3(1xPhospho): 100	1	b1+(6): 739.18, b1+(7): 838.25, y1+(13): 1441.74, y1+(12): 1344.69	S3(== 1): 100; S9(== 1): 0; T10(== 1): 0; T12(== 1): 0; S19(== 1): 0	0.767894	0.999367	0.725214	0.542967	0.176546	0.930841	0.606774	0.586728	0.999996	0.994771	0.597988	0.99971	0.928016	0.997396	16.9983	16.5431	16.3534	15.6994	15.8645	17.6072	16.1767	17.1207	15.6675	16.5237	15.3843	16.1002	16.6316	16.3904	16.3216	16.0028	-0.0210772	-0.02714
DDSVIVEDSLSEPLGYCDGSGPEPHSPGGIR	[17] Carbamidomethyl|[26] Phospho	Q9H2S9	IKZF4	15952	10.25	43.1898	3320.42	1107.81	3	-0.100409	Q9H2S9[123-153]	Zinc finger protein Eos OS=Homo sapiens GN=IKZF4 PE=1 SV=2 - [IKZF4_HUMAN]	IKZF4_[H147/S148]	H25(1xPhospho): 49.89; S26(1xPhospho): 49.89	0.499	0	S3(== 1): 0; S9(== 1): 0; S11(== 1): 0; Y16(== 1): 0; S20(== 1): 0.22; H25(== 1): 49.89; S26(== 1): 49.89	0.596801	0.999367	NA	NA	NA	0.596801	NA	NA	NA	NA	NA	0.99971	NA	NA	NA	13.6187	12.2771	13.4046	12.585	13.1662	12.2726	13.3212	14.9841	12.5675	12.899	NA	12.9479	13.0519	13.526	12.7333	0.0115391	0.063009
DEGGSPEGASPSTASEMEEEK	[5] Phospho|[17] Oxidation	Q8IY17	PNPLA6	7568	70.17	23.6533	2218.81	1110.41	2	1.78892	Q8IY17[1326-1346]	Neuropathy target esterase OS=Homo sapiens GN=PNPLA6 PE=1 SV=2 - [PLPL6_HUMAN]	PNPLA6_S1339	S5(1xPhospho): 100; M17(1xOxidation): 100	1	y1+(15): 1597.65, y1+(14): 1468.61, y1+(13): 1411.59, y1+(12): 1340.55	S5(== 1): 100; S10(== 1): 0; S12(== 1): 0; T13(== 1): 0; S15(== 1): 0	0.34965	0.999367	0.589627	0.505128	0.135962	0.751582	0.0684773	0.359331	0.999996	0.994771	0.571652	0.99971	0.567936	0.997396	16.665	15.9717	14.8012	15.3563	15.1113	15.9253	14.8706	16.2391	14.7366	14.9701	14.4724	14.8435	15.8126	15.4643	15.2821	14.762	-0.0321377	-0.0492334
DEILPTTPISEQK	[7] Phospho	P23396	RPS3	14970	25.98	40.9892	1549.73	775.874	2	3.31462	P23396[215-227]	40S ribosomal protein S3 OS=Homo sapiens GN=RPS3 PE=1 SV=2 - [RS3_HUMAN]	RPS3_[T220/T221]	T6(1xPhospho): 50; T7(1xPhospho): 50	0.5	0	T6(== 1): 50; T7(== 1): 50; S10(== 1): 0	0.921986	0.999367	0.738717	0.570145	0.666511	0.837311	0.984993	0.779027	0.999996	0.994771	0.903919	0.99971	0.997432	0.997396	16.8545	15.9268	14.8329	16.5171	15.1118	16.8304	15.7062	16.9137	16.2557	16.2188	16.5507	15.7247	15.8714	16.1531	16.2919	16.1647	0.0253823	0.0377219
DEILPTTPISEQK	[7] Phospho	P23396	RPS3	13310	42.22	37.8005	1549.73	775.873	2	2.42597	P23396[215-227]	40S ribosomal protein S3 OS=Homo sapiens GN=RPS3 PE=1 SV=2 - [RS3_HUMAN]	RPS3_[T220/T221]	T6(1xPhospho): 50; T7(1xPhospho): 50	0.5	0	T6(== 1): 50; T7(== 1): 50; S10(== 1): 0	0.998921	0.999367	0.92764	0.898364	0.917434	0.967398	0.987801	0.948542	0.999996	0.994771	0.981907	0.99971	0.998326	0.997396	24.1273	23.5234	22.7392	23.3779	22.6511	24.1874	23.1703	24.3192	22.6401	23.7537	23.0382	23.4483	23.4633	23.4055	23.3765	23.4134	-0.00356248	-0.00534659
DEVVSPLPSALQGPSGSLSAPPAASVISAPPSSSSR	[5] Phospho	Q7L2J0	MEPCE	17696	75	47.5094	3481.71	1161.58	3	2.7232	Q7L2J0[326-361]	7SK snRNA methylphosphate capping enzyme OS=Homo sapiens GN=MEPCE PE=1 SV=1 - [MEPCE_HUMAN]	MEPCE_[S330/S334/S340/S342]	S5(1xPhospho): 24.99; S9(1xPhospho): 24.99; S15(1xPhospho): 24.99; S17(1xPhospho): 24.99	0.25	0	S5(== 1): 24.99; S9(== 1): 24.99; S15(== 1): 24.99; S17(== 1): 24.99; S19(== 1): 0.06; S25(== 1): 0; S28(== 1): 0; S32(== 1): 0; S33(== 1): 0; S34(== 1): 0; S35(== 1): 0	0.88612	0.999367	0.365583	0.716535	0.865838	0.527239	0.668794	0.953156	0.999996	0.994771	0.969122	0.99971	0.936599	0.997396	17.3942	18.154	18.2464	18.7217	18.1464	17.9946	18.0957	17.6647	18.4459	17.0346	18.4401	18.6283	17.9315	18.2876	18.0688	18.0343	0.0283634	0.0109995
DFQEYVEPGEDFPASPQR	[15] Phospho	Q9Y6G9	DYNC1LI1	15957	23.56	43.3222	2189.9	1095.96	2	3.10515	Q9Y6G9[193-210]	Cytoplasmic dynein 1 light intermediate chain 1 OS=Homo sapiens GN=DYNC1LI1 PE=1 SV=3 - [DC1L1_HUMAN]	DYNC1LI1_S207	S15(1xPhospho): 100	1	y1+(11): 1280.53, y1+(7): 882.39, y1+(6): 735.32	Y5(== 1): 0; S15(== 1): 100	0.880042	0.999367	0.867151	0.969817	0.519466	0.829034	0.580294	0.472425	0.999996	0.997009	0.834393	0.99971	0.92486	0.997396	14.5786	15.5518	13.5753	15.0647	15.2271	13.8026	13.6035	14.5528	15.455	15.4775	14.4387	15.161	14.5686	14.6982	14.5371	15.0258	0.0127766	-0.00312026
DFQEYVEPGEDFPASPQRR	[15] Phospho	Q9Y6G9	DYNC1LI1	13857	28.26	38.0617	2346.01	783.01	3	4.811	Q9Y6G9[193-211]	Cytoplasmic dynein 1 light intermediate chain 1 OS=Homo sapiens GN=DYNC1LI1 PE=1 SV=3 - [DC1L1_HUMAN]	DYNC1LI1_S207	S15(1xPhospho): 100	1	y1+(8): 1038.49, y2+(13): 783.34, y2+(12): 718.82	Y5(== 1): 0; S15(== 1): 100	0.902129	0.999367	0.971956	0.993788	0.436189	0.969483	0.52454	0.540867	0.999996	0.997009	0.790727	0.99971	0.906277	0.997396	14.1473	15.8368	17.1242	16.5043	17.1158	13.3246	16.602	13.4775	17.064	15.9373	17.0134	16.5337	15.7027	15.6482	15.7145	16.4948	-0.00501687	0.00107891
DGDKSPMSSLQISNEK	[5] Phospho|[7] Oxidation	Q9UER7	DAXX	8743	43.8	25.9106	1830.77	611.265	3	1.53185	Q9UER7[491-506]	Death domain-associated protein 6 OS=Homo sapiens GN=DAXX PE=1 SV=2 - [DAXX_HUMAN]	DAXX_S495	S5(1xPhospho): 100; M7(1xOxidation): 100	1	b1+(5): 583.18, b1+(7): 827.26, y1+(9): 1005.52	S5(== 1): 100; S8(== 1): 0; S9(== 1): 0; S13(== 1): 0	0.975408	0.999367	0.893022	NA	0.941079	NA	0.826526	NA	0.999996	NA	0.985016	NA	0.981692	NA	15.1105	13.238	15.3305	14.831	15.389	13.8068	15.0194	NA	16.0248	15.5738	13.2728	14.6103	14.5597	14.6756	15.5221	14.4856	0.0114456	0.0923453
DGDKSPMSSLQISNEK	[5] Phospho	Q9UER7	DAXX	11031	52.43	31.5234	1814.78	605.934	3	2.1182	Q9UER7[491-506]	Death domain-associated protein 6 OS=Homo sapiens GN=DAXX PE=1 SV=2 - [DAXX_HUMAN]	DAXX_S495	S5(1xPhospho): 100	1	b1+(5): 583.18, b1+(7): 811.27, y1+(9): 1005.52	S5(== 1): 100; S8(== 1): 0; S9(== 1): 0; S13(== 1): 0	0.143289	0.853799	0.00570005	0.0282872	0.818667	0.0180957	0.153365	0.379903	0.410957	0.587053	0.959077	0.939397	0.685041	0.997396	18.2551	18.1626	18.047	17.8219	17.657	17.6475	17.9331	17.98	17.9108	18.7279	17.726	18.2277	18.1549	17.7088	17.9413	18.2272	-0.035895	-0.0170743
DGDKSPMSSLQISNEK	[5] Phospho	Q9UER7	DAXX	11028	60.93	31.5519	1814.78	908.398	2	3.47729	Q9UER7[491-506]	Death domain-associated protein 6 OS=Homo sapiens GN=DAXX PE=1 SV=2 - [DAXX_HUMAN]	DAXX_S495	S5(1xPhospho): 100	1	b1+(5): 583.18, y1+(11): 1233.61, y1+(10): 1136.56, y1+(9): 1005.52	S5(== 1): 100; S8(== 1): 0; S9(== 1): 0; S13(== 1): 0	0.0920379	0.772498	0.00337797	0.0139114	0.993096	0.355967	0.152021	0.245683	0.358512	0.455443	0.996022	0.99971	0.684142	0.997396	18.233	18.1559	18.0571	17.5155	17.7222	17.4686	17.8476	17.5207	17.723	18.687	17.5784	18.1896	18.1487	17.5688	17.6971	18.1516	-0.0468488	-0.0363507
DGDSYDPYDFSDTEEEMPQVHTPK	[11] Phospho	P25205	MCM3	14914	40.55	41.2569	2881.08	961.368	3	-4.90804	P25205[701-724]	DNA replication licensing factor MCM3 OS=Homo sapiens GN=MCM3 PE=1 SV=3 - [MCM3_HUMAN]	MCM3_[Y708/S711]	Y8(1xPhospho): 49.88; S11(1xPhospho): 49.88	0.499	0	S4(== 1): 0; Y5(== 1): 0.12; Y8(== 1): 49.88; S11(== 1): 49.88; T13(== 1): 0.12; H21(== 1): 0; T22(== 1): 0	0.757512	0.999367	0.442388	0.484082	0.551705	0.917245	0.874731	0.851819	0.999996	0.994771	0.857209	0.99971	0.981692	0.997396	12.7151	13.7155	17.7709	13.7997	12.9457	13.4563	12.2472	15.4556	12.1279	12.4782	15.4168	12.7926	14.7339	13.4006	13.2769	13.5625	-0.136841	-0.150215
DGDSYDPYDFSDTEEEMPQVHTPK	[11] Phospho	P25205	MCM3	15082	61.3	40.8542	2881.09	961.371	3	-1.30496	P25205[701-724]	DNA replication licensing factor MCM3 OS=Homo sapiens GN=MCM3 PE=1 SV=3 - [MCM3_HUMAN]	MCM3_[Y708/S711]	Y8(1xPhospho): 50; S11(1xPhospho): 50	0.5	0	S4(== 1): 0; Y5(== 1): 0; Y8(== 1): 50; S11(== 1): 50; T13(== 1): 0; H21(== 1): 0; T22(== 1): 0	0.399959	0.999367	0.220762	0.457188	0.245899	0.597899	0.70218	0.681315	0.999996	0.994771	0.640834	0.99971	0.947093	0.997396	15.8936	16.6779	12.9226	16.9303	17.2552	16.3993	16.9073	14.6417	17.486	16.704	16.4507	17.0543	15.1647	16.8616	16.345	16.7363	0.153021	0.108132
DGKSPTVPCLQEEAGEPLGGK	[6] Phospho|[9] Carbamidomethyl	A1L390	PLEKHG3	12328	29.65	34.4652	2248.01	750.345	3	2.45922	A1L390[959-979]	Pleckstrin homology domain-containing family G member 3 OS=Homo sapiens GN=PLEKHG3 PE=1 SV=1 - [PKHG3_HUMAN]	PLEKHG3_[S962/T964]	S4(1xPhospho): 50; T6(1xPhospho): 50	0.5	0	S4(== 1): 50; T6(== 1): 50	NA	NA	NA	NA	NA	NA	NA	NA	NA	NA	NA	NA	NA	NA	12.9003	12.6198	NA	13.7306	14.2801	NA	13.0502	NA	12.4034	12.6126	12.9837	NA	12.7601	14.0054	12.7268	12.7981	0.134344	-0.00376897
DGLNQTTIPVSPPSTTKPSR	[11] Phospho	Q71RC2	LARP4	11666	53.27	32.6883	2175.06	726.028	3	1.8847	Q71RC2[573-592]	La-related protein 4 OS=Homo sapiens GN=LARP4 PE=1 SV=3 - [LARP4_HUMAN]	LARP4_S583	S11(1xPhospho): 100	1	y1+(12): 1333.65, y1+(10): 1137.53, b2+(10): 520.27, y2+(13): 723.87, y2+(12): 667.33	T6(== 1): 0; T7(== 1): 0; S11(== 1): 100; S14(== 1): 0; T15(== 1): 0; T16(== 1): 0; S19(== 1): 0	0.64929	0.999367	0.346123	0.582701	0.509123	0.294408	0.766581	0.716994	0.999996	0.994771	0.828785	0.99971	0.97263	0.997396	21.6563	22.7685	22.8307	22.5627	22.8919	23.1311	22.7212	22.5241	22.7026	23.2875	22.3531	22.6383	22.4185	22.8619	22.6493	22.7597	0.0282565	0.0147782
DGLNQTTIPVSPPSTTKPSR	[11] Phospho	Q71RC2	LARP4	11500	58.72	32.7153	2175.06	1088.54	2	2.23534	Q71RC2[573-592]	La-related protein 4 OS=Homo sapiens GN=LARP4 PE=1 SV=3 - [LARP4_HUMAN]	LARP4_S583	S11(1xPhospho): 100	1	y1+(9): 970.53, y1+(8): 873.48	T6(== 1): 0; T7(== 1): 0; S11(== 1): 100; S14(== 1): 0; T15(== 1): 0; T16(== 1): 0; S19(== 1): 0	0.854723	0.999367	0.561409	0.973308	0.615439	0.502746	0.935346	0.57795	0.999996	0.997009	0.88604	0.99971	0.99101	0.997396	17.8604	19.6526	19.8374	19.2672	19.7576	19.552	19.7062	18.1544	19.5756	20.0645	19.0379	19.3881	19.1168	19.5256	19.1454	19.4968	0.0305259	0.00215501
DGQDAIAQSPEK	[9] Phospho	Q9NWH9	SLTM	7796	40.54	23.5993	1337.55	669.784	2	2.00085	Q9NWH9[281-292]	SAFB-like transcription modulator OS=Homo sapiens GN=SLTM PE=1 SV=2 - [SLTM_HUMAN]	SLTM_S289	S9(1xPhospho): 100	1	0	S9(== 1): 100	0.285002	0.999367	0.500706	0.537903	0.135489	0.890554	0.172484	0.312016	0.999996	0.994771	0.571054	0.99971	0.698255	0.997396	15.7755	15.4653	14.5161	14.9306	14.657	15.2477	14.6498	15.6615	14.3324	14.7771	13.4611	14.4522	15.2523	14.9451	14.8812	14.2301	-0.0293563	-0.035533
DGQDAIAQSPEKESK	[9] Phospho	Q9NWH9	SLTM	6661	34.16	20.9434	1681.72	561.582	3	1.94565	Q9NWH9[281-295]	SAFB-like transcription modulator OS=Homo sapiens GN=SLTM PE=1 SV=2 - [SLTM_HUMAN]	SLTM_S289	S9(1xPhospho): 100	1	y1+(6): 717.38, y1+(5): 620.32, y1+(4): 491.28, y1+(2): 234.14	S9(== 1): 100; S14(== 1): 0	0.552099	0.999367	0.521672	0.92626	0.260844	0.638099	0.392686	0.332031	0.999996	0.997009	0.646309	0.99971	0.844207	0.997396	16.3059	16.0961	15.4785	15.966	15.5488	15.7845	16.1704	16.2412	15.3575	15.6812	15.1109	15.8032	15.9601	15.7664	15.923	15.5318	-0.0176171	-0.00336015
DGQDAIAQSPEKESK	[9] Phospho	Q9NWH9	SLTM	6637	74.67	20.9434	1681.72	841.869	2	1.93075	Q9NWH9[281-295]	SAFB-like transcription modulator OS=Homo sapiens GN=SLTM PE=1 SV=2 - [SLTM_HUMAN]	SLTM_S289	S9(1xPhospho): 100	1	y1+(6): 717.38, y1+(5): 620.32, y1+(4): 491.28, y1+(3): 363.19, y1+(2): 234.14	S9(== 1): 100; S14(== 1): 0	0.407066	0.999367	0.341552	0.673802	0.266246	0.288879	0.659051	0.243682	0.999996	0.994771	0.649914	0.99971	0.935803	0.997396	17.6604	17.436	16.7242	17.1919	16.8927	16.7198	17.3264	17.0527	17.037	17.0725	16.3723	16.9883	17.2735	16.9348	17.1387	16.811	-0.0285692	-0.0113055
DGQVINETSQHHDDLE	[9] Phospho	P08670	VIM	9020	31.7	26.8054	1915.76	639.595	3	2.77143	P08670[451-466]	Vimentin OS=Homo sapiens GN=VIM PE=1 SV=4 - [VIME_HUMAN]	VIM_S459	S9(1xPhospho): 99.82	0.998	y1+(8): 1060.37	T8(== 1): 0.18; S9(== 1): 99.82; H11(== 1): 0; H12(== 1): 0	0.0135715	0.330583	0.78484	0.04143	0.0471885	0.0145008	0.0342807	0.252989	0.999996	0.71366	0.402432	0.939397	0.482097	0.997396	19.7309	18.5926	19.6077	18.9615	19.6579	19.6902	18.371	18.1271	17.5249	17.6208	17.7805	15.4541	19.3104	19.4365	18.0077	16.9518	0.00939106	-0.100767
DGQVINETSQHHDDLE	[9] Phospho	P08670	VIM	9021	43.28	26.777	1915.77	958.89	2	3.62127	P08670[451-466]	Vimentin OS=Homo sapiens GN=VIM PE=1 SV=4 - [VIME_HUMAN]	VIM_S459	S9(1xPhospho): 99.81	0.998	y1+(8): 1060.37	T8(== 1): 0.19; S9(== 1): 99.81; H11(== 1): 0; H12(== 1): 0	0.0153578	0.358508	0.935484	0.0311687	0.0444032	0.0239033	0.0403253	0.352172	0.999996	0.623836	0.395208	0.939397	0.502447	0.997396	19.5719	18.5513	19.2528	18.6444	19.406	19.4282	18.2846	17.1118	17.5067	17.4584	17.5734	15.2329	19.1254	19.1595	17.6344	16.7549	0.00257484	-0.117096
DHAPSIPTSPFGDSLESSTELR	[9] Phospho	Q9Y4B5	MTCL1	15437	48.26	42.0602	2422.07	808.365	3	1.53558	Q9Y4B5[614-635]	Microtubule cross-linking factor 1 OS=Homo sapiens GN=MTCL1 PE=1 SV=5 - [MTCL1_HUMAN]	MTCL1_[T621/S622]	T8(1xPhospho): 49.96; S9(1xPhospho): 49.96	0.5	0	H2(== 1): 0; S5(== 1): 0.08; T8(== 1): 49.96; S9(== 1): 49.96; S14(== 1): 0; S17(== 1): 0; S18(== 1): 0; T19(== 1): 0	NA	NA	NA	NA	NA	NA	NA	NA	NA	NA	NA	NA	NA	NA	NA	NA	14.1478	13.3624	13.6029	NA	13.1857	NA	14.2634	12.5275	12.5041	13.1668	14.1478	13.4826	13.7246	12.7328	-0.0694773	-0.0438214
DHSPTPSVFNSDEER	[3] Phospho	Q6UN15	FIP1L1	10196	60.35	29.4669	1795.71	599.577	3	2.83078	Q6UN15[490-504]	Pre-mRNA 3'-end-processing factor FIP1 OS=Homo sapiens GN=FIP1L1 PE=1 SV=1 - [FIP1_HUMAN]	FIP1L1_S492	S3(1xPhospho): 99.73	0.997	b1+(2): 253.09	H2(== 1): 0.13; S3(== 1): 99.73; T5(== 1): 0.13; S7(== 1): 0; S11(== 1): 0	0.509381	0.999367	0.8753	0.196303	0.33013	0.317791	0.395809	0.800415	0.999996	0.958155	0.715897	0.99971	0.844467	0.997396	18.173	17.8145	17.9253	18.1438	18.1595	17.7017	18.4524	18.0263	18.1922	18.83	17.8497	18.243	17.971	18.0017	18.2236	18.3076	0.00246387	0.0201442
DHSPTPSVFNSDEER	[3] Phospho	Q6UN15	FIP1L1	10178	89.09	29.4669	1795.71	898.863	2	3.48343	Q6UN15[490-504]	Pre-mRNA 3'-end-processing factor FIP1 OS=Homo sapiens GN=FIP1L1 PE=1 SV=1 - [FIP1_HUMAN]	FIP1L1_S492	S3(1xPhospho): 100	1	b1+(2): 253.09, y1+(13): 1544.63	H2(== 1): 0; S3(== 1): 100; T5(== 1): 0; S7(== 1): 0; S11(== 1): 0	0.28049	0.999367	0.560775	0.0695288	0.339032	0.0872829	0.251342	0.900192	0.999996	0.831386	0.724572	0.99971	0.776573	0.997396	17.9576	17.7141	17.6065	17.8364	17.7893	17.2365	18.2699	18.0916	17.9476	18.7374	17.5411	18.174	17.7594	17.6208	18.103	18.1508	-0.011308	0.0276469
DHSPTPSVFNSDEERYR	[3] Phospho|[11] Phospho	Q6UN15	FIP1L1	11012	23.77	31.5234	2194.84	732.622	3	3.67552	Q6UN15[490-506]	Pre-mRNA 3'-end-processing factor FIP1 OS=Homo sapiens GN=FIP1L1 PE=1 SV=1 - [FIP1_HUMAN]	FIP1L1_S492;S500	S3(1xPhospho): 99.21; S11(1xPhospho): 99.48	0.987	b1+(3): 420.09	H2(== 1): 0.26; S3(== 1): 99.21; T5(== 1): 0.52; S7(== 1): 0.52; S11(== 1): 99.48; Y16(== 1): 0	0.453484	0.999367	NA	0.261151	0.409792	NA	NA	0.685892	NA	0.965664	0.77652	NA	NA	0.997396	13.5994	12.4468	14.7016	12.6002	14.8911	NA	15.7852	13.3579	15.5816	15.0109	13.0821	15.274	13.5826	13.7457	14.9083	14.4556	0.0172161	0.134352
DIDHETVVEEQIIGENSPPDYSEYMTGK	[17] Phospho|[25] Oxidation	P25490	YY1	15220	69.43	41.1763	3290.4	1097.81	3	3.66706	P25490[231-258]	Transcriptional repressor protein YY1 OS=Homo sapiens GN=YY1 PE=1 SV=2 - [TYY1_HUMAN]	YY1_S247	S17(1xPhospho): 100; M25(1xOxidation): 100	1	y1+(11): 1303.55, y1+(10): 1206.50, y1+(9): 1109.45, y1+(8): 994.42, y2+(11): 652.28, y2+(10): 603.75	H4(== 1): 0; T6(== 1): 0; S17(== 1): 100; Y21(== 1): 0; S22(== 1): 0; Y24(== 1): 0; T26(== 1): 0	0.344125	0.999367	0.367984	0.0545849	0.389257	0.224779	0.790185	0.532946	0.999996	0.773397	0.75931	0.99971	0.981327	0.997396	14.473	14.4802	13.1159	15.5246	15.1387	13.636	14.9093	16.0409	16.6872	13.2307	16.7392	15.3284	14.023	14.7664	15.8791	15.0994	0.0745206	0.179336
DIDISSPEFK	[6] Phospho	Q09666	AHNAK	14336	26	39.3081	1229.52	615.769	2	2.19453	Q09666[172-181]	Neuroblast differentiation-associated protein AHNAK OS=Homo sapiens GN=AHNAK PE=1 SV=2 - [AHNK_HUMAN]	AHNAK_S177	S6(1xPhospho): 99.87	0.999	y2+(5): 344.14	S5(== 1): 0.13; S6(== 1): 99.87	0.563647	0.999367	0.857716	0.688547	0.211531	0.759947	0.155371	0.470961	0.999996	0.994771	0.6155	0.99971	0.686175	0.997396	16.3388	15.9207	14.9965	15.575	15.2716	16.1393	15.068	16.4135	14.9861	15.3732	14.6747	15.2067	15.752	15.662	15.4892	15.0849	-0.00827063	-0.0242711
DITDPLSLNTCTDEGHVVLASPLK	[11] Carbamidomethyl|[21] Phospho	Q7L2J0	MEPCE	16784	82.74	45.2114	2674.26	892.429	3	3.1364	Q7L2J0[234-257]	7SK snRNA methylphosphate capping enzyme OS=Homo sapiens GN=MEPCE PE=1 SV=1 - [MEPCE_HUMAN]	MEPCE_S254	S21(1xPhospho): 100	1	y1+(7): 807.44, y1+(6): 708.37	T3(== 1): 0; S7(== 1): 0; T10(== 1): 0; T12(== 1): 0; H16(== 1): 0; S21(== 1): 100	0.627848	0.999367	0.428462	0.126863	0.475488	0.653918	0.937158	0.587896	0.999996	0.930695	0.809136	0.99971	0.99101	0.997396	17.2211	18.1414	18.6551	18.6658	17.4367	14.3439	16.4847	14.2695	17.3921	14.6466	18.9492	17.3027	18.0059	16.8155	16.0488	16.9662	-0.0986772	-0.166006
DKAPVQPQQSPAAAPGGTDEKPSGK	[10] Phospho	Q13200	PSMD2	6832	52.88	21.4451	2540.19	847.739	3	1.53605	Q13200[7-31]	26S proteasome non-ATPase regulatory subunit 2 OS=Homo sapiens GN=PSMD2 PE=1 SV=3 - [PSMD2_HUMAN]	PSMD2_S16	S10(1xPhospho): 100	1	b1+(14): 1469.68, y1+(15): 1382.69, y1+(13): 1214.60, y1+(12): 1143.56, y1+(11): 1072.53, y1+(10): 975.47, y1+(9): 918.45, y2+(12): 572.29, y2+(11): 536.77	S10(== 1): 100; T18(== 1): 0; S23(== 1): 0	0.539285	0.999367	0.622938	0.383368	0.244197	0.637036	0.391981	0.707118	0.999996	0.994771	0.640773	0.99971	0.844207	0.997396	12.758	13.6985	15.4454	14.0808	15.6373	13.7469	14.9783	13.9685	15.6922	15.649	14.6372	15.055	13.9673	14.4883	14.8797	15.1137	0.0528344	0.0912877
DKASPEPEKDFSEK	[4] Phospho	Q9ULU4	ZMYND8	7003	30.49	22.1291	1685.72	562.915	3	1.90548	Q9ULU4[665-678]	Protein kinase C-binding protein 1 OS=Homo sapiens GN=ZMYND8 PE=1 SV=2 - [PKCB1_HUMAN]	ZMYND8_S668	S4(1xPhospho): 100	1	b1+(6): 708.26, y1+(8): 979.47, y1+(7): 882.42, y1+(6): 753.38, y1+(5): 625.28, y1+(4): 510.26, y1+(3): 363.19, y2+(8): 490.24	S4(== 1): 100; S12(== 1): 0	0.950467	0.999367	0.66446	0.652562	0.504969	0.932599	0.902041	0.974055	0.999996	0.994771	0.828256	0.99971	0.985664	0.999791	14.8053	14.5426	15.2177	15.1014	15.0551	13.7141	15.2658	14.1752	14.5796	14.9315	14.5848	14.5398	14.8552	14.6235	14.6735	14.6853	-0.0226773	-0.0177547
DKEVSDDEAEEKEDKEEEKEKEEK	[5] Phospho	P07900	HSP90AA1	5639	24.73	18.6783	3003.27	751.824	4	2.35143	#N/A	Heat shock protein HSP 90-alpha OS=Homo sapiens GN=HSP90AA1 PE=1 SV=5 - [HS90A_HUMAN]	HSP90AA1_S231	S5(1xPhospho): 100	1	0	S5(== 1): 100	NA	NA	NA	NA	NA	NA	NA	NA	NA	NA	NA	NA	NA	NA	NA	NA	15.9065	NA	16.37	NA	16.0287	NA	16.9894	15.8659	13.0275	16.1231	15.9065	16.37	16.509	15.0055	0.0414334	0.0536341
DKEVSDDEAEEKEDKEEEKEKEEK	[5] Phospho	P07900	HSP90AA1	5658	47.02	18.6783	3003.27	1002.1	3	2.1117	#N/A	Heat shock protein HSP 90-alpha OS=Homo sapiens GN=HSP90AA1 PE=1 SV=5 - [HS90A_HUMAN]	HSP90AA1_S231	S5(1xPhospho): 100	1	0	S5(== 1): 100	0.707319	0.999367	NA	NA	NA	NA	NA	0.707319	NA	NA	NA	NA	NA	0.997396	12.8943	NA	15.6965	12.1001	16.0451	NA	15.8292	13.2168	17.1214	15.5658	12.6689	16.0457	14.2954	14.0726	15.3891	14.7602	-0.0226603	0.106362
DKLPSTAEVK	[5] Phospho	Q00653	NFKB2	8043	34.8	24.1773	1166.56	584.287	2	1.56581	Q00653[854-863]	Nuclear factor NF-kappa-B p100 subunit OS=Homo sapiens GN=NFKB2 PE=1 SV=4 - [NFKB2_HUMAN]	NFKB2_S858	S5(1xPhospho): 99.88	0.999	y1+(5): 547.31	S5(== 1): 99.88; T6(== 1): 0.12	0.0203401	0.383043	0.0395069	0.00380993	0.237165	0.106333	0.616867	0.0938658	0.999996	0.225301	0.633877	0.99971	0.928016	0.997396	17.6363	17.6007	17.62	18.1797	18.2376	19.0852	19.0433	19.9269	19.0884	18.4646	17.3791	18.8117	17.619	18.5008	19.3528	18.2185	0.0704578	0.135413
DKLPSTAEVK	[5] Phospho	Q00653	NFKB2	7993	42.99	24.1773	1166.56	389.86	3	0.602914	Q00653[854-863]	Nuclear factor NF-kappa-B p100 subunit OS=Homo sapiens GN=NFKB2 PE=1 SV=4 - [NFKB2_HUMAN]	NFKB2_S858	S5(1xPhospho): 99.84	0.998	y1+(5): 547.31	S5(== 1): 99.84; T6(== 1): 0.16	0.015741	0.359955	0.0119511	0.0128721	0.163437	0.157484	0.425035	0.0951282	0.664821	0.453132	0.594161	0.99971	0.856087	0.997396	15.2801	15.2047	15.273	16.088	15.9222	16.649	16.5235	17.8628	16.7272	16.0009	15.1839	16.3719	15.2526	16.2197	17.0378	15.8522	0.0886953	0.159688
DKLPSTAEVKEDSAYGSQSVEQEAEK	[6] Phospho|[17] Phospho	Q00653	NFKB2	10622	18.52	30.6281	2984.28	995.769	3	8.80229	Q00653[854-879]	Nuclear factor NF-kappa-B p100 subunit OS=Homo sapiens GN=NFKB2 PE=1 SV=4 - [NFKB2_HUMAN]	NFKB2_[S858/T859/S866/Y868/S870];S858	S5(1xPhospho): 39.95; T6(1xPhospho): 39.95; S13(1xPhospho): 39.95; Y15(1xPhospho): 39.95; S17(1xPhospho): 39.95	0.1	0	S5(== 1): 39.95; T6(== 1): 39.95; S13(== 1): 39.95; Y15(== 1): 39.95; S17(== 1): 39.95; S19(== 1): 0.25	0.330152	0.999367	NA	NA	NA	0.213556	0.702008	0.327824	NA	NA	NA	0.99971	0.947093	0.997396	NA	NA	14.784	14.969	13.5751	13.5535	15.4602	13.9839	16.5829	13.9093	13.6937	15.361	14.784	14.0325	15.3423	14.3213	-0.0752606	0.0534825
DKLPSTAEVKEDSAYGSQSVEQEAEK	[6] Phospho	Q00653	NFKB2	10309	37.64	30.5218	2904.3	727.082	4	2.59506	Q00653[854-879]	Nuclear factor NF-kappa-B p100 subunit OS=Homo sapiens GN=NFKB2 PE=1 SV=4 - [NFKB2_HUMAN]	NFKB2_[S858/T859]	S5(1xPhospho): 49.95; T6(1xPhospho): 49.95	0.499	0	S5(== 1): 49.95; T6(== 1): 49.95; S13(== 1): 0.11; Y15(== 1): 0; S17(== 1): 0; S19(== 1): 0	0.331272	0.999367	NA	NA	NA	NA	NA	0.331272	NA	NA	NA	NA	NA	0.997396	12.6742	NA	14.7153	13.3431	14.1703	NA	13.1995	20.001	13.7507	12.8018	13.3464	13.5379	13.6948	13.7567	15.6504	13.2287	0.00651025	0.192578
DKLPSTAEVKEDSAYGSQSVEQEAEK	[6] Phospho	Q00653	NFKB2	10152	42.77	29.6783	2904.3	727.083	4	3.28939	Q00653[854-879]	Nuclear factor NF-kappa-B p100 subunit OS=Homo sapiens GN=NFKB2 PE=1 SV=4 - [NFKB2_HUMAN]	NFKB2_[S858/T859]	S5(1xPhospho): 50; T6(1xPhospho): 50	0.5	0	S5(== 1): 50; T6(== 1): 50; S13(== 1): 0; Y15(== 1): 0; S17(== 1): 0; S19(== 1): 0	0.351827	0.999367	0.131911	0.291316	0.116905	0.991266	0.926459	0.958999	0.999996	0.986353	0.550216	0.99971	0.99101	0.999283	17.109	18.4477	19.5939	20.0497	20.6006	19.1884	20.7212	17.8267	21.3313	19.5163	19.8142	20.3666	18.3835	19.9462	19.9597	19.899	0.117705	0.118679
DKLPSTAEVKEDSAYGSQSVEQEAEK	[17] Phospho	Q00653	NFKB2	9882	51.75	28.8066	2904.3	727.081	4	1.42946	Q00653[854-879]	Nuclear factor NF-kappa-B p100 subunit OS=Homo sapiens GN=NFKB2 PE=1 SV=4 - [NFKB2_HUMAN]	NFKB2_S870	S17(1xPhospho): 99.74	0.997	y1+(8): 919.44	S5(== 1): 0; T6(== 1): 0; S13(== 1): 0; Y15(== 1): 0; S17(== 1): 99.74; S19(== 1): 0.26	0.400866	0.999367	NA	NA	NA	0.922144	0.0896057	0.317101	NA	NA	NA	0.99971	0.590709	0.997396	NA	15.3018	15.1953	17.6238	18.0019	15.7788	18.7443	13.1395	18.892	18.6057	20.4463	18.5532	15.2485	17.1348	16.9253	19.2017	0.168261	0.150509
DKLPSTAEVKEDSAYGSQSVEQEAEK	[6] Phospho	Q00653	NFKB2	10438	54.41	30.5218	2904.29	969.105	3	0.208835	Q00653[854-879]	Nuclear factor NF-kappa-B p100 subunit OS=Homo sapiens GN=NFKB2 PE=1 SV=4 - [NFKB2_HUMAN]	NFKB2_[S858/T859]	S5(1xPhospho): 50; T6(1xPhospho): 50	0.5	0	S5(== 1): 50; T6(== 1): 50; S13(== 1): 0; Y15(== 1): 0; S17(== 1): 0; S19(== 1): 0	0.292079	0.999367	0.76175	0.320979	0.550992	0.267543	0.763845	0.230443	0.999996	0.994771	0.857209	0.99971	0.970395	0.997396	15.6446	14.6321	16.4312	15.9413	15.5586	14.5621	15.7871	20.5587	15.9562	15.5993	14.987	15.0361	15.5693	15.354	17.434	15.2075	-0.0200938	0.163196
DKLPSTAEVKEDSAYGSQSVEQEAEK	[17] Phospho	Q00653	NFKB2	9911	60.13	28.7794	2904.3	969.106	3	1.9654	Q00653[854-879]	Nuclear factor NF-kappa-B p100 subunit OS=Homo sapiens GN=NFKB2 PE=1 SV=4 - [NFKB2_HUMAN]	NFKB2_Y868	Y15(1xPhospho): 99.75	0.002	y1+(10): 1134.53	S5(== 1): 0; T6(== 1): 0; S13(== 1): 0; Y15(== 1): 99.75; S17(== 1): 0.25; S19(== 1): 0	0.11656	0.816581	0.0774972	0.327562	0.0101624	0.921596	0.0771109	0.331285	0.999996	0.994771	0.246481	0.99971	0.579641	0.997396	12.9865	15.9206	15.9654	18.4952	18.8677	16.385	19.8979	13.2194	19.8903	19.6136	21.381	19.6371	14.9575	17.916	17.6692	20.2106	0.260379	0.240368
DKLPSTAEVKEDSAYGSQSVEQEAEK	[13] Phospho	Q00653	NFKB2	9691	89	28.4896	2904.3	969.106	3	1.47271	Q00653[854-879]	Nuclear factor NF-kappa-B p100 subunit OS=Homo sapiens GN=NFKB2 PE=1 SV=4 - [NFKB2_HUMAN]	NFKB2_S866	S13(1xPhospho): 100	1	y1+(13): 1425.65, y1+(12): 1354.61	S5(== 1): 0; T6(== 1): 0; S13(== 1): 100; Y15(== 1): 0; S17(== 1): 0; S19(== 1): 0	NA	NA	NA	NA	NA	NA	NA	NA	NA	NA	NA	NA	NA	NA	NA	NA	18.3033	13.3108	17.4759	NA	17.9871	NA	19.6008	20.495	16.5312	20.4248	18.3033	15.3934	18.7939	19.1503	-0.2498	0.0381586
DKLPSTAEVKEDSAYGSQSVEQEAEK	[6] Phospho	Q00653	NFKB2	10278	97.89	29.6525	2904.3	1453.16	2	3.43458	Q00653[854-879]	Nuclear factor NF-kappa-B p100 subunit OS=Homo sapiens GN=NFKB2 PE=1 SV=4 - [NFKB2_HUMAN]	NFKB2_[S858/T859]	S5(1xPhospho): 50; T6(1xPhospho): 50	0.5	0	S5(== 1): 50; T6(== 1): 50; S13(== 1): 0; Y15(== 1): 0; S17(== 1): 0; S19(== 1): 0	0.568904	0.999367	NA	NA	NA	0.40177	0.487173	0.642028	NA	NA	NA	0.99971	0.891433	0.997396	12.7203	NA	14.8989	13.2847	16.3903	13.073	16.7601	13.2915	17.3686	14.4983	14.9417	15.9597	13.8096	14.2493	15.8067	15.1333	0.0452231	0.194867
DKLPSTAEVKEDSAYGSQSVEQEAEK	[6] Phospho	Q00653	NFKB2	10356	98.68	29.6783	2904.3	969.108	3	4.00934	Q00653[854-879]	Nuclear factor NF-kappa-B p100 subunit OS=Homo sapiens GN=NFKB2 PE=1 SV=4 - [NFKB2_HUMAN]	NFKB2_S858	S5(1xPhospho): 99.82	0.002	y2+(21): 1143.02	S5(== 1): 99.82; T6(== 1): 0.18; S13(== 1): 0; Y15(== 1): 0; S17(== 1): 0; S19(== 1): 0	0.256597	0.99714	0.146844	0.205367	0.124554	0.811844	0.991656	0.806284	0.999996	0.958155	0.555489	0.99971	0.99927	0.997396	17.7397	19.0833	20.3857	20.6722	21.3387	19.8912	21.5555	19.0476	22.0809	20.2925	20.4574	21.1688	19.0695	20.634	20.8947	20.6396	0.113756	0.131865
DKPRSPFSK	[5] Phospho	Q9BXF6	RAB11FIP5	6598	12.42	20.9434	1140.54	571.276	2	3.28462	Q9BXF6[184-192]	Rab11 family-interacting protein 5 OS=Homo sapiens GN=RAB11FIP5 PE=1 SV=1 - [RFIP5_HUMAN]	RAB11FIP5_S188	S5(1xPhospho): 100	1	y1+(4): 478.27, y1+(2): 234.14	S5(== 1): 100; S8(== 1): 0	0.813471	0.999367	NA	0.713659	0.579057	NA	NA	0.810631	NA	0.994771	0.867741	NA	NA	0.997396	12.6769	12.7871	15.1342	13.4638	14.647	NA	13.6588	13.1396	14.9387	15.0593	13.5907	13.6395	13.5328	14.0554	13.9123	14.0965	0.0546658	0.0399092
DKPTYDEIFYTLSPVNGK	[13] Phospho	Q9H4M9	EHD1	16114	31.6	43.3222	2166	723.007	3	2.53945	Q9H4M9[444-461]	EH domain-containing protein 1 OS=Homo sapiens GN=EHD1 PE=1 SV=2 - [EHD1_HUMAN]	EHD1_S456	S13(1xPhospho): 100	1	y1+(7): 794.38, y1+(6): 681.30	T4(== 1): 0; Y5(== 1): 0; Y10(== 1): 0; T11(== 1): 0; S13(== 1): 100	NA	NA	NA	NA	NA	NA	NA	NA	NA	NA	NA	NA	NA	NA	13.1363	13.7308	NA	14.0936	14.9382	NA	NA	NA	15.5604	12.5922	14.5911	12.9294	13.4336	14.5159	15.5604	13.3709	0.111789	0.212034
DKRPLSGPDVGTPQPAGLASGAK	[6] Phospho	O96013	PAK4	10559	43.34	30.3635	2298.15	767.056	3	3.55527	O96013[176-198]	Serine/threonine-protein kinase PAK 4 OS=Homo sapiens GN=PAK4 PE=1 SV=1 - [PAK4_HUMAN]	PAK4_S181	S6(1xPhospho): 99.7	0.997	y1+(13): 1154.62	S6(== 1): 99.7; T12(== 1): 0.3; S20(== 1): 0	NA	NA	NA	NA	NA	NA	NA	NA	NA	NA	NA	NA	NA	NA	NA	NA	NA	12.1701	15.65	NA	NA	13.172	15.296	14.3891	NA	13.9852	NA	13.9101	14.234	14.1871	NA	NA
DKSPSSLLEDAK	[3] Phospho	P42684	ABL2	10896	68.69	31.0784	1368.62	685.317	2	2.2053	P42684[629-640]	Abelson tyrosine-protein kinase 2 OS=Homo sapiens GN=ABL2 PE=1 SV=1 - [ABL2_HUMAN]	ABL2_S631	S3(1xPhospho): 100	1	y1+(9): 959.50, y1+(8): 862.45	S3(== 1): 100; S5(== 1): 0; S6(== 1): 0	0.0965702	0.781278	0.426408	0.0934148	0.0851532	0.192912	0.160169	0.527514	0.999996	0.869441	0.487674	0.99971	0.692891	0.997396	15.6262	15.2058	14.8667	14.8525	14.8241	15.3067	14.8871	14.5818	14.6654	14.9003	14.2186	14.5658	15.2329	14.9944	14.7115	14.5616	-0.0227645	-0.050249
DKSPVREPIDNLTPEER	[3] Phospho	Q14498	RBM39	10153	16.08	29.4155	2073.98	519.502	4	2.14541	Q14498[134-150]	RNA-binding protein 39 OS=Homo sapiens GN=RBM39 PE=1 SV=2 - [RBM39_HUMAN]	RBM39_S136	S3(1xPhospho): 100	1	b1+(6): 763.35, b1+(7): 892.39, b1+(10): 1217.56, b1+(11): 1331.60, y1+(5): 631.30, b2+(8): 495.23, b2+(9): 551.77, b2+(10): 609.28, b2+(11): 666.30	S3(== 1): 100; T13(== 1): 0	0.271644	0.999367	0.624999	NA	0.0861385	NA	0.298976	NA	0.999996	NA	0.487881	NA	0.788348	NA	15.6608	16.4187	17.7238	17.5708	18.0971	15.6525	17.976	NA	18.3118	18.2013	18.1388	17.6977	16.6011	17.1068	18.1439	18.0126	0.0432887	0.128206
DKSPVREPIDNLTPEER	[3] Phospho	Q14498	RBM39	10148	37.48	29.4155	2073.98	1038	2	4.95547	Q14498[134-150]	RNA-binding protein 39 OS=Homo sapiens GN=RBM39 PE=1 SV=2 - [RBM39_HUMAN]	RBM39_S136	S3(1xPhospho): 100	1	b1+(10): 1217.56, y1+(14): 1664.86, y1+(11): 1312.64, y1+(10): 1183.60, y1+(7): 858.43, y1+(6): 744.39, y1+(5): 631.30, b2+(8): 495.23, y2+(14): 832.93, y2+(12): 734.87	S3(== 1): 100; T13(== 1): 0	0.614362	0.999367	0.924615	0.76874	0.0756549	0.848518	0.234515	0.452394	0.999996	0.994771	0.468998	0.99971	0.76731	0.997396	17.5538	18.5345	19.8847	19.4458	20.2397	16.6728	20.4416	16.3546	20.6417	20.6371	20.2162	20.0935	18.6577	18.7861	19.1459	20.3156	0.00989618	0.0372699
DKSPVREPIDNLTPEER	[3] Phospho	Q14498	RBM39	10074	68.54	29.4155	2073.98	692.334	3	2.79239	Q14498[134-150]	RNA-binding protein 39 OS=Homo sapiens GN=RBM39 PE=1 SV=2 - [RBM39_HUMAN]	RBM39_S136	S3(1xPhospho): 100	1	b1+(3): 411.13, b1+(9): 1102.53, b1+(10): 1217.56, b1+(11): 1331.60, y1+(11): 1312.64, y1+(10): 1183.60, y1+(9): 1086.54, y1+(8): 973.46, y1+(7): 858.43, y1+(6): 744.39, y1+(5): 631.30, b2+(7): 446.70, b2+(8): 495.23, b2+(10): 609.28, b2+(11): 666.30, y2+(14): 832.93, y2+(12): 734.87	S3(== 1): 100; T13(== 1): 0	0.628405	0.999367	0.647358	0.624053	0.106702	0.540756	0.241051	0.38869	0.999996	0.994771	0.536103	0.99971	0.770745	0.997396	20.5459	21.2439	22.6091	22.0917	22.8384	20.7451	22.7463	13.7889	22.9612	23.0202	22.6843	22.5605	21.4663	21.8917	19.8321	22.755	0.0283104	-0.114237
DLDENEVERPEEENASANPPSGIEDETAENGVPKPK	[16] Phospho	Q6UN15	FIP1L1	11295	14.85	32.1092	3984.75	997.196	4	3.99936	Q6UN15[42-77]	Pre-mRNA 3'-end-processing factor FIP1 OS=Homo sapiens GN=FIP1L1 PE=1 SV=1 - [FIP1_HUMAN]	FIP1L1_S62	S21(1xPhospho): 99.8	0.002	y2+(18): 972.95	S16(== 1): 0.2; S21(== 1): 99.8; T27(== 1): 0	0.513479	0.999367	0.667094	0.410972	0.17226	0.646269	0.292741	0.648704	0.999996	0.994771	0.595661	0.99971	0.788348	0.997396	13.5822	15.0689	17.1138	16.0638	17.321	14.2638	17.1822	14.7043	17.6567	16.7029	17.045	17.1607	15.255	15.8829	16.5144	16.9695	0.0581919	0.114448
DLDRPESQSPK	[9] Phospho	Q8WUA4	GTF3C2	6113	34.46	20.5213	1350.58	676.299	2	0.939368	Q8WUA4[159-169]	General transcription factor 3C polypeptide 2 OS=Homo sapiens GN=GTF3C2 PE=1 SV=2 - [TF3C2_HUMAN]	GTF3C2_S167	S9(1xPhospho): 100	1	b1+(7): 813.37, b1+(8): 941.43	S7(== 1): 0; S9(== 1): 100	0.411711	0.999367	0.144888	0.162621	0.320567	0.706096	0.748821	0.960548	0.999996	0.948528	0.709458	0.99971	0.965549	0.999283	16.1846	16.0029	15.5492	15.7635	15.3963	14.9906	15.7349	15.2025	15.5439	15.9213	14.9294	15.6838	15.9122	15.3835	15.4938	15.5115	-0.0487518	-0.0384477
DLEQAISQR	[7] Phospho	Q04206	RELA	10726	53.4	31.4975	1138.5	570.26	2	2.26351	Q04206[125-133]	Transcription factor p65 OS=Homo sapiens GN=RELA PE=1 SV=2 - [TF65_HUMAN]	RELA_S131	S7(1xPhospho): 100	1	0	S7(== 1): 100	0.557877	0.999367	0.352731	0.19681	0.0467626	0.836662	0.931564	0.695241	0.999996	0.958155	0.401449	0.99971	0.99101	0.997396	15.743	15.774	15.5793	15.7702	15.6823	17.0567	15.8454	17.0605	15.9904	16.2898	15.8525	16.2393	15.6987	16.1697	16.2987	16.1272	0.0426443	0.054112
DLESCSDDDNQGSK	[5] Carbamidomethyl|[6] Phospho	Q5T3I0	GPATCH4	6843	82.66	21.5526	1648.56	825.286	2	0.911606	Q5T3I0[125-138]	G patch domain-containing protein 4 OS=Homo sapiens GN=GPATCH4 PE=1 SV=2 - [GPTC4_HUMAN]	GPATCH4_S130	S6(1xPhospho): 100	1	b1+(4): 445.19, y1+(9): 1045.35	S4(== 1): 0; S6(== 1): 100; S13(== 1): 0	0.931757	0.999367	0.599262	0.979079	0.713134	0.647018	0.888696	0.754215	0.999996	0.997009	0.921507	0.99971	0.984788	0.997396	18.0773	18.9216	18.1964	17.902	17.59	18.8939	17.9781	19.0669	18.114	18.9105	17.5504	18.1735	18.3984	18.1286	18.3863	18.2115	-0.0213116	-0.00094618
DLESCSDDDNQGSKSPK	[4] Phospho|[5] Carbamidomethyl|[15] Phospho	Q5T3I0	GPATCH4	6518	12	21.4729	2040.71	1021.36	2	2.71633	Q5T3I0[125-141]	G patch domain-containing protein 4 OS=Homo sapiens GN=GPATCH4 PE=1 SV=2 - [GPTC4_HUMAN]	GPATCH4_S130;S139	S6(1xPhospho): 99.78; S15(1xPhospho): 99.78	0.002	b1+(4): 445.19	S4(== 1): 0.22; S6(== 1): 99.78; S13(== 1): 0.22; S15(== 1): 99.78	0.610166	0.999367	0.161476	0.951468	0.571465	0.375786	0.249685	0.750526	0.999996	0.997009	0.862985	0.99971	0.776573	0.997396	13.9386	16.4837	14.9305	13.152	13.7638	14.2758	12.5821	16.7641	15.7232	15.5283	13.7319	14.4178	15.1176	13.7305	15.0231	14.5593	-0.138842	-0.00904567
DLESCSDDDNQGSKSPK	[5] Carbamidomethyl|[15] Phospho	Q5T3I0	GPATCH4	6276	45.39	19.705	1960.74	654.587	3	1.94953	Q5T3I0[125-141]	G patch domain-containing protein 4 OS=Homo sapiens GN=GPATCH4 PE=1 SV=2 - [GPTC4_HUMAN]	GPATCH4_S139	S15(1xPhospho): 99.86	0.999	y1+(4): 539.26, y1+(3): 411.16	S4(== 1): 0; S6(== 1): 0; S13(== 1): 0.14; S15(== 1): 99.86	0.0527214	0.610861	0.555633	0.0389797	0.132032	0.00251599	0.0839437	0.548342	0.999996	0.703291	0.565567	0.80678	0.590082	0.997396	15.921	16.1169	16.4045	15.9697	16.0589	16.1291	16.7623	16.5291	16.5786	17.4342	16.2318	16.9014	16.1475	16.0525	16.6233	16.8558	-0.00850731	0.0419017
DLESCSDDDNQGSKSPK	[5] Carbamidomethyl|[15] Phospho	Q5T3I0	GPATCH4	5969	69.94	19.7307	1960.74	981.378	2	3.08414	Q5T3I0[125-141]	G patch domain-containing protein 4 OS=Homo sapiens GN=GPATCH4 PE=1 SV=2 - [GPTC4_HUMAN]	GPATCH4_S139	S15(1xPhospho): 99.85	0.998	y1+(4): 539.26, y1+(3): 411.16	S4(== 1): 0; S6(== 1): 0; S13(== 1): 0.15; S15(== 1): 99.85	0.0224488	0.398549	0.0353979	0.0194465	0.120492	0.00686726	0.054044	0.783314	0.999996	0.530057	0.554207	0.866648	0.518261	0.997396	17.0848	17.1542	17.2082	16.8559	16.8409	17.0463	17.8883	17.4603	17.5907	18.2252	17.1947	17.8061	17.1491	16.9144	17.6464	17.742	-0.0198803	0.0412463
DLFDLNSSEEDDTEGFSER	[7] Phospho	Q9Y3T9	NOC2L	19207	49.02	51.6431	2283.88	1142.95	2	3.50158	Q9Y3T9[666-684]	Nucleolar complex protein 2 homolog OS=Homo sapiens GN=NOC2L PE=1 SV=4 - [NOC2L_HUMAN]	NOC2L_S672	S7(1xPhospho): 99.85	0.998	y1+(12): 1400.54	S7(== 1): 99.85; S8(== 1): 0.15; T13(== 1): 0; S17(== 1): 0	0.573502	0.999367	NA	NA	NA	0.573502	NA	NA	NA	NA	NA	0.99971	NA	NA	NA	NA	14.8586	12.6416	12.3626	13.951	13.307	15.441	12.1802	NA	12.686	12.5397	14.8586	12.9851	13.6427	12.6129	-0.194447	-0.123169
DLFDLNSSEEDDTEGFSER	[7] Phospho	Q9Y3T9	NOC2L	19309	95.76	51.3618	2283.88	1142.95	2	3.37451	Q9Y3T9[666-684]	Nucleolar complex protein 2 homolog OS=Homo sapiens GN=NOC2L PE=1 SV=4 - [NOC2L_HUMAN]	NOC2L_S672	S7(1xPhospho): 99.83	0.998	y1+(12): 1400.54	S7(== 1): 99.83; S8(== 1): 0.17; T13(== 1): 0; S17(== 1): 0	0.770895	0.999367	0.734145	NA	0.544025	NA	0.654156	NA	0.999996	NA	0.855133	NA	0.935203	NA	15.7086	15.6741	12.6787	15.882	15.2387	14.1666	15.4713	NA	15.2287	14.6789	15.6807	15.8212	14.6872	15.0958	15.35	15.3936	0.0395906	0.0636831
DLGNPNTAPPTPELHGINPVFLSSNPSR	[11] Phospho	P78364	PHC1	16062	35.92	43.6392	3020.44	1007.82	3	-0.237202	P78364[912-939]	Polyhomeotic-like protein 1 OS=Homo sapiens GN=PHC1 PE=1 SV=3 - [PHC1_HUMAN]	PHC1_T922	T11(1xPhospho): 100	1	b1+(8): 783.36, y2+(20): 1120.05	T7(== 1): 0; T11(== 1): 100; H15(== 1): 0; S23(== 1): 0; S24(== 1): 0; S27(== 1): 0	0.60712	0.999367	NA	NA	NA	NA	0.60712	NA	NA	NA	NA	NA	0.928016	NA	13.5611	NA	15.3169	13.1132	15.2038	13.0305	14.174	NA	12.6153	12.4776	13.9884	13.4804	14.439	13.7825	13.3947	13.3155	-0.0671321	-0.108311
DLGSGRPVADAPALLASNDPEQDEESLFESNIEK	[26] Phospho	P86452	ZBED6	17434	18.06	46.4297	3692.69	1231.91	3	5.8385	P86452[88-121]	Zinc finger BED domain-containing protein 6 OS=Homo sapiens GN=ZBED6 PE=3 SV=1 - [ZBED6_HUMAN]	ZBED6_S113	S26(1xPhospho): 99.79	0.998	b1+(19): 1820.91	S4(== 1): 0; S17(== 1): 0.21; S26(== 1): 99.79; S30(== 1): 0	0.908734	0.999367	NA	NA	0.908734	NA	NA	NA	NA	NA	0.978349	NA	NA	NA	14.1234	13.0556	13.3763	NA	11.9877	NA	NA	13.3571	NA	12.6145	15.0983	12.5119	13.5184	11.9877	13.3571	13.4082	-0.173368	-0.0173251
DLIDNSFNR	[6] Phospho	Q8IY81	FTSJ3	13439	43.52	37.5124	1172.49	587.252	2	2.14804	Q8IY81[683-691]	pre-rRNA processing protein FTSJ3 OS=Homo sapiens GN=FTSJ3 PE=1 SV=2 - [SPB1_HUMAN]	FTSJ3_S688	S6(1xPhospho): 100	1	0	S6(== 1): 100	0.00899632	0.275556	0.406305	0.0963485	0.00547569	0.295127	0.0216857	0.114582	0.999996	0.883812	0.194104	0.99971	0.462131	0.997396	18.7624	19.01	18.6259	18.3672	18.0818	19.0725	17.7098	18.6753	17.368	16.9898	17.4006	16.2641	18.7994	18.5072	17.9177	16.8848	-0.0226017	-0.0693031
DLIEDSSVQKDGLNQTTIPVSPPSTTKPSR	[21] Phospho	Q71RC2	LARP4	12617	14.74	35.2815	3289.62	1097.55	3	4.19621	Q71RC2[563-592]	La-related protein 4 OS=Homo sapiens GN=LARP4 PE=1 SV=3 - [LARP4_HUMAN]	LARP4_S583	S21(1xPhospho): 100	1	y1+(12): 1333.65, y2+(12): 667.33	S6(== 1): 0; S7(== 1): 0; T16(== 1): 0; T17(== 1): 0; S21(== 1): 100; S24(== 1): 0; T25(== 1): 0; T26(== 1): 0; S29(== 1): 0	0.895331	0.999367	NA	NA	0.895331	NA	NA	NA	NA	NA	0.975517	NA	NA	NA	13.0471	14.124	16.9389	14.7326	16.3411	NA	15.3613	NA	16.7404	12.6491	16.7498	15.415	14.7033	15.5368	16.0508	14.938	0.0795519	0.126508
DLIEDSSVQKDGLNQTTIPVSPPSTTKPSR	[21] Phospho	Q71RC2	LARP4	12750	41.51	35.4391	3289.62	823.412	4	3.05476	Q71RC2[563-592]	La-related protein 4 OS=Homo sapiens GN=LARP4 PE=1 SV=3 - [LARP4_HUMAN]	LARP4_S583	S21(1xPhospho): 100	1	y1+(12): 1333.65, y1+(11): 1236.60, y1+(10): 1137.53, y2+(12): 667.33, y2+(10): 569.27	S6(== 1): 0; S7(== 1): 0; T16(== 1): 0; T17(== 1): 0; S21(== 1): 100; S24(== 1): 0; T25(== 1): 0; T26(== 1): 0; S29(== 1): 0	0.99639	0.999367	0.968323	0.827146	0.916799	0.867627	0.949496	0.925253	0.999996	0.994771	0.981739	0.99971	0.99101	0.997396	14.9762	16.7139	18.2682	17.2263	18.3241	14.5928	17.7147	14.8293	18.4314	14.3742	18.3468	17.7581	16.6528	16.7144	16.9918	16.8264	0.00533212	0.029077
DLLSDLQDISDSER	[12] Phospho	Q9UQ88	CDK11A	18416	26.88	50.3542	1684.72	843.368	2	1.80563	Q9UQ88[262-275]	Cyclin-dependent kinase 11A OS=Homo sapiens GN=CDK11A PE=1 SV=4 - [CD11A_HUMAN]	CDK11A_[S265/S271]	S4(1xPhospho): 49.89; S10(1xPhospho): 49.89	0.002	0	S4(== 1): 49.89; S10(== 1): 49.89; S12(== 1): 0.22	NA	NA	NA	NA	NA	NA	NA	NA	NA	NA	NA	NA	NA	NA	NA	NA	NA	12.1375	NA	14.8549	NA	15.718	NA	NA	NA	12.2697	NA	13.4962	15.718	12.2697	NA	NA
DLLSDLQDISDSER	[10] Phospho	Q9UQ88	CDK11A	18684	82.79	49.9246	1684.72	843.369	2	2.13877	Q9UQ88[262-275]	Cyclin-dependent kinase 11A OS=Homo sapiens GN=CDK11A PE=1 SV=4 - [CD11A_HUMAN]	CDK11A_S271	S10(1xPhospho): 99.71	0.997	y1+(3): 391.19	S4(== 1): 0; S10(== 1): 99.71; S12(== 1): 0.29	0.882096	0.999367	NA	NA	0.882096	NA	NA	NA	NA	NA	0.972836	NA	NA	NA	15.1776	16.6625	16.2238	16.294	15.5273	NA	15.9137	NA	16.0278	14.5566	16.6637	16.463	16.0213	15.9106	15.9707	15.8944	-0.00999845	-0.00456105
DLLVSSGSNNSLPCGSPK	[14] Carbamidomethyl|[16] Phospho	Q5THK1	PRR14L	13577	55.55	37.5667	1910.85	956.433	2	3.41094	Q5THK1[1014-1031]	Protein PRR14L OS=Homo sapiens GN=PRR14L PE=1 SV=1 - [PR14L_HUMAN]	PRR14L_S1029	S16(1xPhospho): 99.78	0.998	y1+(7): 838.35, y1+(6): 725.27	S5(== 1): 0; S6(== 1): 0; S8(== 1): 0; S11(== 1): 0.22; S16(== 1): 99.78	0.274707	0.999367	0.71163	0.219347	0.0710981	0.340535	0.171199	0.936789	0.999996	0.958155	0.462588	0.99971	0.698255	0.997396	17.558	17.3	16.9118	16.9381	16.9325	17.564	16.8578	17.1991	16.2495	16.7676	16.7577	16.8518	17.2566	17.1449	16.7688	16.7924	-0.00937079	-0.0413709
DLNESPVK	[5] Phospho	Q96RL1	UIMC1	7641	20.06	24.3085	980.423	491.219	2	1.43372	Q96RL1[673-680]	BRCA1-A complex subunit RAP80 OS=Homo sapiens GN=UIMC1 PE=1 SV=2 - [UIMC1_HUMAN]	UIMC1_S677	S5(1xPhospho): 100	1	0	S5(== 1): 100	0.139341	0.844918	0.377385	0.238658	0.0205295	0.669182	0.130132	0.337932	0.999996	0.958155	0.322203	0.99971	0.665903	0.997396	20.5758	20.2693	19.5671	19.4645	19.051	20.4078	19.232	20.2417	18.5826	19.0646	18.3683	18.9052	20.1374	19.6411	19.3521	18.7793	-0.0360018	-0.0573895
DLNESPVKSFVSISEATDCLVDFKK	[12] Phospho|[19] Carbamidomethyl	Q96RL1	UIMC1	17817	30.79	47.4754	2907.37	727.85	4	3.72837	#N/A	BRCA1-A complex subunit RAP80 OS=Homo sapiens GN=UIMC1 PE=1 SV=2 - [UIMC1_HUMAN]	UIMC1_[S677/S681/S684]	S5(1xPhospho): 33.33; S9(1xPhospho): 33.33; S12(1xPhospho): 33.33	0.333	0	S5(== 1): 33.33; S9(== 1): 33.33; S12(== 1): 33.33; S14(== 1): 0; T17(== 1): 0	NA	NA	NA	NA	NA	NA	NA	NA	NA	NA	NA	NA	NA	NA	NA	NA	12.7883	NA	NA	NA	NA	NA	NA	NA	14.3798	NA	12.7883	NA	NA	14.3798	NA	NA
DLQEQDADAGSER	[11] Phospho	Q6P158	DHX57	7536	77.85	23.4164	1512.58	757.295	2	1.36283	Q6P158[117-129]	Putative ATP-dependent RNA helicase DHX57 OS=Homo sapiens GN=DHX57 PE=1 SV=2 - [DHX57_HUMAN]	DHX57_S127	S11(1xPhospho): 100	1	0	S11(== 1): 100	0.459456	0.999367	0.484208	0.448087	0.201197	0.961629	0.419746	0.425188	0.999996	0.994771	0.61374	0.99971	0.855773	0.997396	16.3744	16.0322	15.3288	15.6612	15.1752	15.9987	15.5648	15.9861	15.2346	15.5916	14.7622	15.5191	15.9118	15.6117	15.5952	15.2909	-0.0274689	-0.0289984
DLSSSEPVHAK	[3] Phospho	Q8WTT2	NOC3L	7649	45.04	23.3107	1248.54	625.277	2	0.72735	Q8WTT2[113-123]	Nucleolar complex protein 3 homolog OS=Homo sapiens GN=NOC3L PE=1 SV=1 - [NOC3L_HUMAN]	NOC3L_S115	S3(1xPhospho): 99.78	0.998	y1+(8): 854.44	S3(== 1): 99.78; S4(== 1): 0.22; S5(== 1): 0; H9(== 1): 0	0.00909912	0.275556	NA	NA	NA	NA	0.00909912	NA	NA	NA	NA	NA	0.367456	NA	NA	12.6847	NA	12.8768	12.6389	13.0267	12.724	NA	12.9754	13.5255	13.354	13.4161	12.6847	12.8474	12.8497	13.4319	0.0183939	0.0186485
DMESPTKLDVTLAK	[4] Phospho	P27816	MAP4	12841	30.53	35.4133	1626.76	543.261	3	2.39486	P27816[277-290]	Microtubule-associated protein 4 OS=Homo sapiens GN=MAP4 PE=1 SV=3 - [MAP4_HUMAN]	MAP4_S280	S4(1xPhospho): 100	1	b1+(4): 543.12, y2+(10): 543.33	S4(== 1): 100; T6(== 1): 0; T11(== 1): 0	0.732285	0.999367	0.793424	0.517593	NA	0.616356	NA	NA	0.999996	0.994771	NA	0.99971	NA	NA	14.0874	14.4411	13.0926	14.3308	13.491	13.3766	12.3673	14.0145	13.8365	13.3708	14.0025	NA	13.8737	13.7328	13.4061	13.6867	-0.0147286	-0.049469
DMESPTKLDVTLAK	[4] Phospho	P27816	MAP4	12823	87.59	35.4391	1626.76	814.389	2	3.44341	P27816[277-290]	Microtubule-associated protein 4 OS=Homo sapiens GN=MAP4 PE=1 SV=3 - [MAP4_HUMAN]	MAP4_S280	S4(1xPhospho): 100	1	y1+(10): 1085.66, y1+(9): 988.60, y2+(10): 543.33	S4(== 1): 100; T6(== 1): 0; T11(== 1): 0	0.10065	0.795153	0.0769804	0.0737658	0.186027	0.422729	0.415893	0.209704	0.999996	0.853001	0.605089	0.99971	0.854411	0.997396	16.4332	16.7879	16.6865	16.3489	16.3901	15.9836	16.0333	15.5512	16.3969	16.289	16.2813	16.6119	16.6359	16.2409	15.9938	16.3941	-0.0346672	-0.0567831
DNFDMCSSSFTSSK	[6] Carbamidomethyl|[9] Phospho	Q9BYT3	STK33	12999	72.46	36.694	1691.59	846.802	2	2.55013	Q9BYT3[462-475]	Serine/threonine-protein kinase 33 OS=Homo sapiens GN=STK33 PE=1 SV=1 - [STK33_HUMAN]	STK33_[S468/S469/S470]	S7(1xPhospho): 33.33; S8(1xPhospho): 33.33; S9(1xPhospho): 33.33	0.333	0	S7(== 1): 33.33; S8(== 1): 33.33; S9(== 1): 33.33; T11(== 1): 0; S12(== 1): 0; S13(== 1): 0	0.807482	0.999367	0.516146	0.871136	0.54008	0.910166	0.415676	0.593473	0.999996	0.994771	0.853006	0.99971	0.854411	0.997396	14.8767	14.8741	14.864	14.8639	14.7657	15.4202	14.5246	15.908	14.4299	15.0342	13.7051	14.998	14.8716	15.0166	14.9542	14.5791	0.0139968	0.00798997
DNSPEPNDPEEPQEVSSTPSDK	[3] Phospho	Q9HB58	SP110	9622	46.45	28.1288	2476.98	826.668	3	2.35096	Q9HB58[254-275]	Sp110 nuclear body protein OS=Homo sapiens GN=SP110 PE=1 SV=5 - [SP110_HUMAN]	SP110_S256	S3(1xPhospho): 100	1	b1+(3): 397.08, b1+(5): 623.17, b1+(8): 949.29, b1+(10): 1175.39, b1+(11): 1304.43, y1+(14): 1529.70, y1+(11): 1174.56, y1+(10): 1077.51, y1+(9): 949.45, y1+(8): 820.40, y1+(7): 721.34, y2+(14): 765.35, y2+(11): 587.78	S3(== 1): 100; S16(== 1): 0; S17(== 1): 0; T18(== 1): 0; S20(== 1): 0	0.492629	0.999367	0.903963	0.302995	0.953213	0.2531	0.97458	0.343414	0.999996	0.993097	0.986115	0.99971	0.993025	0.997396	15.8664	17.3596	17.4148	16.7762	16.8199	17.2486	17.824	19.1309	16.7309	17.3513	15.7914	17.6417	16.8803	16.9483	17.8953	16.9281	0.00579864	0.0842388
DNSPEPNDPEEPQEVSSTPSDK	[3] Phospho	Q9HB58	SP110	9550	57.89	28.1288	2476.98	1239.5	2	1.03739	Q9HB58[254-275]	Sp110 nuclear body protein OS=Homo sapiens GN=SP110 PE=1 SV=5 - [SP110_HUMAN]	SP110_S256	S3(1xPhospho): 100	1	b1+(3): 397.08, b1+(5): 623.17, b1+(8): 949.29, y1+(17): 1855.82, y1+(16): 1758.77, y1+(15): 1644.72, y1+(14): 1529.70, y1+(12): 1303.60, y1+(11): 1174.56, y1+(10): 1077.51, y1+(9): 949.45, y1+(8): 820.40, y1+(7): 721.34, y2+(17): 928.41	S3(== 1): 100; S16(== 1): 0; S17(== 1): 0; T18(== 1): 0; S20(== 1): 0	0.219023	0.953069	0.132363	0.347558	0.693969	0.129146	0.399789	0.312397	0.999996	0.994771	0.911693	0.99971	0.844467	0.997396	15.7972	16.6483	16.6477	13.9325	16.2942	14.5603	16.8843	20.4768	16.1146	16.746	14.2551	16.9377	16.3644	14.929	17.8252	15.9796	-0.13244	0.123364
DNTFFRESPVGR	[8] Phospho	Q8NEY8	PPHLN1	11713	31.41	33.1914	1503.65	502.225	3	1.67205	Q8NEY8[126-137]	Periphilin-1 OS=Homo sapiens GN=PPHLN1 PE=1 SV=2 - [PPHLN_HUMAN]	PPHLN1_[T128/S133]	T3(1xPhospho): 50; S8(1xPhospho): 50	0.5	y2+(8): 474.26	T3(== 1): 50; S8(== 1): 50	0.50657	0.999367	NA	NA	0.50657	NA	NA	NA	NA	NA	0.828256	NA	NA	NA	12.9954	13.9311	14.6515	14.3395	14.7619	NA	14.2003	NA	14.3465	14.7044	14.0808	13.9566	13.8593	14.5507	14.2734	14.2472	0.0702334	0.042468
DPDSNPYSLLDTSEPEPPVDSEPGEPPPASAR	[13] Phospho	P51116	FXR2	17328	14.62	46.6436	3441.49	1148.17	3	3.11065	P51116[513-544]	Fragile X mental retardation syndrome-related protein 2 OS=Homo sapiens GN=FXR2 PE=1 SV=2 - [FXR2_HUMAN]	FXR2_[Y519/S520/T524/S525]	Y7(1xPhospho): 24.98; S8(1xPhospho): 24.98; T12(1xPhospho): 24.98; S13(1xPhospho): 24.98	0.25	0	S4(== 1): 0.07; Y7(== 1): 24.98; S8(== 1): 24.98; T12(== 1): 24.98; S13(== 1): 24.98; S21(== 1): 0; S30(== 1): 0	0.585022	0.999367	0.507656	0.646402	0.330789	0.692644	0.44191	0.327649	0.999996	0.994771	0.715897	0.99971	0.866421	0.997396	14.27	16.0519	15.8523	16.1586	15.6947	15.6054	16.0215	15.2295	15.8327	16.1788	16.3984	15.6193	15.3914	15.8196	15.6946	16.0655	0.0395828	0.0281403
DPGSGGWEEAPR	[4] Phospho	Q8NFZ5	TNIP2	11518	77.38	32.5848	1336.51	669.262	2	1.38483	Q8NFZ5[4-15]	TNFAIP3-interacting protein 2 OS=Homo sapiens GN=TNIP2 PE=1 SV=1 - [TNIP2_HUMAN]	TNIP2_S7	S4(1xPhospho): 100	1	0	S4(== 1): 100	0.0205533	0.383833	0.616667	0.24729	0.045461	0.105503	0.0268605	0.0817914	0.999996	0.958155	0.399435	0.99971	0.482038	0.997396	16.5393	17.1584	17.2403	16.4963	16.7172	17.2229	17.4484	17.3786	17.1052	18.1806	17.4372	18.176	16.9794	16.8121	17.3107	17.9312	-0.014279	0.0278858
DPLEEMVPLSHLEEEQPPAPESPESR	[22] Phospho	O60307	MAST3	16954	31.98	45.8211	3021.34	1008.12	3	2.89758	O60307[327-352]	Microtubule-associated serine/threonine-protein kinase 3 OS=Homo sapiens GN=MAST3 PE=1 SV=2 - [MAST3_HUMAN]	MAST3_S348	S22(1xPhospho): 100	1	y1+(4): 488.25, y1+(2): 262.15	S10(== 1): 0; H11(== 1): 0; S22(== 1): 100; S25(== 1): 0	0.827057	0.999367	0.570374	0.350311	0.934577	0.668885	0.76891	0.566323	0.999996	0.994771	0.984213	0.99971	0.974964	0.997396	13.9977	14.6936	16.133	15.0344	15.0541	13.0334	13.1878	13.1509	15.3994	12.5176	16.8051	15.1354	14.9414	14.374	13.9127	14.8193	-0.0558578	-0.102913
DPSGRPLR	[3] Phospho	Q04206	RELA	6314	10.27	20.2616	976.45	489.233	2	1.38332	Q04206[167-174]	Transcription factor p65 OS=Homo sapiens GN=RELA PE=1 SV=2 - [TF65_HUMAN]	RELA_S169	S3(1xPhospho): 100	1	0	S3(== 1): 100	0.271147	0.999367	0.273083	0.816311	0.388033	0.420915	0.0547681	0.304805	0.999996	0.994771	0.75931	0.99971	0.518261	0.997396	15.4524	15.7243	16.4956	15.5855	15.6647	14.9612	15.8825	15.1235	16.3178	16.7176	15.9486	16.1351	15.8908	15.4038	15.7746	16.2671	-0.0449022	-0.0105867
DQHHLGSPSR	[7] Phospho	Q9H8M2	BRD9	5523	30.28	18.3126	1212.51	607.26	2	1.08733	Q9H8M2[560-569]	Bromodomain-containing protein 9 OS=Homo sapiens GN=BRD9 PE=1 SV=2 - [BRD9_HUMAN]	BRD9_S566	S7(1xPhospho): 99.8	0.998	y1+(3): 359.20	H3(== 1): 0; H4(== 1): 0; S7(== 1): 99.8; S9(== 1): 0.2	0.644794	0.999367	0.678952	0.680644	0.369361	0.475181	0.238869	0.792052	0.999996	0.994771	0.749661	0.99971	0.76731	0.997396	14.467	14.2381	15.5909	14.5642	15.3026	13.5498	15.4742	13.923	15.8627	15.7696	14.8239	15.2185	14.7654	14.4722	15.0866	15.2706	-0.0289335	0.0310542
DQHHLGSPSR	[7] Phospho	Q9H8M2	BRD9	5576	33.61	18.2868	1212.5	405.176	3	1.01967	Q9H8M2[560-569]	Bromodomain-containing protein 9 OS=Homo sapiens GN=BRD9 PE=1 SV=2 - [BRD9_HUMAN]	BRD9_S566	S7(1xPhospho): 100	1	b1+(4): 518.21, y1+(5): 583.22	H3(== 1): 0; H4(== 1): 0; S7(== 1): 100; S9(== 1): 0	0.503776	0.999367	0.958474	0.436676	0.263863	0.406788	0.208597	0.760608	0.999996	0.994771	0.648151	0.99971	0.73937	0.997396	13.1555	13.0155	14.7482	13.3327	14.5271	13.1759	14.4166	13.3778	15.0303	14.9976	13.9574	14.4261	13.6398	13.6786	14.2749	14.4604	0.00409986	0.0656678
DQPLEQSNSDVEITTTTSETPVGEETK	[9] Phospho	Q9C0A6	SETD5	13203	64.56	37.2223	3014.33	1005.79	3	7.01683	Q9C0A6[533-559]	SET domain-containing protein 5 OS=Homo sapiens GN=SETD5 PE=1 SV=2 - [SETD5_HUMAN]	SETD5_S540	S8(1xPhospho): 99.82	0.998	y1+(14): 1441.72	S8(== 1): 99.82; T10(== 1): 0.18; S13(== 1): 0; T17(== 1): 0; T20(== 1): 0	0.0790608	0.716134	0.782776	0.519597	0.0126623	0.672035	0.0280935	0.137737	0.999996	0.994771	0.261963	0.99971	0.482097	0.997396	17.2403	17.5625	16.5817	17.1	16.3545	17.5328	16.2785	17.7302	16.138	15.5652	15.6087	16.029	17.1282	16.9957	16.7156	15.7343	-0.0111971	-0.0351761
DQSPPPSPPPSYHPPPPPTK	[3] Phospho|[7] Phospho	Q9P206	KIAA1522	10331	44.66	29.7067	2278.98	760.666	3	3.1369	Q9P206[667-686]	Uncharacterized protein KIAA1522 OS=Homo sapiens GN=KIAA1522 PE=1 SV=2 - [K1522_HUMAN]	KIAA1522_S669;S673	S3(1xPhospho): 100; S7(1xPhospho): 100	1	y1+(13): 1411.74, y1+(12): 1314.68, y1+(11): 1217.63, y2+(13): 706.37, y2+(12): 657.85	S3(== 1): 100; S7(== 1): 100; S11(== 1): 0; Y12(== 1): 0; H13(== 1): 0; T19(== 1): 0	0.816877	0.999367	0.661276	0.429715	0.726573	0.569593	0.948843	0.60085	0.999996	0.994771	0.924974	0.99971	0.99101	0.997396	17.7908	19.4655	19.7133	18.6816	19.6431	19.6102	20.048	18.9679	19.7561	19.616	18.3705	19.8348	18.9899	19.3116	19.5906	19.2738	0.0242383	0.0449348
DQVNLSPK	[6] Phospho	Q5FBB7	SGOL1	8929	29.49	26.5924	979.439	490.727	2	1.43463	Q5FBB7[251-258]	Shugoshin-like 1 OS=Homo sapiens GN=SGOL1 PE=1 SV=1 - [SGOL1_HUMAN]	SGOL1_S256	S6(1xPhospho): 100	1	0	S6(== 1): 100	0.00767557	0.251517	0.552148	0.132759	0.00559664	0.202923	0.00397512	0.101022	0.999996	0.930695	0.195029	0.99971	0.316647	0.997396	17.5837	17.4296	16.2939	16.9844	16.1792	17.1588	16.2788	16.4772	14.8405	14.3769	14.8959	14.8685	17.1024	16.7741	15.8655	14.7138	-0.0279598	-0.108306
DRASPAAAEEVVPEWASCLK	[4] Phospho|[18] Carbamidomethyl	Q8N3V7	SYNPO	15606	23.77	42.5638	2265.02	756.015	3	3.59875	Q8N3V7[682-701]	Synaptopodin OS=Homo sapiens GN=SYNPO PE=1 SV=2 - [SYNPO_HUMAN]	SYNPO_S685	S4(1xPhospho): 100	1	b1+(6): 678.26, b1+(7): 749.30, b1+(8): 820.33, b1+(9): 949.38, b1+(10): 1078.42, b1+(11): 1177.49, y1+(9): 1089.54, y1+(8): 990.47, y1+(7): 893.42, y1+(6): 764.38, y1+(5): 578.30, y1+(4): 507.26, b2+(9): 475.19, y2+(8): 495.74	S4(== 1): 100; S17(== 1): 0	NA	NA	NA	NA	NA	NA	NA	NA	NA	NA	NA	NA	NA	NA	NA	12.5776	12.4426	13.233	14.7704	NA	NA	NA	13.9392	NA	12.4143	12.8296	12.5101	14.0017	13.9392	12.6219	0.162507	0.156053
DRPGSPESPLLDAPFSR	[5] Phospho	Q8TF72	SHROOM3	14786	33.71	40.7473	1919.88	640.967	3	0.394385	Q8TF72[906-922]	Protein Shroom3 OS=Homo sapiens GN=SHROOM3 PE=1 SV=2 - [SHRM3_HUMAN]	SHROOM3_S910	S5(1xPhospho): 99.83	0.998	b1+(7): 819.30	S5(== 1): 99.83; S8(== 1): 0.17; S16(== 1): 0	NA	NA	NA	NA	NA	NA	NA	NA	NA	NA	NA	NA	NA	NA	NA	12.5477	13.5351	NA	NA	NA	NA	NA	NA	NA	NA	NA	13.0414	NA	NA	NA	NA	NA
DSAGVPAPAPDSALDSAPTPASAPAPAPALAQAPALSPSLASAPEEAK	[37] Phospho	Q7Z2T5	TRMT1L	17622	22.35	47.3565	4480.17	1494.4	3	1.0313	Q7Z2T5[30-77]	TRMT1-like protein OS=Homo sapiens GN=TRMT1L PE=1 SV=2 - [TRM1L_HUMAN]	TRMT1L_S66	S37(1xPhospho): 99.65	0.997	y1+(11): 1099.56	S2(== 1): 0; S12(== 1): 0; S16(== 1): 0; T19(== 1): 0; S22(== 1): 0; S37(== 1): 99.65; S39(== 1): 0.35; S42(== 1): 0	0.997349	0.999367	0.934995	0.958375	0.915171	0.986811	0.829829	0.878253	0.999996	0.997009	0.981529	0.99971	0.981692	0.997396	15.304	16.5443	16.976	16.4983	16.7081	15.4527	16.6911	15.0737	16.9314	15.5546	16.6681	16.8194	16.2747	16.2197	16.232	16.3474	-0.00488645	-0.00379081
DSAGVPAPAPDSALDSAPTPASAPAPAPALAQAPALSPSLASAPEEAK	[37] Phospho	Q7Z2T5	TRMT1L	17748	24.86	47.3565	4480.18	1121.05	4	2.54594	Q7Z2T5[30-77]	TRMT1-like protein OS=Homo sapiens GN=TRMT1L PE=1 SV=2 - [TRM1L_HUMAN]	TRMT1L_S66	S37(1xPhospho): 100	1	y1+(11): 1099.56, y1+(10): 1002.51	S2(== 1): 0; S12(== 1): 0; S16(== 1): 0; T19(== 1): 0; S22(== 1): 0; S37(== 1): 100; S39(== 1): 0; S42(== 1): 0	0.977381	0.999367	0.744461	0.935643	0.83512	0.721159	0.95848	0.794799	0.999996	0.997009	0.966655	0.99971	0.99101	0.997396	17.3347	18.3699	18.4294	18.4274	18.2398	17.876	18.4765	17.0781	18.4298	17.418	18.5483	18.5097	18.0447	18.1811	17.9948	18.1587	0.010866	-0.00399182
DSAYQSITHYRPVSASR	[16] Phospho	P50402	EMD	10767	28.97	30.6281	2016.91	673.311	3	3.32255	P50402[158-174]	Emerin OS=Homo sapiens GN=EMD PE=1 SV=1 - [EMD_HUMAN]	EMD_Y161	Y4(1xPhospho): 97.54	0	y2+(13): 751.40	S2(== 1): 0; Y4(== 1): 97.54; S6(== 1): 0.49; T8(== 1): 0.49; H9(== 1): 0.49; Y10(== 1): 0.49; S14(== 1): 0.49; S16(== 1): 0	NA	NA	NA	NA	NA	NA	NA	NA	NA	NA	NA	NA	NA	NA	12.8344	13.0864	NA	15.1055	NA	NA	NA	NA	NA	NA	16.1755	NA	12.9604	15.1055	NA	16.1755	0.220964	NA
DSAYQSITHYRPVSASR	[14] Phospho	P50402	EMD	10483	40.83	30.0498	2016.91	673.311	3	2.14609	P50402[158-174]	Emerin OS=Homo sapiens GN=EMD PE=1 SV=1 - [EMD_HUMAN]	EMD_Y161	Y4(1xPhospho): 99.49	0	y2+(13): 751.40	S2(== 1): 0; Y4(== 1): 99.49; S6(== 1): 0.49; T8(== 1): 0; H9(== 1): 0; Y10(== 1): 0; S14(== 1): 0; S16(== 1): 0	0.693815	0.999367	0.500384	0.99591	NA	0.477287	NA	NA	0.999996	0.997009	NA	0.99971	NA	NA	13.2621	16.4802	17.7722	12.8441	17.0394	13.4756	16.7759	13.4463	17.3219	15.5209	NA	16.7095	15.8382	14.453	15.848	16.1152	-0.132032	0.000897234
DSDSVCDSGVETSFR	[6] Carbamidomethyl|[8] Phospho|[13] Phospho	P19838	NFKB1	14148	49.35	39.2536	1819.61	910.81	2	2.94761	P19838[920-934]	Nuclear factor NF-kappa-B p105 subunit OS=Homo sapiens GN=NFKB1 PE=1 SV=2 - [NFKB1_HUMAN]	NFKB1_S927;S932	S8(1xPhospho): 99.72; S13(1xPhospho): 99.73	0.995	y1+(4): 590.23	S2(== 1): 0; S4(== 1): 0; S8(== 1): 99.72; T12(== 1): 0.55; S13(== 1): 99.73	NA	NA	NA	NA	NA	NA	NA	NA	NA	NA	NA	NA	NA	NA	NA	14.0274	12.8698	12.329	12.1905	NA	NA	17.6326	16.3774	16.2903	13.5402	16.6842	13.4486	12.2598	17.005	15.5049	-0.133522	0.338505
DSDSVCDSGVETSFR	[4] Phospho|[6] Carbamidomethyl|[8] Phospho	P19838	NFKB1	15058	54.59	41.1243	1819.61	910.811	2	3.04588	P19838[920-934]	Nuclear factor NF-kappa-B p105 subunit OS=Homo sapiens GN=NFKB1 PE=1 SV=2 - [NFKB1_HUMAN]	NFKB1_S923;S927	S4(1xPhospho): 99.73; S8(1xPhospho): 99.73	0.995	b1+(2): 203.07	S2(== 1): 0.54; S4(== 1): 99.73; S8(== 1): 99.73; T12(== 1): 0; S13(== 1): 0	0.462408	0.999367	NA	NA	0.462408	NA	NA	NA	NA	NA	0.802287	NA	NA	NA	12.6736	12.8884	12.4481	NA	NA	NA	NA	16.9537	14.7839	13.4325	12.3206	13.1208	12.67	NA	15.8688	12.958	NA	0.324776
DSDSVCDSGVETSFR	[6] Carbamidomethyl|[13] Phospho	P19838	NFKB1	11924	86.43	33.6441	1739.64	870.827	2	2.86125	P19838[920-934]	Nuclear factor NF-kappa-B p105 subunit OS=Homo sapiens GN=NFKB1 PE=1 SV=2 - [NFKB1_HUMAN]	NFKB1_S932	S13(1xPhospho): 99.83	0.998	y1+(3): 489.19	S2(== 1): 0; S4(== 1): 0; S8(== 1): 0; T12(== 1): 0.17; S13(== 1): 99.83	0.672098	0.999367	0.901871	0.369187	0.404087	0.438265	0.581353	0.647447	0.999996	0.994771	0.77069	0.99971	0.92486	0.997396	17.914	17.9969	17.6883	17.5291	17.3416	18.5732	17.7515	19.1471	18.0254	18.2594	17.6682	18.296	17.8664	17.8146	18.308	18.0745	-0.00418441	0.0352257
DSDSVCDSGVETSFR	[4] Phospho|[6] Carbamidomethyl	P19838	NFKB1	12207	91.09	34.8041	1739.64	870.827	2	2.54646	P19838[920-934]	Nuclear factor NF-kappa-B p105 subunit OS=Homo sapiens GN=NFKB1 PE=1 SV=2 - [NFKB1_HUMAN]	NFKB1_S923	S4(1xPhospho): 100	1	b1+(2): 203.07, b1+(3): 318.09	S2(== 1): 0; S4(== 1): 100; S8(== 1): 0; T12(== 1): 0; S13(== 1): 0	0.116576	0.816581	0.52616	0.0873224	0.164146	0.0892221	0.139043	0.904534	0.999996	0.869441	0.594161	0.99971	0.677195	0.997396	20.2764	20.3746	20.0378	19.798	19.634	20.6012	20.4999	21.619	20.8883	21.4102	20.1344	21.2634	20.2296	20.0111	21.0024	20.936	-0.0156706	0.0540842
DSDSVCDSGVETSFRK	[6] Carbamidomethyl|[13] Phospho	P19838	NFKB1	9268	47.56	27.3358	1867.73	623.585	3	2.22761	P19838[920-935]	Nuclear factor NF-kappa-B p105 subunit OS=Homo sapiens GN=NFKB1 PE=1 SV=2 - [NFKB1_HUMAN]	NFKB1_[T931/S932]	T12(1xPhospho): 49.93; S13(1xPhospho): 49.93	0.499	0	S2(== 1): 0; S4(== 1): 0; S8(== 1): 0.15; T12(== 1): 49.93; S13(== 1): 49.93	0.220104	0.954712	0.0376325	0.504223	0.604889	0.0991365	0.139793	0.399954	0.999996	0.994771	0.883063	0.99971	0.67919	0.997396	15.6332	15.3932	15.7357	15.3036	15.2311	15.2755	15.2887	15.5747	15.5888	16.1111	15.2511	15.8624	15.5873	15.2701	15.484	15.7415	-0.0296685	-0.00959171
DSDYVYPSLESDEDNPIFK	[11] Phospho	O75151	PHF2	18743	38.65	49.8715	2311.95	1156.98	2	2.79408	O75151[872-890]	Lysine-specific demethylase PHF2 OS=Homo sapiens GN=PHF2 PE=1 SV=4 - [PHF2_HUMAN]	PHF2_[S879/S882]	S8(1xPhospho): 50; S11(1xPhospho): 50	0.5	0	S2(== 1): 0; Y4(== 1): 0; Y6(== 1): 0; S8(== 1): 50; S11(== 1): 50	0.497254	0.999367	NA	NA	0.497254	NA	NA	NA	NA	NA	0.823449	NA	NA	NA	15.3465	15.4824	14.3596	14.9272	14.4841	NA	14.9396	NA	14.6867	14.6662	14.8939	14.8226	15.0628	14.7057	14.8131	14.7942	-0.034621	-0.0241178
DSENLASPSEYPENGER	[7] Phospho	P52948	NUP98	10819	37.37	31.6034	1972.77	987.393	2	1.6633	P52948[617-633]	Nuclear pore complex protein Nup98-Nup96 OS=Homo sapiens GN=NUP98 PE=1 SV=4 - [NUP98_HUMAN]	NUP98_T622	T6(1xPhospho): 100	1	y1+(6): 701.37, y1+(5): 604.31, y1+(4): 507.26	T6(== 1): 100; S9(== 1): 0	0.952435	0.999367	0.790545	0.988632	0.668693	0.820079	0.735446	0.693784	0.999996	0.997009	0.903919	0.99971	0.958686	0.997396	16.1994	16.3077	14.5485	15.3378	15.7243	15.4994	14.7765	16.8525	15.3884	15.5162	14.4372	16.0723	15.6852	15.5205	15.6725	15.3419	-0.015231	-0.00116966
DSGEEAAEPSAPSR	[2] Phospho	Q00653	NFKB2	7584	58.3	23.2076	1481.57	741.792	2	2.02757	Q00653[415-428]	Nuclear factor NF-kappa-B p100 subunit OS=Homo sapiens GN=NFKB2 PE=1 SV=4 - [NFKB2_HUMAN]	NFKB2_S416	S2(1xPhospho): 100	1	y1+(12): 1200.55, y1+(11): 1143.53, y1+(10): 1014.49, y1+(9): 885.44, y1+(8): 814.41, y1+(7): 743.37, y1+(6): 614.33, y1+(5): 517.27	S2(== 1): 100; S10(== 1): 0; S13(== 1): 0	0.622905	0.999367	0.72181	0.6895	0.164102	0.982597	0.466753	0.392654	0.999996	0.994771	0.594161	0.99971	0.876659	0.997396	16.2131	16.1676	15.5662	15.2515	15.3355	16.7526	15.4334	16.563	15.3864	15.7217	14.6267	15.5584	15.9823	15.7799	15.7943	15.3022	-0.0183877	-0.0170718
DSGEEAAEPSAPSRTPQCEPQAPEMLQR	[15] Phospho|[18] Carbamidomethyl	Q00653	NFKB2	11409	28.32	32.2981	3147.34	1050.12	3	3.7399	Q00653[415-442]	Nuclear factor NF-kappa-B p100 subunit OS=Homo sapiens GN=NFKB2 PE=1 SV=4 - [NFKB2_HUMAN]	NFKB2_[S424/S427/T429]	S10(1xPhospho): 33.33; S13(1xPhospho): 33.33; T15(1xPhospho): 33.33	0.333	0	S2(== 1): 0; S10(== 1): 33.33; S13(== 1): 33.33; T15(== 1): 33.33	0.292942	0.999367	0.341078	0.356287	0.160339	0.997135	0.282345	0.343211	0.999996	0.994771	0.59228	0.99971	0.788348	0.997396	18.05	19.2044	19.7951	19.5452	20.0183	19.2853	19.7299	19.1192	19.9958	20.0679	20.0285	19.6762	19.0165	19.6163	19.615	19.9242	0.0447985	0.0447039
DSGEEAAEPSAPSRTPQCEPQAPEMLQR	[15] Phospho|[18] Carbamidomethyl	Q00653	NFKB2	11442	31.17	32.2697	3147.34	787.843	4	4.32053	Q00653[415-442]	Nuclear factor NF-kappa-B p100 subunit OS=Homo sapiens GN=NFKB2 PE=1 SV=4 - [NFKB2_HUMAN]	NFKB2_[S427/T429]	S13(1xPhospho): 49.96; T15(1xPhospho): 49.96	0.5	0	S2(== 1): 0; S10(== 1): 0.08; S13(== 1): 49.96; T15(== 1): 49.96	0.323529	0.999367	0.470445	0.228067	0.237396	0.341131	0.356011	0.894543	0.999996	0.958155	0.633877	0.99971	0.818713	0.997396	14.3754	16.2881	16.339	16.3182	16.6935	15.6866	16.1985	17.1339	16.6581	16.6433	16.9776	16.2224	15.6675	16.2328	16.6635	16.6145	0.0511334	0.0889157
DSGHGSTSVDSEGFSIPDTGSHCSSEYAASSPGDR	[23] Carbamidomethyl|[31] Phospho	P54278	PMS2	11461	41.65	32.6367	3622.41	906.609	4	0.256688	P54278[493-527]	Mismatch repair endonuclease PMS2 OS=Homo sapiens GN=PMS2 PE=1 SV=2 - [PMS2_HUMAN]	PMS2_[S522/S523]	S30(1xPhospho): 50; S31(1xPhospho): 50	0.5	0	S2(== 1): 0; H4(== 1): 0; S6(== 1): 0; T7(== 1): 0; S8(== 1): 0; S11(== 1): 0; S15(== 1): 0; T19(== 1): 0; S21(== 1): 0; H22(== 1): 0; S24(== 1): 0; S25(== 1): 0; Y27(== 1): 0; S30(== 1): 50; S31(== 1): 50	NA	NA	NA	NA	NA	NA	NA	NA	NA	NA	NA	NA	NA	NA	NA	NA	16.7331	NA	11.9921	NA	NA	NA	12.6284	NA	NA	NA	16.7331	11.9921	12.6284	NA	-0.480628	-0.406037
DSGRLSPDLSVCGQPR	[6] Phospho|[12] Carbamidomethyl	Q8TF76	GSG2	11137	45.52	31.7924	1822.81	608.61	3	2.20934	Q8TF76[142-157]	Serine/threonine-protein kinase haspin OS=Homo sapiens GN=GSG2 PE=1 SV=3 - [HASP_HUMAN]	GSG2_S147	S6(1xPhospho): 100	1	b1+(2): 203.07, b1+(4): 416.19, b1+(5): 529.27, y2+(14): 811.38	S2(== 1): 0; S6(== 1): 100; S10(== 1): 0	0.214282	0.950681	0.365261	0.719815	0.3319	0.193732	0.090452	0.394324	0.999996	0.994771	0.716792	0.99971	0.590709	0.997396	17.464	18.2438	17.9	18.6414	18.2028	17.7869	18.02	17.7492	17.5311	17.3708	17.8591	17.4862	17.8693	18.2104	17.7667	17.572	0.0272801	-0.00830111
DSGRLSPDLSVCGQPR	[6] Phospho|[12] Carbamidomethyl	Q8TF76	GSG2	11153	51.59	31.7924	1822.81	912.412	2	2.97344	Q8TF76[142-157]	Serine/threonine-protein kinase haspin OS=Homo sapiens GN=GSG2 PE=1 SV=3 - [HASP_HUMAN]	GSG2_S147	S6(1xPhospho): 100	1	b1+(4): 416.19, b1+(5): 529.27	S2(== 1): 0; S6(== 1): 100; S10(== 1): 0	0.226753	0.957967	0.377649	0.791488	0.34022	0.201383	0.0585589	0.364988	0.999996	0.994771	0.724862	0.99971	0.535088	0.997396	16.3966	17.3511	17.1575	17.717	17.3895	16.9103	17.2619	16.6094	16.7343	16.3298	16.793	16.7269	16.9684	17.3389	16.8685	16.6166	0.0311662	-0.0085152
DSGSDTASAIIPSTTPSVDSDDESVVK	[20] Phospho	Q6WKZ4	RAB11FIP1	15581	23.09	42.5092	2759.2	920.74	3	2.70139	Q6WKZ4[183-209]	Rab11 family-interacting protein 1 OS=Homo sapiens GN=RAB11FIP1 PE=1 SV=3 - [RFIP1_HUMAN]	RAB11FIP1_[S199/S202]	S17(1xPhospho): 50; S20(1xPhospho): 50	0.5	0	S2(== 1): 0; S4(== 1): 0; T6(== 1): 0; S8(== 1): 0; S13(== 1): 0; T14(== 1): 0; T15(== 1): 0; S17(== 1): 50; S20(== 1): 50; S24(== 1): 0	0.357584	0.999367	0.970329	0.584684	0.200819	0.627527	0.219058	0.310681	0.999996	0.994771	0.613497	0.99971	0.757258	0.997396	15.8272	15.5143	14.3095	14.9416	14.484	16.1448	14.4167	15.5829	14.6058	14.5393	12.8392	14.7661	15.217	15.1902	14.8685	14.0482	-0.00254522	-0.0334267
DSGSQEVLSELR	[4] Phospho	Q9BVJ6	UTP14A	14516	102.83	39.9438	1398.61	700.31	2	2.50333	Q9BVJ6[450-461]	U3 small nucleolar RNA-associated protein 14 homolog A OS=Homo sapiens GN=UTP14A PE=1 SV=1 - [UT14A_HUMAN]	UTP14A_S453	S4(1xPhospho): 99.86	0.999	b1+(2): 203.07	S2(== 1): 0.14; S4(== 1): 99.86; S9(== 1): 0	2.20688e-05	0.00549513	0.00415657	0.00142731	0.00102815	0.0242733	0.0090001	0.563209	0.385374	0.168086	0.10066	0.939397	0.367456	0.997396	17.0014	16.2795	15.2314	19.8118	19.052	19.5395	20.5281	21.0967	20.2711	20.8724	21.1048	20.4902	16.1707	19.4678	20.632	20.8225	0.267703	0.351496
DSLSSPGNFVLTCQWK	[5] Phospho|[13] Carbamidomethyl	O75815	BCAR3	18029	21.74	48.3963	1917.84	640.287	3	2.60576	O75815[178-193]	Breast cancer anti-estrogen resistance protein 3 OS=Homo sapiens GN=BCAR3 PE=1 SV=1 - [BCAR3_HUMAN]	BCAR3_[S181/S182]	S4(1xPhospho): 49.95; S5(1xPhospho): 49.95	0.499	0	S2(== 1): 0.1; S4(== 1): 49.95; S5(== 1): 49.95; T12(== 1): 0	0.821271	0.999367	0.439277	0.936097	0.609047	0.502358	0.813994	0.638085	0.999996	0.997009	0.884736	0.99971	0.981692	0.997396	12.9488	13.3191	13.7154	14.0096	13.7844	13.0969	12.5569	13.7412	13.5747	13.0265	14.0315	13.5319	13.3278	13.6303	13.291	13.5299	0.0323832	-0.00398915
DSLSSPGNFVLTCQWK	[5] Phospho|[13] Carbamidomethyl	O75815	BCAR3	18187	61.41	48.3963	1917.84	959.927	2	2.89138	O75815[178-193]	Breast cancer anti-estrogen resistance protein 3 OS=Homo sapiens GN=BCAR3 PE=1 SV=1 - [BCAR3_HUMAN]	BCAR3_[S181/S182]	S4(1xPhospho): 50; S5(1xPhospho): 50	0.5	0	S2(== 1): 0; S4(== 1): 50; S5(== 1): 50; T12(== 1): 0	0.67148	0.999367	0.450851	0.356235	0.778429	0.881007	0.518044	0.409646	0.999996	0.994771	0.942551	0.99971	0.90442	0.997396	16.2839	17.3754	16.9875	17.1133	16.8157	14.5013	14.3636	16.358	17.1488	16.3594	17.2601	16.6523	16.8823	16.1434	15.9568	16.7573	-0.0645638	-0.0813337
DSPAFPDSPWR	[8] Phospho	Q9NQS7	INCENP	15145	42.09	41.7655	1353.54	677.779	2	3.24279	Q9NQS7[268-278]	Inner centromere protein OS=Homo sapiens GN=INCENP PE=1 SV=3 - [INCE_HUMAN]	INCENP_S275	S8(1xPhospho): 100	1	b1+(2): 203.07, b1+(3): 300.12, b1+(4): 371.16, b1+(5): 518.22, y1+(7): 984.40, y1+(6): 837.33, y1+(4): 625.25, y2+(9): 576.75, y2+(7): 492.70, y2+(6): 419.17	S2(== 1): 0; S8(== 1): 100	NA	NA	NA	NA	NA	NA	NA	NA	NA	NA	NA	NA	NA	NA	14.6063	14.8266	12.7846	NA	NA	NA	NA	NA	NA	NA	NA	NA	14.0725	NA	NA	NA	NA	NA
DSPSAGGPVGQLEPIPIPAPASPGTRPTLK	[22] Phospho	Q96PE2	ARHGEF17	15680	11.12	42.618	2986.52	996.515	3	2.16402	Q96PE2[506-535]	Rho guanine nucleotide exchange factor 17 OS=Homo sapiens GN=ARHGEF17 PE=1 SV=1 - [ARHGH_HUMAN]	ARHGEF17_S527	S22(1xPhospho): 99.57	0.996	y1+(8): 869.52	S2(== 1): 0; S4(== 1): 0; S22(== 1): 99.57; T25(== 1): 0.43; T28(== 1): 0	NA	NA	NA	NA	NA	NA	NA	NA	NA	NA	NA	NA	NA	NA	NA	12.4606	NA	14.2024	15.2209	13.1057	12.7299	NA	15.4486	NA	15.3745	14.7215	12.4606	14.1763	14.0892	15.048	0.186107	0.177217
DSPSAGGPVGQLEPIPIPAPASPGTRPTLK	[22] Phospho	Q96PE2	ARHGEF17	15700	14.17	42.8713	2986.53	996.517	3	4.02434	Q96PE2[506-535]	Rho guanine nucleotide exchange factor 17 OS=Homo sapiens GN=ARHGEF17 PE=1 SV=1 - [ARHGH_HUMAN]	ARHGEF17_S527	S22(1xPhospho): 100	1	y1+(8): 869.52, y2+(8): 435.26	S2(== 1): 0; S4(== 1): 0; S22(== 1): 100; T25(== 1): 0; T28(== 1): 0	0.728078	0.999367	NA	0.701043	0.512817	NA	NA	0.602967	NA	0.994771	0.829689	NA	NA	0.997396	12.7418	12.4176	15.9349	12.2338	12.4238	NA	13.9293	13.3685	12.2841	12.5325	12.4191	13.5962	13.6981	12.3288	13.194	12.8493	-0.151939	-0.0540973
DSQAEPTQPEQAAEAPAEGGPQTNQLETGASSPER	[32] Phospho	Q9HC78	ZBTB20	11589	36.3	32.8997	3657.57	1220.2	3	0.780927	Q9HC78[401-435]	Zinc finger and BTB domain-containing protein 20 OS=Homo sapiens GN=ZBTB20 PE=1 SV=3 - [ZBT20_HUMAN]	ZBTB20_S432	S32(1xPhospho): 99.69	0.997	y1+(4): 568.21	S2(== 1): 0; T7(== 1): 0; T23(== 1): 0; T28(== 1): 0; S31(== 1): 0.31; S32(== 1): 99.69	0.00650541	0.238994	0.0504705	0.0545622	0.00599955	0.394697	0.0103456	0.248004	0.999996	0.773397	0.196392	0.99971	0.403101	0.997396	19.3903	18.979	18.45	18.3431	17.97	18.0627	18.2464	17.9809	17.1633	17.384	17.0572	17.5171	18.9398	18.1253	17.7969	17.3194	-0.0634157	-0.0897921
DSQDASAEQSDHDDEVASLASASGGFGTK	[10] Phospho	Q6P2E9	EDC4	13579	74.27	37.5667	2961.19	988.071	3	4.2055	Q6P2E9[870-898]	Enhancer of mRNA-decapping protein 4 OS=Homo sapiens GN=EDC4 PE=1 SV=1 - [EDC4_HUMAN]	EDC4_S879	S10(1xPhospho): 100	1	b1+(6): 604.22, b1+(8): 804.30	S2(== 1): 0; S6(== 1): 0; S10(== 1): 100; H12(== 1): 0; S18(== 1): 0; S21(== 1): 0; S23(== 1): 0; T28(== 1): 0	0.846509	0.999367	0.874817	0.595655	0.609786	0.512802	0.553222	0.828529	0.999996	0.994771	0.884736	0.99971	0.922191	0.997396	16.6068	16.6505	17.0619	16.7755	16.9952	16.4391	16.9745	16.6349	17.0414	17.4807	16.4235	16.9755	16.7731	16.7366	16.8836	16.9599	-0.00313956	0.0094752
DSSFTEVPRSPK	[10] Phospho	O95425	SVIL	9041	16.31	26.9654	1428.63	477.218	3	3.12067	O95425[236-247]	Supervillin OS=Homo sapiens GN=SVIL PE=1 SV=2 - [SVIL_HUMAN]	SVIL_S245	S10(1xPhospho): 100	1	y1+(7): 892.43, y1+(6): 763.39, y1+(5): 664.32, y2+(5): 332.66	S2(== 1): 0; S3(== 1): 0; T5(== 1): 0; S10(== 1): 100	0.0835882	0.736225	0.444289	0.260766	0.145241	0.0687671	0.0392189	0.619473	0.999996	0.965664	0.58811	0.99971	0.499388	0.997396	15.3636	14.1521	14.7453	14.7553	15.087	15.4408	14.6632	14.1926	13.4758	14.5512	13.6309	13.3392	14.7537	15.0944	14.1105	13.8404	0.0329383	-0.0642997
DSSFTEVPRSPK	[10] Phospho	O95425	SVIL	9123	38.4	26.9913	1428.63	715.324	2	3.49103	O95425[236-247]	Supervillin OS=Homo sapiens GN=SVIL PE=1 SV=2 - [SVIL_HUMAN]	SVIL_S245	S10(1xPhospho): 100	1	b1+(5): 538.21, y1+(7): 892.43, y1+(6): 763.39, y1+(5): 664.32	S2(== 1): 0; S3(== 1): 0; T5(== 1): 0; S10(== 1): 100	0.0535871	0.615839	0.558683	0.213787	0.0746724	0.0939304	0.0346084	0.407381	0.999996	0.958155	0.466646	0.99971	0.482097	0.997396	16.9596	15.993	16.2366	16.2365	16.5743	17.1197	16.377	15.4509	15.5177	15.9823	15.2075	14.972	16.3964	16.6435	15.7819	15.3873	0.0215814	-0.0551091
DSSKGEDSAEETEAKPAVVAPAPVVEAVSTPSAAFPSDATAEQGPILTK	[12] Phospho	Q12906	ILF3	15747	44.21	42.6514	4931.36	1233.85	4	2.6311	Q12906[475-523]	Interleukin enhancer-binding factor 3 OS=Homo sapiens GN=ILF3 PE=1 SV=3 - [ILF3_HUMAN]	ILF3_S482	S8(1xPhospho): 99.81	0.002	b1+(11): 1215.40	S2(== 1): 0; S3(== 1): 0; S8(== 1): 99.81; T12(== 1): 0.19; S29(== 1): 0; T30(== 1): 0; S32(== 1): 0; S37(== 1): 0; T40(== 1): 0; T48(== 1): 0	0.923441	0.999367	0.630879	0.896122	0.881873	0.621285	0.7653	0.844724	0.999996	0.994771	0.972836	0.99971	0.971624	0.997396	17.8729	18.2462	18.4879	19.0162	19.3497	13.0287	18.4845	16.7039	19.8002	14.8662	19.8074	19.1901	18.2023	17.1315	18.3295	17.9546	-0.0874676	0.0100483
DSSSSLTDPQVSYVKSPAAER	[16] Phospho	O94887	FARP2	10999	40.25	31.5234	2303.04	768.687	3	2.60011	O94887[424-444]	FERM, RhoGEF and pleckstrin domain-containing protein 2 OS=Homo sapiens GN=FARP2 PE=1 SV=3 - [FARP2_HUMAN]	FARP2_S439	S16(1xPhospho): 100	1	y1+(8): 937.45, y1+(7): 838.38, y1+(6): 710.29	S2(== 1): 0; S3(== 1): 0; S4(== 1): 0; S5(== 1): 0; T7(== 1): 0; S12(== 1): 0; Y13(== 1): 0; S16(== 1): 100	0.58994	0.999367	0.832656	0.166223	0.0528583	0.773088	0.480727	0.310974	0.999996	0.948528	0.429552	0.99971	0.889143	0.997396	16.8566	16.5824	16.773	16.1099	16.2825	17.5153	16.3894	16.7311	16.3631	16.1806	16.072	16.5664	16.7373	16.6359	16.4946	16.273	-0.00877027	-0.021079
DTEEPLPVKESDQTLAALLSPK	[20] Phospho	P18583	SON	18008	16.62	47.8961	2460.22	821.079	3	4.60517	P18583[1678-1699]	Protein SON OS=Homo sapiens GN=SON PE=1 SV=4 - [SON_HUMAN]	SON_S1697	S20(1xPhospho): 100	1	y1+(8): 892.49, y1+(7): 779.41, y1+(6): 708.37, y1+(3): 411.16	T2(== 1): 0; S11(== 1): 0; T14(== 1): 0; S20(== 1): 100	NA	NA	NA	NA	NA	NA	NA	NA	NA	NA	NA	NA	NA	NA	12.7621	NA	12.3647	12.1292	NA	NA	NA	NA	NA	NA	14.4333	12.2561	12.5634	12.1292	NA	13.3447	-0.0507398	NA
DTGHLTDSECNQK	[6] Phospho|[10] Carbamidomethyl	Q70EL1	USP54	5875	31.11	19.02	1583.6	792.806	2	3.30829	Q70EL1[437-449]	Inactive ubiquitin carboxyl-terminal hydrolase 54 OS=Homo sapiens GN=USP54 PE=1 SV=4 - [UBP54_HUMAN]	USP54_T442	T6(1xPhospho): 100	1	b1+(4): 411.16, b1+(5): 524.25	T2(== 1): 0; H4(== 1): 0; T6(== 1): 100; S8(== 1): 0	0.261166	0.999367	0.920886	0.939492	0.142953	0.856273	0.0546552	0.160502	0.999996	0.997009	0.58811	0.99971	0.518261	0.997396	14.1489	14.0555	13.0405	13.9936	13.5998	13.5299	14.1611	14.2482	12.9676	12.546	13.3235	13.0699	13.7483	13.7078	13.7923	12.9798	-0.0042573	0.00460983
DTIIDVVGAPLTPNSR	[12] Phospho	Q9NPF5	DMAP1	17379	26.06	46.6436	1746.86	874.437	2	2.68981	Q9NPF5[434-449]	DNA methyltransferase 1-associated protein 1 OS=Homo sapiens GN=DMAP1 PE=1 SV=1 - [DMAP1_HUMAN]	DMAP1_T445	T12(1xPhospho): 99.7	0.997	y1+(4): 473.25	T2(== 1): 0; T12(== 1): 99.7; S15(== 1): 0.3	0.0128688	0.324034	NA	NA	0.0128688	NA	NA	NA	NA	NA	0.261963	NA	NA	NA	14.1534	14.0134	13.6776	13.2106	13.1888	NA	12.429	NA	13.1127	13.2877	13.1805	13.3962	13.9481	13.1997	12.7709	13.2881	-0.0795682	-0.127216
DTSSSPTTGSTVQSVDLIFTR	[11] Phospho	P57060	RWDD2B	18343	38.07	49.157	2278.04	760.355	3	2.91204	P57060[169-189]	RWD domain-containing protein 2B OS=Homo sapiens GN=RWDD2B PE=1 SV=1 - [RWD2B_HUMAN]	RWDD2B_[T170/S171/S172/S173/T175/T176]	T2(1xPhospho): 16.65; S3(1xPhospho): 16.65; S4(1xPhospho): 16.65; S5(1xPhospho): 16.65; T7(1xPhospho): 16.65; T8(1xPhospho): 16.65	0	0	T2(== 1): 16.65; S3(== 1): 16.65; S4(== 1): 16.65; S5(== 1): 16.65; T7(== 1): 16.65; T8(== 1): 16.65; S10(== 1): 0.04; T11(== 1): 0.04; S14(== 1): 0; T20(== 1): 0	NA	NA	NA	NA	NA	NA	NA	NA	NA	NA	NA	NA	NA	NA	13.1349	NA	13.7056	13.2605	12.644	NA	NA	13.2188	12.5746	12.7443	13.0854	NA	13.4203	12.9523	12.8967	12.9149	-0.0512137	-0.0574161
DTSSSPTTGSTVQSVDLIFTR	[7] Phospho	P57060	RWDD2B	18122	64.56	48.9309	2278.04	1140.03	2	3.68513	P57060[169-189]	RWD domain-containing protein 2B OS=Homo sapiens GN=RWDD2B PE=1 SV=1 - [RWD2B_HUMAN]	RWDD2B_[T170/S171/S172/S173/T175]	T2(1xPhospho): 19.99; S3(1xPhospho): 19.99; S4(1xPhospho): 19.99; S5(1xPhospho): 19.99; T7(1xPhospho): 19.99	0.2	0	T2(== 1): 19.99; S3(== 1): 19.99; S4(== 1): 19.99; S5(== 1): 19.99; T7(== 1): 19.99; T8(== 1): 0.04; S10(== 1): 0; T11(== 1): 0; S14(== 1): 0; T20(== 1): 0	NA	NA	NA	NA	NA	NA	NA	NA	NA	NA	NA	NA	NA	NA	NA	15.0403	12.239	NA	11.9992	NA	NA	NA	NA	12.4354	12.4247	NA	13.6396	11.9992	NA	12.43	-0.184862	NA
DTSSSPTTGSTVQSVDLIFTR	[3] Phospho	P57060	RWDD2B	18389	81.97	49.157	2278.04	1140.03	2	0.590874	P57060[169-189]	RWD domain-containing protein 2B OS=Homo sapiens GN=RWDD2B PE=1 SV=1 - [RWD2B_HUMAN]	RWDD2B_[T170/S171/S172/S173/T175]	T2(1xPhospho): 19.99; S3(1xPhospho): 19.99; S4(1xPhospho): 19.99; S5(1xPhospho): 19.99; T7(1xPhospho): 19.99	0.2	0	T2(== 1): 19.99; S3(== 1): 19.99; S4(== 1): 19.99; S5(== 1): 19.99; T7(== 1): 19.99; T8(== 1): 0.04; S10(== 1): 0; T11(== 1): 0; S14(== 1): 0; T20(== 1): 0	0.745832	0.999367	NA	NA	NA	NA	NA	0.745832	NA	NA	NA	NA	NA	0.997396	13.9802	NA	14.6755	14.337	13.6719	NA	12.3119	13.3096	13.9724	12.9418	14.673	12.7854	14.3279	14.0044	13.198	13.4667	-0.0329389	-0.118509
DTTSDKDDSLGSQQTNEQCAQK	[12] Phospho|[19] Carbamidomethyl	P23497	SP100	6592	52.82	20.8125	2535.01	846.011	3	2.05082	P23497[220-241]	Nuclear autoantigen Sp-100 OS=Homo sapiens GN=SP100 PE=1 SV=3 - [SP100_HUMAN]	SP100_S231	S12(1xPhospho): 100	1	y1+(9): 1106.49, y1+(8): 978.43	T2(== 1): 0; T3(== 1): 0; S4(== 1): 0; S9(== 1): 0; S12(== 1): 100; T15(== 1): 0	0.0416128	0.554969	NA	NA	NA	0.0409249	0.0608105	0.982667	NA	NA	NA	0.99971	0.53702	0.999791	NA	NA	NA	15.7747	15.8567	14.9512	16.8266	16.2503	16.4871	16.8665	16.0343	16.6424	NA	15.5275	16.5213	16.5144	NA	NA
DTTSFEDISPQGVSDDSSTGSR	[4] Phospho	Q3V6T2	CCDC88A	13451	32.63	37.9051	2366.94	1184.48	2	1.64653	Q3V6T2[1558-1579]	Girdin OS=Homo sapiens GN=CCDC88A PE=1 SV=2 - [GRDN_HUMAN]	CCDC88A_[T1559/T1560/S1561]	T2(1xPhospho): 33.33; T3(1xPhospho): 33.33; S4(1xPhospho): 33.33	0.333	0	T2(== 1): 33.33; T3(== 1): 33.33; S4(== 1): 33.33; S9(== 1): 0; S14(== 1): 0; S17(== 1): 0; S18(== 1): 0; T19(== 1): 0; S21(== 1): 0	0.475997	0.999367	0.360499	0.636176	0.483138	0.283694	0.0323837	0.939561	0.999996	0.994771	0.81354	0.99971	0.482097	0.997396	15.7565	15.0558	13.825	15.4638	15.1318	15.9304	13.3896	16.1829	13.3966	14.7549	13.9062	14.5414	14.8791	15.5087	14.323	14.4009	0.0597876	-0.0549491
DTYSDRSGSSSPDSEITELK	[10] Phospho|[11] Phospho	P17812	CTPS1	12990	13.66	36.6136	2332.9	778.641	3	1.6424	P17812[565-584]	CTP synthase 1 OS=Homo sapiens GN=CTPS1 PE=1 SV=2 - [PYRG1_HUMAN]	CTPS1_[S568/S571/S573/S574/S575];S568	S4(1xPhospho): 39.97; S7(1xPhospho): 39.97; S9(1xPhospho): 39.97; S10(1xPhospho): 39.97; S11(1xPhospho): 39.97	0.1	0	T2(== 1): 0; Y3(== 1): 0.13; S4(== 1): 39.97; S7(== 1): 39.97; S9(== 1): 39.97; S10(== 1): 39.97; S11(== 1): 39.97; S14(== 1): 0; T17(== 1): 0	NA	NA	NA	NA	NA	NA	NA	NA	NA	NA	NA	NA	NA	NA	12.8644	14.4246	13.7359	12.7765	NA	NA	NA	NA	14.0738	14.0663	NA	NA	13.675	12.7765	14.0738	14.0663	-0.0980497	0.041466
DTYSDRSGSSSPDSEITELKFPSINHD	[3] Phospho|[11] Phospho	P17812	CTPS1	16146	25.38	43.8263	3143.27	1048.76	3	0.725804	#N/A	CTP synthase 1 OS=Homo sapiens GN=CTPS1 PE=1 SV=2 - [PYRG1_HUMAN]	CTPS1_[S571/S573];S571	S7(1xPhospho): 49.83; S9(1xPhospho): 49.83; S10(1xPhospho): 33.33; S11(1xPhospho): 33.33; S14(1xPhospho): 33.33	0	0	T2(== 1): 0; Y3(== 1): 0.13; S4(== 1): 0.13; S7(== 1): 49.83; S9(== 1): 49.83; S10(== 1): 33.33; S11(== 1): 33.33; S14(== 1): 33.33; T17(== 1): 0.08; S23(== 1): 0; H26(== 1): 0	0.682644	0.999367	0.833106	0.347268	0.901381	0.382794	0.721134	0.258672	0.999996	0.994771	0.976693	0.99971	0.954484	0.997396	13.8581	12.9972	15.7442	13.3752	15.574	14.3457	15.2255	14.569	15.5546	12.9351	13.7368	15.4891	14.1998	14.4316	15.1164	14.0537	0.0233619	0.0902383
DVGLPPDSASTALSSELESSSFVDSDEDGSTSR	[25] Phospho	O14640	DVL1	18661	42.43	49.5312	3423.44	1142.16	3	2.38451	O14640[170-202]	Segment polarity protein dishevelled homolog DVL-1 OS=Homo sapiens GN=DVL1 PE=1 SV=2 - [DVL1_HUMAN]	DVL1_S194	S25(1xPhospho): 100	1	y1+(11): 1247.44, y1+(10): 1148.37	S8(== 1): 0; S10(== 1): 0; T11(== 1): 0; S14(== 1): 0; S15(== 1): 0; S19(== 1): 0; S20(== 1): 0; S21(== 1): 0; S25(== 1): 100; S30(== 1): 0; T31(== 1): 0; S32(== 1): 0	0.871388	0.999367	0.755435	0.483686	0.854782	0.855291	0.685253	0.447238	0.999996	0.994771	0.966655	0.99971	0.940423	0.997396	15.4361	17.0582	17.0703	17.813	16.7213	13.6781	15.4337	14.638	17.2862	15.8983	18.2137	15.9972	16.5215	16.0708	15.7859	16.7031	-0.0399015	-0.0657041
DVMSDETNNEETESPSQEFVNITK	[14] Phospho	P46821	MAP1B	16330	18.21	44.1493	2822.16	941.727	3	4.25451	P46821[1141-1164]	Microtubule-associated protein 1B OS=Homo sapiens GN=MAP1B PE=1 SV=2 - [MAP1B_HUMAN]	MAP1B_[S1144/T1147/T1152/S1154]	S4(1xPhospho): 24.98; T7(1xPhospho): 24.98; T12(1xPhospho): 24.98; S14(1xPhospho): 24.98	0.25	0	S4(== 1): 24.98; T7(== 1): 24.98; T12(== 1): 24.98; S14(== 1): 24.98; S16(== 1): 0.07; T23(== 1): 0	0.420746	0.999367	0.454511	0.89459	0.217312	0.608179	0.35649	0.284389	0.999996	0.994771	0.618339	0.99971	0.818713	0.997396	15.0881	15.6719	14.5143	15.018	14.4462	14.8771	14.253	15.5538	15.249	14.8967	13.5219	14.5306	15.0914	14.7804	15.0186	14.3164	-0.0300379	-0.00697468
DWEDDSDEDMSNFDR	[6] Phospho	Q15185	PTGES3	15391	117.94	42.1927	1954.62	978.32	2	2.4833	Q15185[108-122]	Prostaglandin E synthase 3 OS=Homo sapiens GN=PTGES3 PE=1 SV=1 - [TEBP_HUMAN]	PTGES3_S113	S6(1xPhospho): 100	1	y1+(9): 1128.43, y1+(8): 1013.40, y1+(7): 884.36, y1+(6): 769.33, y1+(5): 638.29	S6(== 1): 100; S11(== 1): 0	0.811993	0.999367	0.995545	0.500098	0.665835	0.436565	0.609832	0.790126	0.999996	0.994771	0.903602	0.99971	0.928016	0.997396	16.0449	17.3864	16.8993	16.6734	16.3997	17.2491	16.6431	18.1068	16.9072	17.6153	16.2271	17.2895	16.7769	16.7741	17.219	17.044	-0.0002376	0.0375319
DYDEEEQGYDSEKEK	[11] Phospho	Q05519	SRSF11	6944	37.1	22.4199	1942.7	648.575	3	1.35512	Q05519[424-438]	Serine/arginine-rich splicing factor 11 OS=Homo sapiens GN=SRSF11 PE=1 SV=1 - [SRS11_HUMAN]	SRSF11_S434	S11(1xPhospho): 99.76	0.998	y1+(5): 700.29	Y2(== 1): 0; Y9(== 1): 0.24; S11(== 1): 99.76	0.0152802	0.358508	0.38135	0.0143221	0.0792806	0.00977853	0.102826	0.519085	0.999996	0.455443	0.478009	0.939397	0.6078	0.997396	15.5264	15.0145	15.0958	15.3275	15.4393	15.349	16.1788	16.4736	15.8825	16.45	15.5105	15.8929	15.2123	15.3719	16.1783	15.9512	0.0150631	0.0888287
DYDEEEQGYDSEKEK	[11] Phospho	Q05519	SRSF11	6945	62.55	22.4457	1942.7	972.359	2	1.73304	Q05519[424-438]	Serine/arginine-rich splicing factor 11 OS=Homo sapiens GN=SRSF11 PE=1 SV=1 - [SRS11_HUMAN]	SRSF11_[Y432/S434]	Y9(1xPhospho): 50; S11(1xPhospho): 50	0.5	0	Y2(== 1): 0; Y9(== 1): 50; S11(== 1): 50	0.00888186	0.275556	0.104599	0.000106449	0.0562199	0.00396912	0.149108	0.625316	0.999996	0.0677019	0.433876	0.80678	0.679857	0.997396	16.589	16.6494	16.5575	16.7684	16.6879	17.0509	17.614	17.6552	17.4642	17.9437	16.8874	17.4103	16.5987	16.8357	17.5778	17.4138	0.0204575	0.0826862
DYDEEEQGYDSEKEKK	[11] Phospho	Q05519	SRSF11	6429	32.63	20.1303	2070.8	691.274	3	2.30929	#N/A	Serine/arginine-rich splicing factor 11 OS=Homo sapiens GN=SRSF11 PE=1 SV=1 - [SRS11_HUMAN]	SRSF11_[Y432/S434]	Y9(1xPhospho): 50; S11(1xPhospho): 50	0.5	0	Y2(== 1): 0; Y9(== 1): 50; S11(== 1): 50	0.251994	0.989	0.389629	0.263103	0.00701146	0.608342	0.178759	0.631024	0.999996	0.969112	0.215158	0.99971	0.701309	0.997396	14.0109	13.8375	13.656	14.7621	15.4209	13.2256	16.1186	13.152	16.1065	16.2647	15.0694	15.6714	13.8348	14.4695	15.1257	15.6685	0.0647149	0.1287
DYDEEEQGYDSEKEKK	[11] Phospho	Q05519	SRSF11	6305	58.09	20.1303	2070.8	1036.41	2	2.53378	#N/A	Serine/arginine-rich splicing factor 11 OS=Homo sapiens GN=SRSF11 PE=1 SV=1 - [SRS11_HUMAN]	SRSF11_[Y432/S434]	Y9(1xPhospho): 50; S11(1xPhospho): 50	0.5	0	Y2(== 1): 0; Y9(== 1): 50; S11(== 1): 50	0.0914895	0.772498	0.861697	NA	0.0180666	NA	0.138924	NA	0.999996	NA	0.310286	NA	0.677195	NA	14.9679	14.6528	14.7944	15.1639	15.75	13.823	16.2438	NA	16.5189	16.6148	15.499	16.2676	14.805	14.9123	16.3813	16.1271	0.0104149	0.145968
DYDEEEQGYDSEKEKKEEK	[11] Phospho	Q05519	SRSF11	6080	24.25	19.6524	2456.98	615.252	4	1.71573	Q05519[424-442]	Serine/arginine-rich splicing factor 11 OS=Homo sapiens GN=SRSF11 PE=1 SV=1 - [SRS11_HUMAN]	SRSF11_[Y432/S434]	Y9(1xPhospho): 50; S11(1xPhospho): 50	0.5	0	Y2(== 1): 0; Y9(== 1): 50; S11(== 1): 50	0.242131	0.975566	NA	0.288768	0.072122	NA	NA	0.7555	NA	0.985634	0.464836	NA	NA	0.997396	13.644	13.2989	15.1817	14.0013	15.5007	NA	16.0526	13.6139	16.1858	15.9407	15.089	15.6965	14.0415	14.751	15.2841	15.5754	0.0711176	0.12233
DYDEEEQGYDSEKEKKEEK	[11] Phospho	Q05519	SRSF11	6110	26.06	19.6524	2456.98	820.001	3	2.4948	Q05519[424-442]	Serine/arginine-rich splicing factor 11 OS=Homo sapiens GN=SRSF11 PE=1 SV=1 - [SRS11_HUMAN]	SRSF11_[Y432/S434]	Y9(1xPhospho): 50; S11(1xPhospho): 50	0.5	0	Y2(== 1): 0; Y9(== 1): 50; S11(== 1): 50	0.24435	0.975566	0.633923	0.301616	0.130093	0.231122	0.123088	0.871054	0.999996	0.992213	0.563098	0.99971	0.651088	0.997396	16.5442	15.7057	16.4816	15.7209	16.8331	15.3834	17.3031	15.9214	17.5433	17.4689	16.4278	17.1789	16.2438	15.9791	16.9226	17.0252	-0.0237039	0.0590602
DYGDGELSGDGDEDEDEETFELR	[8] Phospho	Q7Z736	PLEKHH3	17167	100.77	46.0642	2670.97	1336.49	2	3.26016	Q7Z736[23-45]	Pleckstrin homology domain-containing family H member 3 OS=Homo sapiens GN=PLEKHH3 PE=1 SV=2 - [PKHH3_HUMAN]	PLEKHH3_S30	S8(1xPhospho): 100	1	b1+(2): 279.10, b1+(3): 336.12, b1+(5): 508.17, b1+(6): 637.21	Y2(== 1): 0; S8(== 1): 100; T19(== 1): 0	0.230629	0.96637	0.247696	0.108025	0.286395	0.413857	0.679889	0.248907	0.999996	0.930695	0.673462	0.99971	0.93661	0.997396	16.9573	16.9866	16.9698	16.9175	16.3363	16.8908	15.9279	16.8588	16.4575	16.8293	17.0274	16.5912	16.9713	16.7149	16.4147	16.8159	-0.0219628	-0.048103
DYLAHSSMDF	[7] Phospho|[8] Oxidation	Q9UJV9	DDX41	13885	11.26	38.0091	1280.45	641.23	2	3.07294	Q9UJV9[613-622]	Probable ATP-dependent RNA helicase DDX41 OS=Homo sapiens GN=DDX41 PE=1 SV=2 - [DDX41_HUMAN]	DDX41_[S618/S619]	S6(1xPhospho): 49.94; S7(1xPhospho): 49.94; M8(1xOxidation): 100	0.499	0	Y2(== 1): 0; H5(== 1): 0.12; S6(== 1): 49.94; S7(== 1): 49.94	0.13235	0.832755	NA	NA	NA	0.703709	0.0846844	0.164669	NA	NA	NA	0.99971	0.590082	0.997396	13.2089	12.4695	NA	13.76	13.1434	13.6289	13.6083	14.0995	13.2138	14.6586	14.5037	13.7256	12.8392	13.5108	13.6405	14.296	0.0735584	0.0873468
DYLAHSSMDF	[7] Phospho	Q9UJV9	DDX41	16011	28.07	43.1092	1264.45	633.232	2	2.36457	Q9UJV9[613-622]	Probable ATP-dependent RNA helicase DDX41 OS=Homo sapiens GN=DDX41 PE=1 SV=2 - [DDX41_HUMAN]	DDX41_S619	S7(1xPhospho): 99.81	0.998	b1+(6): 687.31	Y2(== 1): 0; H5(== 1): 0; S6(== 1): 0.19; S7(== 1): 99.81	0.00396252	0.174118	0.0322043	0.0490781	0.0013783	0.550758	0.016202	0.142581	0.999996	0.767967	0.10587	0.99971	0.43614	0.997396	13.8703	13.346	13.2073	14.8197	14.0608	14.4236	14.3484	15.5376	14.3127	15.6929	15.6775	15.1995	13.4745	14.4347	14.7329	15.5233	0.0993101	0.128809
DYLLSESEDEGDNDGER	[7] Phospho	Q9BVJ6	UTP14A	13714	55.56	37.9051	2021.74	1011.88	2	3.54902	Q9BVJ6[25-41]	U3 small nucleolar RNA-associated protein 14 homolog A OS=Homo sapiens GN=UTP14A PE=1 SV=1 - [UT14A_HUMAN]	UTP14A_S31	S7(1xPhospho): 99.75	0.998	b2+(6): 361.17	Y2(== 1): 0; S5(== 1): 0.25; S7(== 1): 99.75	0.116553	0.816581	0.391804	0.0407613	0.248923	0.117985	0.599913	0.306853	0.999996	0.71351	0.640834	0.99971	0.925905	0.997396	14.1914	14.5921	13.9999	14.2964	14.3097	15.0609	15.5312	15.8954	14.7517	15.5201	14.2944	14.6131	14.2612	14.5557	15.3927	14.8092	0.0294893	0.110157
DYLLSESEDEGDNDGER	[5] Phospho|[7] Phospho	Q9BVJ6	UTP14A	16535	130.72	45.3717	2101.71	1051.86	2	3.46529	Q9BVJ6[25-41]	U3 small nucleolar RNA-associated protein 14 homolog A OS=Homo sapiens GN=UTP14A PE=1 SV=1 - [UT14A_HUMAN]	UTP14A_S29;S31	S5(1xPhospho): 100; S7(1xPhospho): 100	1	b1+(2): 279.10, b1+(3): 392.18	Y2(== 1): 0; S5(== 1): 100; S7(== 1): 100	0.540196	0.999367	0.21114	0.873462	0.645802	0.309679	0.104696	0.642812	0.999996	0.994771	0.897748	0.99971	0.615207	0.997396	15.1386	18.8779	15.0231	13.4942	13.5436	15.5764	12.844	19.9802	17.4593	15.8253	15.2894	16.0128	16.3465	14.2047	16.7612	15.7092	-0.202609	0.0361404
DYLLSESEDEGDNDGERK	[5] Phospho|[7] Phospho	Q9BVJ6	UTP14A	12514	16.17	35.4676	2229.81	744.276	3	3.57059	Q9BVJ6[25-42]	U3 small nucleolar RNA-associated protein 14 homolog A OS=Homo sapiens GN=UTP14A PE=1 SV=1 - [UT14A_HUMAN]	UTP14A_S29;S31	S5(1xPhospho): 100; S7(1xPhospho): 100	1	b1+(2): 279.10, b1+(3): 392.18	Y2(== 1): 0; S5(== 1): 100; S7(== 1): 100	NA	NA	NA	NA	NA	NA	NA	NA	NA	NA	NA	NA	NA	NA	13.0332	15.0812	12.3483	NA	NA	NA	NA	16.3826	13.8031	13.4917	NA	12.9218	13.4876	NA	15.0928	13.2068	NA	0.162232
EAAAEEGELESQDVSDLTTVER	[11] Phospho	Q15544	TAF11	13993	90.28	38.5874	2457.05	820.024	3	2.38414	Q15544[50-71]	Transcription initiation factor TFIID subunit 11 OS=Homo sapiens GN=TAF11 PE=1 SV=1 - [TAF11_HUMAN]	TAF11_S60	S11(1xPhospho): 100	1	y1+(11): 1262.62, y1+(10): 1134.56, y1+(9): 1019.54, y1+(8): 920.47	S11(== 1): 100; S15(== 1): 0; T18(== 1): 0; T19(== 1): 0	9.50203e-05	0.0145546	0.0043944	0.00210198	0.00230371	0.253067	0.622276	0.308784	0.388905	0.168086	0.139307	0.99971	0.9281	0.997396	15.9821	15.6425	14.6252	18.4718	17.7024	18.4983	18.2478	18.9086	18.8654	18.5965	18.1356	18.4093	15.4166	18.2241	18.6739	18.3805	0.241367	0.276541
EAAAEEGELESQDVSDLTTVER	[11] Phospho	Q15544	TAF11	14078	145.39	38.5874	2457.05	1229.53	2	2.80229	Q15544[50-71]	Transcription initiation factor TFIID subunit 11 OS=Homo sapiens GN=TAF11 PE=1 SV=1 - [TAF11_HUMAN]	TAF11_S60	S11(1xPhospho): 100	1	y1+(11): 1262.62, y1+(10): 1134.56, y1+(9): 1019.54, y1+(8): 920.47	S11(== 1): 100; S15(== 1): 0; T18(== 1): 0; T19(== 1): 0	9.74204e-05	0.0145546	0.00598238	0.00379874	0.00432917	0.0713204	0.145399	0.317057	0.410957	0.225301	0.180928	0.99971	0.679857	0.997396	13.5986	12.5272	15.1619	18.0602	17.6099	18.0877	18.1791	18.5518	18.8613	18.5018	18.1415	18.164	13.7625	17.9193	18.5307	18.2691	0.380764	0.429173
EAAAEEGELESQDVSDLTTVEREDSSLLNPAAK	[11] Phospho	Q15544	TAF11	16254	24.34	43.7196	3582.62	1195.21	3	3.2036	Q15544[50-82]	Transcription initiation factor TFIID subunit 11 OS=Homo sapiens GN=TAF11 PE=1 SV=1 - [TAF11_HUMAN]	TAF11_S60	S11(1xPhospho): 100	1	y1+(19): 2046.03, y2+(22): 1194.60, y2+(21): 1130.57, y2+(20): 1073.06, y2+(19): 1023.52	S11(== 1): 100; S15(== 1): 0; T18(== 1): 0; T19(== 1): 0; S25(== 1): 0; S26(== 1): 0	0.408643	0.999367	NA	0.119257	0.280357	NA	NA	0.813622	NA	0.930695	0.668693	NA	NA	0.997396	12.686	12.3361	12.7786	14.6947	12.9698	NA	13.6377	13.1401	15.6584	12.4483	17.6961	13.626	12.6002	13.8322	14.1454	14.5901	0.134581	0.166881
EAAFGGGLLSPGPEAT	[10] Phospho	Q01201	RELB	19292	45.29	52.0371	1552.68	777.35	2	2.40416	Q01201[564-579]	Transcription factor RelB OS=Homo sapiens GN=RELB PE=1 SV=2 - [RELB_HUMAN]	RELB_S573	S10(1xPhospho): 100	1	y1+(6): 571.27, y1+(4): 417.20, y1+(2): 191.10, y1+(1): 120.07	S10(== 1): 100; T16(== 1): 0	0.738571	0.999367	0.448894	0.350492	0.435198	0.78468	0.885993	0.669369	0.999996	0.994771	0.790431	0.99971	0.98439	0.997396	21.584	21.3196	20.6317	21.2363	21.0911	22.6434	21.6272	23.0415	20.9884	21.9627	20.8796	21.8522	21.1784	21.6569	21.8857	21.5648	0.0322344	0.0473935
EAARSPDKPGGSPSASR	[5] Phospho	Q9Y3T9	NOC2L	5039	12.76	17.4665	1748.79	875.402	2	3.0133	Q9Y3T9[45-61]	Nucleolar complex protein 2 homolog OS=Homo sapiens GN=NOC2L PE=1 SV=4 - [NOC2L_HUMAN]	NOC2L_S49	S5(1xPhospho): 100	1	y1+(12): 1155.58, y1+(10): 943.50, y1+(9): 815.40	S5(== 1): 100; S12(== 1): 0; S14(== 1): 0; S16(== 1): 0	0.174956	0.881069	0.396969	0.48697	0.0467887	0.952707	0.0910881	0.227325	0.999996	0.994771	0.401449	0.99971	0.590709	0.997396	15.0096	15.7483	16.3935	16.0688	16.7644	15.7419	16.8336	15.1546	16.7039	17.5883	17.0355	16.6506	15.7172	16.1917	16.2307	17.0915	0.0429133	0.0463837
EAARSPDKPGGSPSASR	[5] Phospho	Q9Y3T9	NOC2L	4989	16.5	17.4665	1748.79	583.937	3	2.38144	Q9Y3T9[45-61]	Nucleolar complex protein 2 homolog OS=Homo sapiens GN=NOC2L PE=1 SV=4 - [NOC2L_HUMAN]	NOC2L_S49	S5(1xPhospho): 100	1	y1+(9): 815.40, y1+(8): 718.35, y1+(7): 661.33, y1+(6): 604.30, y2+(10): 472.25, y2+(9): 408.20	S5(== 1): 100; S12(== 1): 0; S14(== 1): 0; S16(== 1): 0	0.159968	0.873396	0.312467	0.457787	0.0646529	0.894036	0.114724	0.194774	0.999996	0.994771	0.446391	0.99971	0.644753	0.997396	15.3159	16.0144	16.8538	16.3702	17.131	16.4382	17.1511	15.71	16.8641	17.8895	17.2971	16.9561	16.0614	16.6465	16.5751	17.3809	0.0516207	0.0454221
EAARSPDKPGGSPSASR	[5] Phospho|[12] Phospho	Q9Y3T9	NOC2L	5137	22.82	17.3315	1828.76	610.592	3	2.49544	Q9Y3T9[45-61]	Nucleolar complex protein 2 homolog OS=Homo sapiens GN=NOC2L PE=1 SV=4 - [NOC2L_HUMAN]	NOC2L_S49;S56	S5(1xPhospho): 100; S12(1xPhospho): 99.71	0.997	y1+(5): 517.27	S5(== 1): 100; S12(== 1): 99.71; S14(== 1): 0.29; S16(== 1): 0	0.952092	0.999367	0.686138	0.965546	0.977707	0.695575	0.606511	0.977898	0.999996	0.997009	0.991993	0.99971	0.928016	0.999791	16.8803	15.9195	16.7696	15.7821	16.9036	16.3046	17.1154	15.7788	16.7442	16.8167	16.2403	16.5432	16.5231	16.3301	16.5461	16.5334	-0.016953	0.00200818
EAARSPDKPGGSPSASR	[5] Phospho|[12] Phospho	Q9Y3T9	NOC2L	5302	25.19	17.3315	1828.76	915.386	2	3.5741	Q9Y3T9[45-61]	Nucleolar complex protein 2 homolog OS=Homo sapiens GN=NOC2L PE=1 SV=4 - [NOC2L_HUMAN]	NOC2L_S49;S56	S5(1xPhospho): 99.64; S12(1xPhospho): 99.64	0.993	y1+(5): 517.27	S5(== 1): 99.64; S12(== 1): 99.64; S14(== 1): 0.73; S16(== 1): 0	0.79255	0.999367	0.424363	0.932221	0.912934	0.546222	0.328103	0.984067	0.999996	0.997009	0.981113	0.99971	0.815596	0.999791	17.4033	16.3004	16.9904	16.0137	17.0584	16.4434	17.4629	16.0298	17.0562	17.0346	16.7056	16.8366	16.898	16.5052	16.8496	16.8589	-0.0339363	-0.00413427
EAATQEDPEQLPELEAHGVSESEGEERPVAEEEILLR	[20] Phospho|[22] Phospho	Q9BVJ6	UTP14A	16185	11.12	43.2703	4274.89	1069.73	4	3.07936	Q9BVJ6[386-422]	U3 small nucleolar RNA-associated protein 14 homolog A OS=Homo sapiens GN=UTP14A PE=1 SV=1 - [UT14A_HUMAN]	UTP14A_[H402/S405/S407];H402	H17(1xPhospho): 66.67; S20(1xPhospho): 66.67; S22(1xPhospho): 66.67	0.333	0	T4(== 1): 0; H17(== 1): 66.67; S20(== 1): 66.67; S22(== 1): 66.67	0.983293	0.999367	0.785661	0.982625	0.887087	0.811802	0.744964	0.916458	0.999996	0.997009	0.97324	0.99971	0.964869	0.997396	15.5104	15.747	18.7288	18.3525	16.8617	13.1476	17.1636	13.5319	19.4301	13.6407	20.575	16.7944	16.6621	16.1206	16.7086	17.0034	-0.0476644	0.0040183
EAATQEDPEQLPELEAHGVSESEGEERPVAEEEILLR	[22] Phospho	Q9BVJ6	UTP14A	14923	12.08	40.8021	4194.93	1049.74	4	3.51778	Q9BVJ6[386-422]	U3 small nucleolar RNA-associated protein 14 homolog A OS=Homo sapiens GN=UTP14A PE=1 SV=1 - [UT14A_HUMAN]	UTP14A_[H402/S405/S407]	H17(1xPhospho): 33.33; S20(1xPhospho): 33.33; S22(1xPhospho): 33.33	0.333	0	T4(== 1): 0; H17(== 1): 33.33; S20(== 1): 33.33; S22(== 1): 33.33	0.992735	0.999367	0.94377	0.974985	0.855086	0.927454	0.828737	0.87723	0.999996	0.997009	0.966655	0.99971	0.981692	0.997396	17.6461	16.0164	19.0043	19.7325	16.5616	16.0484	18.1556	15.4661	19.1858	15.253	21.812	16.8605	17.5556	17.4475	17.6025	17.9751	-0.00890929	0.00384824
EAATQEDPEQLPELEAHGVSESEGEERPVAEEEILLR	[20] Phospho	Q9BVJ6	UTP14A	15033	19.65	40.8021	4194.92	1399.31	3	2.31174	Q9BVJ6[386-422]	U3 small nucleolar RNA-associated protein 14 homolog A OS=Homo sapiens GN=UTP14A PE=1 SV=1 - [UT14A_HUMAN]	UTP14A_[H402/S405]	H17(1xPhospho): 50; S20(1xPhospho): 50	0.5	0	T4(== 1): 0; H17(== 1): 50; S20(== 1): 50; S22(== 1): 0	0.667186	0.999367	0.757312	0.126444	0.565983	0.112307	0.654461	0.839153	0.999996	0.930695	0.860696	0.99971	0.935203	0.997396	12.9879	12.4952	15.3779	15.2495	13.4389	13.2586	14.7319	15.7979	15.9146	12.7857	19.1556	13.1382	13.6203	13.9823	15.4815	15.0265	0.0378435	0.18478
EAATQEDPEQLPELEAHGVSESEGEERPVAEEEILLR	[20] Phospho|[22] Phospho	Q9BVJ6	UTP14A	15975	28.45	43.2183	4274.9	1425.97	3	4.0849	Q9BVJ6[386-422]	U3 small nucleolar RNA-associated protein 14 homolog A OS=Homo sapiens GN=UTP14A PE=1 SV=1 - [UT14A_HUMAN]	UTP14A_[H402/S405/S407];H402	H17(1xPhospho): 66.67; S20(1xPhospho): 66.67; S22(1xPhospho): 66.67	0.333	0	T4(== 1): 0; H17(== 1): 66.67; S20(== 1): 66.67; S22(== 1): 66.67	NA	NA	NA	NA	NA	NA	NA	NA	NA	NA	NA	NA	NA	NA	NA	NA	NA	15.226	13.1267	14.8037	NA	13.7785	16.7055	NA	17.9079	NA	NA	14.3854	15.242	17.9079	NA	NA
EAEEESSGGEEEDEDENIEVVYSK	[6] Phospho|[7] Phospho	P55010	EIF5	15583	30.54	42.8713	2861.03	954.685	3	3.95894	P55010[384-407]	Eukaryotic translation initiation factor 5 OS=Homo sapiens GN=EIF5 PE=1 SV=2 - [IF5_HUMAN]	EIF5_S389;S390	S6(1xPhospho): 100; S7(1xPhospho): 100	1	y1+(10): 1195.58, y1+(9): 1080.56, y1+(8): 951.51, y1+(7): 837.47, y1+(6): 724.39, y1+(5): 595.34, y1+(4): 496.28, y1+(3): 397.21	S6(== 1): 100; S7(== 1): 100; Y22(== 1): 0; S23(== 1): 0	NA	NA	NA	NA	NA	NA	NA	NA	NA	NA	NA	NA	NA	NA	13.7381	17.2169	12.2047	NA	NA	13.1586	NA	18.0062	13.6845	NA	NA	NA	14.3866	13.1586	15.8453	NA	-0.128719	0.139338
EAEEESSGGEEEDEDENIEVVYSK	[7] Phospho	P55010	EIF5	13108	36.57	36.2988	2781.06	928.029	3	3.26899	P55010[384-407]	Eukaryotic translation initiation factor 5 OS=Homo sapiens GN=EIF5 PE=1 SV=2 - [IF5_HUMAN]	EIF5_[S389/S390]	S6(1xPhospho): 50; S7(1xPhospho): 50	0.5	0	S6(== 1): 50; S7(== 1): 50; Y22(== 1): 0; S23(== 1): 0	0.632318	0.999367	0.39887	0.446277	0.729955	0.969748	0.283119	0.415763	0.999996	0.994771	0.926249	0.99971	0.788348	0.997396	16.5358	14.0203	13.1093	15.0773	15.1174	16.7748	14.7474	17.0802	15.0301	15.0364	14.6417	15.138	14.5552	15.6565	15.6192	14.9387	0.105231	0.101793
EAEEGEDDRDSANGEDDS	[11] Phospho	P07910	HNRNPC	5501	24.66	18.5749	2018.65	1010.33	2	2.43094	P07910[289-306]	Heterogeneous nuclear ribonucleoproteins C1/C2 OS=Homo sapiens GN=HNRNPC PE=1 SV=4 - [HNRPC_HUMAN]	HNRNPC_S299	S11(1xPhospho): 99.49	0.995	y1+(4): 465.15	S11(== 1): 99.49; S18(== 1): 0.51	0.770085	0.999367	0.435667	0.71929	0.387297	0.742809	0.817842	0.646962	0.999996	0.994771	0.75931	0.99971	0.981692	0.997396	16.9755	17.492	15.9773	16.4668	15.9495	16.73	15.7092	17.3247	16.6631	16.9081	15.874	16.076	16.815	16.3821	16.5657	16.286	-0.037623	-0.0215476
EAEEGPTGASESQDSPR	[15] Phospho	Q5TCZ1	SH3PXD2A	6376	76.28	21.1804	1825.7	913.859	2	1.9437	Q5TCZ1[533-549]	SH3 and PX domain-containing protein 2A OS=Homo sapiens GN=SH3PXD2A PE=1 SV=1 - [SPD2A_HUMAN]	SH3PXD2A_S547	S15(1xPhospho): 99.85	0.999	y1+(3): 439.17	T7(== 1): 0; S10(== 1): 0; S12(== 1): 0.15; S15(== 1): 99.85	0.283122	0.999367	0.394837	0.480388	0.122258	0.933005	0.278924	0.28915	0.999996	0.994771	0.555489	0.99971	0.787971	0.997396	18.1594	17.7765	17.1943	17.1764	17.1097	17.8161	17.4707	17.8521	16.8766	17.2248	16.236	17.1697	17.71	17.3674	17.3998	16.8768	-0.0281849	-0.0254945
EAEGGRPPAATSPAEVVWSSEK	[12] Phospho	O75564	JRK	11796	51.66	33.3777	2334.06	779.027	3	2.99666	O75564[398-419]	Jerky protein homolog OS=Homo sapiens GN=JRK PE=1 SV=2 - [JERKY_HUMAN]	JRK_[T456/S457]	T11(1xPhospho): 50; S12(1xPhospho): 50	0.5	0	T11(== 1): 50; S12(== 1): 50; S19(== 1): 0; S20(== 1): 0	0.511979	0.999367	0.320699	0.516315	0.116243	0.824468	0.632017	0.535918	0.999996	0.994771	0.550216	0.99971	0.931245	0.997396	14.2435	15.962	16.4315	17.2376	17.3399	15.273	17.4871	14.5443	17.0141	16.4571	17.4509	17.0799	15.5457	16.6169	16.3485	16.996	0.0961336	0.0726432
EAEHLSSPWGESSPEELR	[13] Phospho	Q6PJI9	WDR59	12613	53.01	35.4391	2118.89	707.305	3	1.97717	Q6PJI9[810-827]	WD repeat-containing protein 59 OS=Homo sapiens GN=WDR59 PE=1 SV=2 - [WDR59_HUMAN]	WDR59_[S821/S822]	S12(1xPhospho): 50; S13(1xPhospho): 50	0.5	0	H4(== 1): 0; S6(== 1): 0; S7(== 1): 0; S12(== 1): 50; S13(== 1): 50	0.73494	0.999367	0.582436	0.527579	0.744874	0.999287	0.428313	0.353225	0.999996	0.994771	0.932026	0.99971	0.858936	0.997396	14.4629	14.7635	15.7339	15.2284	15.1329	13.2614	14.9898	13.5025	15.1281	14.6702	15.527	15.2432	14.9868	14.5409	14.5401	15.1468	-0.0435746	-0.0436524
EAENQGLDISSPGMSGHR	[11] Phospho	Q15545	TAF7	9948	45.67	28.8868	1963.81	655.612	3	1.70993	Q15545[191-208]	Transcription initiation factor TFIID subunit 7 OS=Homo sapiens GN=TAF7 PE=1 SV=1 - [TAF7_HUMAN]	TAF7_[S200/S201]	S10(1xPhospho): 50; S11(1xPhospho): 50	0.5	0	S10(== 1): 50; S11(== 1): 50; S15(== 1): 0; H17(== 1): 0	0.486366	0.999367	0.998468	0.981462	0.192563	0.98117	0.229377	0.216784	0.999996	0.997009	0.610682	0.99971	0.763526	0.997396	14.0164	13.5109	15.0959	14.5869	14.8882	13.1524	14.4884	13.1658	14.9168	15.459	14.4667	15.3381	14.2078	14.2092	14.1903	15.088	0.000147392	-0.0017693
EANANGSSPEPVK	[8] Phospho	Q3KQU3	MAP7D1	5821	44.7	19.9418	1378.58	690.297	2	2.67101	Q3KQU3[735-747]	MAP7 domain-containing protein 1 OS=Homo sapiens GN=MAP7D1 PE=1 SV=1 - [MA7D1_HUMAN]	MAP7D1_[S741/S742]	S7(1xPhospho): 50; S8(1xPhospho): 50	0.5	0	S7(== 1): 50; S8(== 1): 50	0.195876	0.929514	0.945108	0.643588	0.0824029	0.661631	0.0602303	0.146925	0.999996	0.994771	0.479738	0.99971	0.536727	0.997396	17.4759	17.0467	15.9358	16.6522	16.1889	17.4863	16.5026	17.2429	15.7773	15.7114	15.3367	15.9821	16.8194	16.7758	16.5076	15.6767	-0.00374772	-0.0269991
EASPAPLAQGEPGR	[3] Phospho	Q9P1Y6	PHRF1	9404	56.48	27.7056	1458.65	730.334	2	2.19258	Q9P1Y6[1200-1213]	PHD and RING finger domain-containing protein 1 OS=Homo sapiens GN=PHRF1 PE=1 SV=3 - [PHRF1_HUMAN]	PHRF1_S1202	S3(1xPhospho): 100	1	0	S3(== 1): 100	0.267498	0.999367	0.849426	0.607782	0.059502	0.789047	0.146497	0.173705	0.999996	0.994771	0.434987	0.99971	0.679857	0.997396	16.4536	15.8355	15.3881	15.4631	15.2799	16.6182	15.3885	16.3343	15.1653	14.8191	14.7964	15.3108	15.8924	15.787	15.6294	14.9754	-0.00959835	-0.02408
EASPAPLAQGEPGREDLPTR	[3] Phospho	Q9P1Y6	PHRF1	10513	27.22	30.4703	2170.02	1086.02	2	4.72641	Q9P1Y6[1200-1219]	PHD and RING finger domain-containing protein 1 OS=Homo sapiens GN=PHRF1 PE=1 SV=3 - [PHRF1_HUMAN]	PHRF1_S1202	S3(1xPhospho): 100	1	y1+(12): 1354.67, y1+(11): 1226.61, y1+(9): 1040.55, y1+(6): 730.37, y1+(5): 601.33, y1+(4): 486.30, y1+(3): 373.22, b2+(9): 473.21, y2+(17): 902.47, y2+(15): 818.43, y2+(13): 713.36, y2+(11): 613.81, y2+(9): 520.78	S3(== 1): 100; T19(== 1): 0	0.605514	0.999367	0.687384	0.547259	0.887581	0.22331	0.144286	0.454872	0.999996	0.994771	0.973262	0.99971	0.679857	0.997396	14.5449	16.4878	17.1331	16.0966	16.9023	16.2278	15.8868	14.0581	16.201	16.0794	15.8336	15.8998	16.0553	16.4089	15.382	15.9376	0.0314336	-0.0618076
EASPAPLAQGEPGREDLPTR	[3] Phospho	Q9P1Y6	PHRF1	10406	39.69	30.4703	2170.01	724.344	3	2.33065	Q9P1Y6[1200-1219]	PHD and RING finger domain-containing protein 1 OS=Homo sapiens GN=PHRF1 PE=1 SV=3 - [PHRF1_HUMAN]	PHRF1_S1202	S3(1xPhospho): 100	1	b1+(3): 368.09, y1+(9): 1040.55, y1+(6): 730.37, y1+(5): 601.33, y1+(4): 486.30, y1+(3): 373.22, y2+(17): 902.47, y2+(16): 853.94, y2+(15): 818.43, y2+(14): 769.90, y2+(13): 713.36, y2+(12): 677.84, y2+(11): 613.81, y2+(10): 585.30, y2+(9): 520.78	S3(== 1): 100; T19(== 1): 0	0.151163	0.866383	0.370442	0.414897	0.537065	0.0296986	0.00416217	0.594528	0.999996	0.994771	0.852234	0.99971	0.316647	0.997396	18.8549	19.8629	19.9339	19.7902	20.0205	19.9137	19.3371	18.7665	19.4397	19.4607	19.2093	19.2598	19.5505	19.9081	19.1811	19.3099	0.0261506	-0.0275222
EATGLSPQAAQEKDGIVIVK	[3] Phospho	P17029	ZKSCAN1	11876	59.1	33.4838	2133.08	712.034	3	3.28523	P17029[8-27]	Zinc finger protein with KRAB and SCAN domains 1 OS=Homo sapiens GN=ZKSCAN1 PE=1 SV=3 - [ZKSC1_HUMAN]	ZKSCAN1_S8	S1(1xPhospho): 100	1	b1+(2): 267.07, b1+(3): 396.12, y1+(12): 1412.65, y1+(11): 1297.62, y1+(10): 1184.54, y1+(9): 1070.49, y1+(8): 942.43, y1+(7): 871.40, y2+(14): 827.89, y2+(13): 763.37, y2+(12): 706.83, y2+(11): 649.31, y2+(10): 592.77, y2+(8): 471.72, y2+(7): 436.20	S1(== 1): 100; H10(== 1): 0; T14(== 1): 0	0.361863	0.999367	0.515089	NA	0.469738	NA	0.168336	NA	0.999996	NA	0.806161	NA	0.698255	NA	14.2688	15.1137	14.8492	15.217	15.2228	14.522	14.1898	NA	13.7093	14.4306	14.8275	14.2506	14.7439	14.9873	13.9496	14.5029	0.0236154	-0.0799008
ECDSPSYQKR	[2] Carbamidomethyl|[4] Phospho	Q5HYN5	CT45A1	5309	36.5	17.3575	1348.52	675.265	2	2.63546	Q5HYN5[21-30]	Cancer/testis antigen family 45 member A1 OS=Homo sapiens GN=CT45A1 PE=2 SV=1 - [CT451_HUMAN]	CT45A1_S24	S4(1xPhospho): 100	1	y1+(6): 778.42, y1+(5): 681.37, y2+(6): 389.71	S4(== 1): 100; S6(== 1): 0; Y7(== 1): 0	0.0420028	0.554969	0.0973273	0.0518084	0.0713318	0.748633	0.959951	0.686113	0.999996	0.773397	0.462644	0.99971	0.99101	0.997396	14.6463	13.7809	13.9391	13.1449	13.7474	13.4171	13.4849	13.2698	13.3642	13.5863	13.4594	13.2311	14.1221	13.4365	13.3729	13.4256	-0.0718009	-0.0786374
ECINAAPDSPSK	[2] Carbamidomethyl|[9] Phospho	Q7Z569	BRAP	7311	54.84	22.9944	1367.55	684.78	2	2.03301	Q7Z569[109-120]	BRCA1-associated protein OS=Homo sapiens GN=BRAP PE=1 SV=2 - [BRAP_HUMAN]	BRAP_S117	S9(1xPhospho): 99.82	0.998	y1+(3): 331.20	S9(== 1): 99.82; S11(== 1): 0.18	0.913186	0.999367	0.806212	0.663466	0.42659	0.869522	0.697225	0.845089	0.999996	0.994771	0.788104	0.99971	0.946949	0.997396	17.0138	16.6549	16.062	16.1642	16.0452	17.1666	16.2266	17.0107	15.8826	16.4686	15.9916	16.4301	16.5769	16.4587	16.3733	16.2968	-0.010325	-0.0178299
ECTNILEGDESDSLTDYDIVGGK	[2] Carbamidomethyl|[13] Phospho	Q03001	DST	16948	34.53	45.4789	2609.08	1305.55	2	3.46749	Q03001[2517-2539]	Dystonin OS=Homo sapiens GN=DST PE=1 SV=4 - [DYST_HUMAN]	DST_[S2527/S2529]	S11(1xPhospho): 49.95; S13(1xPhospho): 49.95	0.499	0	T3(== 1): 0; S11(== 1): 49.95; S13(== 1): 49.95; T15(== 1): 0.11; Y17(== 1): 0	0.176291	0.881589	0.857708	0.286521	0.148189	0.166914	0.0714024	0.650003	0.999996	0.984045	0.58811	0.99971	0.567936	0.997396	14.5569	14.5468	13.7553	14.6327	14.1758	14.224	13.2659	14.1942	13.9759	13.4963	14.1207	13.2608	14.2863	14.3442	13.812	13.6259	0.00582805	-0.0487158
EDADGERADSTYGSSSLTYTLSLLGGPEAEDPAPR	[20] Phospho	O00221	NFKBIE	18761	30.69	49.7185	3706.63	1236.55	3	4.28237	O00221[201-235]	NF-kappa-B inhibitor epsilon OS=Homo sapiens GN=NFKBIE PE=1 SV=3 - [IKBE_HUMAN]	NFKBIE_[S210/T211/Y212/S214/S215/S216/T218/Y219/T220]	S10(1xPhospho): 11.11; T11(1xPhospho): 11.11; Y12(1xPhospho): 11.11; S14(1xPhospho): 11.11; S15(1xPhospho): 11.11; S16(1xPhospho): 11.11; T18(1xPhospho): 11.11; Y19(1xPhospho): 11.11; T20(1xPhospho): 11.11	0.111	0	S10(== 1): 11.11; T11(== 1): 11.11; Y12(== 1): 11.11; S14(== 1): 11.11; S15(== 1): 11.11; S16(== 1): 11.11; T18(== 1): 11.11; Y19(== 1): 11.11; T20(== 1): 11.11; S22(== 1): 0	NA	NA	NA	NA	NA	NA	NA	NA	NA	NA	NA	NA	NA	NA	12.7652	NA	12.2865	14.1012	NA	13.3045	NA	NA	12.3026	NA	18.6875	12.5681	12.5258	13.7028	12.3026	15.6278	0.129569	-0.0259368
EDAEGVAAEEEQEGDSGEQETGATDARPR	[16] Phospho	Q96KC8	DNAJC1	9021	33.02	26.5924	3112.25	1038.42	3	3.27127	Q96KC8[415-443]	DnaJ homolog subfamily C member 1 OS=Homo sapiens GN=DNAJC1 PE=1 SV=1 - [DNJC1_HUMAN]	DNAJC1_S430	S16(1xPhospho): 100	1	y1+(13): 1387.66, y1+(9): 944.49, y2+(13): 694.33	S16(== 1): 100; T21(== 1): 0; T24(== 1): 0	0.357728	0.999367	0.728636	0.588197	0.143494	0.503401	0.381353	0.174776	0.999996	0.994771	0.58811	0.99971	0.840327	0.997396	15.3208	14.9044	15.5603	15.6195	16.1628	14.5679	14.7918	13.9736	15.9526	16.7114	15.368	16.0633	15.2618	15.4501	14.906	16.0476	0.0176881	-0.0340341
EDDKDSDQETVDEEVDENSSGMFAAEETGEALSEETTAGEQSTR	[10] Phospho	Q9BVP2	GNL3	16517	66.15	44.3078	4846.91	1212.73	4	0.68476	Q9BVP2[485-528]	Guanine nucleotide-binding protein-like 3 OS=Homo sapiens GN=GNL3 PE=1 SV=2 - [GNL3_HUMAN]	GNL3_S490	S6(1xPhospho): 99.79	0.002	b1+(9): 1142.35	S6(== 1): 99.79; T10(== 1): 0.21; S19(== 1): 0; S20(== 1): 0; T28(== 1): 0; S33(== 1): 0; T36(== 1): 0; T37(== 1): 0; S42(== 1): 0; T43(== 1): 0	0.665796	0.999367	0.964479	0.169265	0.762368	0.374096	0.829833	0.286844	0.999996	0.948528	0.93522	0.99971	0.981692	0.997396	14.2677	14.1924	15.9158	16.9342	13.9696	13.6411	14.2264	13.5751	13.5316	13.9976	17.4802	14.1319	14.792	14.8483	13.7777	15.2032	0.00548309	-0.102481
EDDKDSDQETVDEEVDENSSGMFAAEETGEALSEETTAGEQSTR	[20] Phospho	Q9BVP2	GNL3	16519	91.99	44.3078	4846.91	1616.64	3	1.07241	Q9BVP2[485-528]	Guanine nucleotide-binding protein-like 3 OS=Homo sapiens GN=GNL3 PE=1 SV=2 - [GNL3_HUMAN]	GNL3_[S490/T494/S503/S504]	S6(1xPhospho): 25; T10(1xPhospho): 25; S19(1xPhospho): 25; S20(1xPhospho): 25	0.25	0	S6(== 1): 25; T10(== 1): 25; S19(== 1): 25; S20(== 1): 25; T28(== 1): 0; S33(== 1): 0; T36(== 1): 0; T37(== 1): 0; S42(== 1): 0; T43(== 1): 0	0.597388	0.999367	NA	NA	NA	NA	NA	0.597388	NA	NA	NA	NA	NA	0.997396	13.1432	13.6006	NA	16.4849	NA	NA	14.1026	14.0036	12.6304	12.7609	17.2683	13.2859	13.3719	16.4849	13.5789	14.4384	0.301935	0.0221567
EDLSPAFDHSPNK	[10] Phospho	P17706	PTPN2	9630	24.72	28.3327	1535.63	512.884	3	1.35386	P17706[295-307]	Tyrosine-protein phosphatase non-receptor type 2 OS=Homo sapiens GN=PTPN2 PE=1 SV=2 - [PTN2_HUMAN]	PTPN2_[H303/S304]	H9(1xPhospho): 50; S10(1xPhospho): 50	0.5	0	S4(== 1): 0; H9(== 1): 50; S10(== 1): 50	NA	NA	NA	NA	NA	NA	NA	NA	NA	NA	NA	NA	NA	NA	14.0253	14.824	14.369	14.1589	14.4491	NA	14.1947	NA	12.9545	NA	NA	NA	14.4061	14.304	13.5746	NA	-0.0102644	-0.0857759
EDMAALEKDYEEVGADSADGEDEGEEY	[17] Phospho	Q9BQE3	TUBA1C	16617	22.65	44.5217	3045.12	1016.05	3	2.68242	Q9BQE3[423-449]	Tubulin alpha-1C chain OS=Homo sapiens GN=TUBA1C PE=1 SV=1 - [TBA1C_HUMAN]	TUBA1C_S439	S17(1xPhospho): 99.72	0.997	y1+(2): 311.12	Y10(== 1): 0; S17(== 1): 99.72; Y27(== 1): 0.28	0.608807	0.999367	0.504355	0.639109	0.465526	0.345022	0.898595	0.253663	0.999996	0.994771	0.803703	0.99971	0.985412	0.997396	14.1017	15.2009	14.499	16.0938	15.3481	13.9258	14.0391	14.776	14.4008	14.3749	15.7793	14.9055	14.6005	15.1226	14.4053	15.0199	0.0506839	-0.0194199
EDSAYGSQSVEQEAEK	[7] Phospho	Q00653	NFKB2	9201	54.31	27.0704	1835.72	612.913	3	3.36718	Q00653[864-879]	Nuclear factor NF-kappa-B p100 subunit OS=Homo sapiens GN=NFKB2 PE=1 SV=4 - [NFKB2_HUMAN]	NFKB2_[S866/Y868/S870]	S3(1xPhospho): 33.3; Y5(1xPhospho): 33.3; S7(1xPhospho): 33.3	0.333	0	S3(== 1): 33.3; Y5(== 1): 33.3; S7(== 1): 33.3; S9(== 1): 0.09	0.00107435	0.0668782	0.00293202	0.0107272	0.000107677	0.370929	0.0639583	0.946605	0.356791	0.424082	0.0468839	0.99971	0.553935	0.997396	13.5804	12.9543	13.0761	15.7952	14.8655	15.6141	15.2765	17.3059	15.7373	16.1686	16.1025	16.1801	13.2036	15.4249	16.1066	16.1504	0.224333	0.286721
EDSAYGSQSVEQEAEK	[9] Phospho	Q00653	NFKB2	8965	67.57	26.5151	1835.71	612.912	3	2.65129	Q00653[864-879]	Nuclear factor NF-kappa-B p100 subunit OS=Homo sapiens GN=NFKB2 PE=1 SV=4 - [NFKB2_HUMAN]	NFKB2_S872	S9(1xPhospho): 99.43	0.994	y1+(8): 999.40	S3(== 1): 0; Y5(== 1): 0.29; S7(== 1): 0.29; S9(== 1): 99.43	0.000289241	0.0240105	0.0227917	0.120275	0.000205231	0.019223	0.000400621	0.0823585	0.999996	0.930695	0.0468839	0.939397	0.133983	0.997396	14.4934	14.7041	14.2249	13.0582	13.0141	13.8994	15.3288	16.3815	14.7095	16.5168	16.7986	16.5387	14.4741	13.3239	15.4732	16.618	-0.11946	0.0962972
EDSAYGSQSVEQEAEK	[9] Phospho	Q00653	NFKB2	8714	90.03	26.4894	1835.71	918.865	2	2.8037	Q00653[864-879]	Nuclear factor NF-kappa-B p100 subunit OS=Homo sapiens GN=NFKB2 PE=1 SV=4 - [NFKB2_HUMAN]	NFKB2_[S870/S872]	S7(1xPhospho): 50; S9(1xPhospho): 50	0.5	y1+(8): 999.40	S3(== 1): 0; Y5(== 1): 0; S7(== 1): 50; S9(== 1): 50	0.00211938	0.113084	0.286715	0.0914482	0.0043225	0.0399812	0.004548	0.0695448	0.999996	0.869441	0.180928	0.99971	0.316647	0.997396	21.7773	21.4089	20.9223	20.5721	20.4037	21.5405	22.1575	22.7637	21.7458	23.2172	22.7536	23.1136	21.3695	20.8388	22.2223	23.0281	-0.0362844	0.0564568
EDSAYGSQSVEQEAEK	[7] Phospho	Q00653	NFKB2	9073	108.69	27.0704	1835.72	918.866	2	3.88759	Q00653[864-879]	Nuclear factor NF-kappa-B p100 subunit OS=Homo sapiens GN=NFKB2 PE=1 SV=4 - [NFKB2_HUMAN]	NFKB2_S870	S7(1xPhospho): 100	1	y1+(9): 1047.50, y1+(8): 919.44	S3(== 1): 0; Y5(== 1): 0; S7(== 1): 100; S9(== 1): 0	0.00011961	0.0157675	0.00284224	0.0018532	0.000525955	0.152181	0.0864264	0.946778	0.356791	0.168086	0.0675853	0.99971	0.590082	0.997396	19.0317	18.7738	18.3404	20.675	20.4245	21.2494	21.1757	22.1406	21.1734	21.6997	21.1137	21.5975	18.7153	20.783	21.4966	21.4703	0.151187	0.199889
EEDEPEERSGDETPGSEVPGDK	[9] Phospho	Q1KMD3	HNRNPUL2	8158	24.4	24.5161	2466.96	1234.49	2	2.06397	Q1KMD3[153-174]	Heterogeneous nuclear ribonucleoprotein U-like protein 2 OS=Homo sapiens GN=HNRNPUL2 PE=1 SV=1 - [HNRL2_HUMAN]	HNRNPUL2_S161	S9(1xPhospho): 100	1	b1+(11): 1353.45, y1+(11): 1115.52, y1+(10): 986.48	S9(== 1): 100; T13(== 1): 0; S16(== 1): 0	NA	NA	NA	NA	NA	NA	NA	NA	NA	NA	NA	NA	NA	NA	15.1955	15.7988	15.9492	14.633	16.3025	NA	16.6841	NA	16.1567	16.7849	NA	16.5564	15.6478	15.4677	16.4204	16.6706	-0.0166978	0.069531
EEDEPEERSGDETPGSEVPGDK	[9] Phospho	Q1KMD3	HNRNPUL2	8140	30.64	24.5161	2466.95	823.325	3	-0.473992	Q1KMD3[153-174]	Heterogeneous nuclear ribonucleoprotein U-like protein 2 OS=Homo sapiens GN=HNRNPUL2 PE=1 SV=1 - [HNRL2_HUMAN]	HNRNPUL2_S161	S9(1xPhospho): 100	1	y1+(11): 1115.52, y2+(10): 493.74	S9(== 1): 100; T13(== 1): 0; S16(== 1): 0	0.984696	0.999367	0.798347	0.704881	0.838153	0.789439	0.952009	0.952099	0.999996	0.994771	0.966655	0.99971	0.99101	0.997396	19.1705	18.6269	18.4068	18.5965	18.6123	18.8018	18.8947	18.5335	18.453	18.982	18.0101	18.9558	18.7347	18.6702	18.6271	18.6493	-0.00497829	-0.00831308
EEETSIDVAGKPNEVTK	[5] Phospho	P53985	SLC16A1	9049	32.18	26.6971	1924.87	642.631	3	2.96985	P53985[463-479]	Monocarboxylate transporter 1 OS=Homo sapiens GN=SLC16A1 PE=1 SV=3 - [MOT1_HUMAN]	SLC16A1_[T466/S467]	T4(1xPhospho): 50; S5(1xPhospho): 50	0.5	0	T4(== 1): 50; S5(== 1): 50; T16(== 1): 0	0.367753	0.999367	0.171263	NA	0.267319	NA	0.904404	NA	0.999996	NA	0.65104	NA	0.986188	NA	14.3378	13.9629	13.8322	13.9626	13.659	13.3745	13.4894	NA	13.8226	13.8397	13.047	13.9804	14.0443	13.6654	13.656	13.6223	-0.0394576	-0.0404514
EEGSDIEDEDMEELLNDTR	[4] Phospho	Q8NHQ9	DDX55	18311	30.29	48.9779	2317.89	773.636	3	3.1722	Q8NHQ9[541-559]	ATP-dependent RNA helicase DDX55 OS=Homo sapiens GN=DDX55 PE=1 SV=3 - [DDX55_HUMAN]	DDX55_S544	S4(1xPhospho): 100	1	y1+(8): 989.49, y1+(7): 860.45, y1+(6): 731.40, y1+(5): 618.32, y1+(4): 505.24, y1+(2): 276.17	S4(== 1): 100; T18(== 1): 0	NA	NA	NA	NA	NA	NA	NA	NA	NA	NA	NA	NA	NA	NA	12.8318	NA	12.8363	13.0667	12.5043	NA	NA	NA	12.9468	12.7868	13.5162	13.2511	12.834	12.7855	12.9468	13.1847	-0.00546579	0.0126183
EEGSDIEDEDMEELLNDTR	[4] Phospho	Q8NHQ9	DDX55	18292	70.9	48.9309	2317.88	1159.95	2	2.56494	Q8NHQ9[541-559]	ATP-dependent RNA helicase DDX55 OS=Homo sapiens GN=DDX55 PE=1 SV=3 - [DDX55_HUMAN]	DDX55_S544	S4(1xPhospho): 100	1	y1+(14): 1721.75, y1+(13): 1608.67, y1+(12): 1479.63, y1+(11): 1364.60, y1+(10): 1235.56, y1+(9): 1120.53, y1+(8): 989.49, y1+(7): 860.45, y1+(6): 731.40, y1+(5): 618.32, y1+(4): 505.24, y1+(3): 391.19, y1+(2): 276.17	S4(== 1): 100; T18(== 1): 0	0.414745	0.999367	0.714807	0.307729	0.212338	0.453977	0.29193	0.415191	0.999996	0.994488	0.6155	0.99971	0.788348	0.997396	14.7348	12.5524	15.6096	15.8331	15.0821	13.3563	15.1079	15.2355	15.8331	15.2215	16.0677	15.8005	14.2989	14.7572	15.3922	15.6966	0.0455068	0.10629
EEGSLSDTEADAVSGQLPDPTTNPSAGK	[4] Phospho	Q8N1G4	LRRC47	14200	72.49	39.2279	2852.23	951.751	3	2.17091	Q8N1G4[515-542]	Leucine-rich repeat-containing protein 47 OS=Homo sapiens GN=LRRC47 PE=1 SV=1 - [LRC47_HUMAN]	LRRC47_[S518/S520/T522]	S4(1xPhospho): 33.33; S6(1xPhospho): 33.33; T8(1xPhospho): 33.33	0.333	0	S4(== 1): 33.33; S6(== 1): 33.33; T8(== 1): 33.33; S14(== 1): 0; T21(== 1): 0; T22(== 1): 0; S25(== 1): 0	0.344843	0.999367	0.609022	0.37737	0.0884667	0.728256	0.251806	0.394253	0.999996	0.994771	0.491588	0.99971	0.776573	0.997396	20.0404	19.8789	19.0866	19.2112	18.8893	20.1207	18.8473	19.907	18.9028	19.0888	18.3463	19.025	19.6686	19.4071	19.219	18.82	-0.0193144	-0.0333622
EELEQQTDGDCEEDEEEENDGETPK	[7] Phospho|[11] Carbamidomethyl	Q99442	SEC62	9432	68.3	27.5985	3033.09	1012.04	3	5.73453	Q99442[369-393]	Translocation protein SEC62 OS=Homo sapiens GN=SEC62 PE=1 SV=1 - [SEC62_HUMAN]	SEC62_T375	T7(1xPhospho): 100	1	b1+(8): 1053.38, b1+(10): 1225.43, y1+(13): 1520.59, y1+(12): 1391.54, y1+(11): 1276.52, y1+(10): 1147.47, y1+(9): 1018.43, y1+(8): 889.39, y1+(7): 760.35, y1+(6): 646.30, y1+(5): 531.28, y1+(3): 345.21	T7(== 1): 100; T23(== 1): 0	0.982173	0.999367	0.916082	0.819389	0.736224	0.871533	0.760459	0.942247	0.999996	0.994771	0.928067	0.99971	0.969184	0.997396	19.0378	18.8299	17.6074	18.2833	18.0106	19.0011	17.7822	19.0823	18.1796	18.5424	17.9079	18.4931	18.4917	18.4316	18.3481	18.3145	-0.00469136	-0.0112489
EEPLSEEEPCTSTAIASPEK	[5] Phospho|[10] Carbamidomethyl|[17] Phospho	Q9Y2X3	NOP58	14144	38.56	38.9321	2362.92	1182.47	2	1.7996	Q9Y2X3[498-517]	Nucleolar protein 58 OS=Homo sapiens GN=NOP58 PE=1 SV=1 - [NOP58_HUMAN]	NOP58_S502;S514	S5(1xPhospho): 100; S17(1xPhospho): 100	1	y1+(7): 795.36, y1+(6): 724.33, y1+(5): 611.24, y1+(4): 540.21	S5(== 1): 100; T11(== 1): 0; S12(== 1): 0; T13(== 1): 0; S17(== 1): 100	0.871567	0.999367	0.610532	0.901069	0.630162	0.850287	0.484996	0.667883	0.999996	0.994771	0.890969	0.99971	0.890923	0.997396	17.296	17.6798	17.4184	17.2933	17.3394	18.3758	16.6519	18.5338	17.4299	17.8291	16.1891	17.563	17.4647	17.6695	17.5386	17.1937	0.0168142	0.00608489
EEPLSEEEPCTSTAIASPEK	[5] Phospho|[10] Carbamidomethyl	Q9Y2X3	NOP58	12323	75.91	34.5966	2282.96	1142.48	2	2.21915	Q9Y2X3[498-517]	Nucleolar protein 58 OS=Homo sapiens GN=NOP58 PE=1 SV=1 - [NOP58_HUMAN]	NOP58_S502	S5(1xPhospho): 100	1	b1+(5): 636.23, b1+(6): 765.27, y1+(14): 1519.69, y1+(13): 1390.65, y1+(12): 1261.61, y1+(11): 1164.56, y1+(10): 1004.53, y2+(12): 631.31	S5(== 1): 100; T11(== 1): 0; S12(== 1): 0; T13(== 1): 0; S17(== 1): 0	0.964057	0.999367	0.854886	0.79654	0.9672	0.674308	0.795475	0.769739	0.999996	0.994771	0.986524	0.99971	0.981692	0.997396	18.1225	17.6233	16.8354	17.1938	16.796	18.2552	17.2209	18.3694	17.4173	17.5039	17.8687	17.2628	17.527	17.415	17.6692	17.5452	-0.00925113	0.0116542
EEPLSEEEPCTSTAIASPEKK	[5] Phospho|[10] Carbamidomethyl|[17] Phospho	Q9Y2X3	NOP58	11601	43.61	32.7955	2491.01	831.343	3	-1.24708	Q9Y2X3[498-518]	Nucleolar protein 58 OS=Homo sapiens GN=NOP58 PE=1 SV=1 - [NOP58_HUMAN]	NOP58_S502;S514	S5(1xPhospho): 100; S17(1xPhospho): 100	1	y1+(8): 923.46, y1+(7): 852.42, y1+(6): 739.34, y1+(5): 668.30	S5(== 1): 100; T11(== 1): 0; S12(== 1): 0; T13(== 1): 0; S17(== 1): 100	0.61493	0.999367	0.75144	0.152161	0.991435	0.307747	0.815967	0.343488	0.999996	0.93763	0.995915	0.99971	0.981692	0.997396	17.0883	17.7756	17.3978	17.2512	17.3307	17.9933	17.9165	18.0079	17.5881	18.0608	16.7735	17.413	17.4206	17.5251	17.8375	17.4158	0.00862738	0.0341212
EEPVSSGPEEAVGK	[6] Phospho	O00567	NOP56	9280	64.14	27.3101	1493.63	747.824	2	2.89991	O00567[565-578]	Nucleolar protein 56 OS=Homo sapiens GN=NOP56 PE=1 SV=4 - [NOP56_HUMAN]	NOP56_S570	S6(1xPhospho): 99.84	0.998	y1+(9): 953.40	S5(== 1): 0.16; S6(== 1): 99.84	0.210854	0.943164	0.971078	0.853696	0.10201	0.859483	0.0532107	0.122125	0.999996	0.994771	0.526969	0.99971	0.518261	0.997396	18.0341	17.2707	16.1612	16.9431	16.5729	17.8727	17.1171	17.8387	16.0688	16.3043	15.9107	15.5041	17.1553	17.1296	17.0082	15.9064	-0.00216595	-0.0124241
EEPWDHTEKTEEEPVSGSSGSWDQSSQPVFENVNVK	[26] Phospho	Q96RL1	UIMC1	13765	15.24	37.983	4153.8	1039.46	4	6.4941	Q96RL1[180-215]	BRCA1-A complex subunit RAP80 OS=Homo sapiens GN=UIMC1 PE=1 SV=2 - [UIMC1_HUMAN]	UIMC1_[S195/S197/S198/S200/S204/S205]	S16(1xPhospho): 16.67; S18(1xPhospho): 16.67; S19(1xPhospho): 16.67; S21(1xPhospho): 16.67; S25(1xPhospho): 16.67; S26(1xPhospho): 16.67	0.167	0	H6(== 1): 0; T7(== 1): 0; T10(== 1): 0; S16(== 1): 16.67; S18(== 1): 16.67; S19(== 1): 16.67; S21(== 1): 16.67; S25(== 1): 16.67; S26(== 1): 16.67	NA	NA	NA	NA	NA	NA	NA	NA	NA	NA	NA	NA	NA	NA	NA	12.4951	NA	NA	14.699	13.2967	12.4855	13.2091	15.4071	NA	12.7569	14.2953	12.4951	13.9978	13.7005	13.5261	0.163845	0.132873
EESEEEEDEDDEEEEEEEKEK	[3] Phospho	P35659	DEK	7050	89.67	22.0778	2721.93	908.316	3	2.91698	P35659[30-50]	Protein DEK OS=Homo sapiens GN=DEK PE=1 SV=1 - [DEK_HUMAN]	DEK_S32	S3(1xPhospho): 100	1	0	S3(== 1): 100	0.131197	0.832755	0.0853602	0.192153	0.0757331	0.688492	0.464335	0.351851	0.999996	0.958086	0.468998	0.99971	0.876469	0.997396	20.7523	20.7395	19.9282	19.7162	19.3031	20.0399	19.59	20.4322	19.5082	19.7687	18.5228	19.6692	20.4733	19.6864	19.8435	19.3202	-0.0565472	-0.0450801
EESEEEEDEDDEEEEEEEKEK	[3] Phospho	P35659	DEK	6849	110.91	22.0778	2721.93	1361.97	2	3.39295	P35659[30-50]	Protein DEK OS=Homo sapiens GN=DEK PE=1 SV=1 - [DEK_HUMAN]	DEK_S32	S3(1xPhospho): 100	1	0	S3(== 1): 100	0.0730638	0.710334	0.125597	0.144534	0.0576303	0.679233	0.40821	0.207958	0.999996	0.93763	0.434804	0.99971	0.850579	0.997396	20.5674	20.2764	19.4368	19.1893	18.9457	19.7477	19.1654	19.6957	19.3991	19.3425	18.4789	19.0932	20.0935	19.2942	19.42	18.9715	-0.0585612	-0.0491828
EESSEDENEVSNILR	[3] Phospho|[4] Phospho	Q01804	OTUD4	17694	65.16	48.0105	1908.71	955.363	2	4.11574	Q01804[1021-1035]	OTU domain-containing protein 4 OS=Homo sapiens GN=OTUD4 PE=1 SV=4 - [OTUD4_HUMAN]	OTUD4_S1023;S1024	S3(1xPhospho): 100; S4(1xPhospho): 100	1	y1+(10): 1188.59, y1+(9): 1073.56, y1+(8): 944.52, y1+(7): 830.47, y1+(6): 701.43, y1+(5): 602.36	S3(== 1): 100; S4(== 1): 100; S11(== 1): 0	0.489081	0.999367	NA	NA	NA	0.407981	0.901324	0.405565	NA	NA	NA	0.99971	0.985421	0.997396	NA	14.8618	12.2477	12.4597	12.0768	13.1308	12.3018	15.1037	12.8004	12.7267	12.4716	12.5945	13.5548	12.5557	13.402	12.5976	-0.110455	-0.0163544
EFITGDVEPTDAESEWHSENEEEEK	[18] Phospho	Q99733	NAP1L4	13190	26.02	36.5619	3015.19	1006.07	3	3.29919	Q99733[108-132]	Nucleosome assembly protein 1-like 4 OS=Homo sapiens GN=NAP1L4 PE=1 SV=1 - [NP1L4_HUMAN]	NAP1L4_[H124/S125]	H17(1xPhospho): 50; S18(1xPhospho): 50	0.5	0	T4(== 1): 0; T10(== 1): 0; S14(== 1): 0; H17(== 1): 50; S18(== 1): 50	0.542305	0.999367	0.956254	0.540914	0.112452	0.57416	0.224726	0.664447	0.999996	0.994771	0.544499	0.99971	0.762612	0.997396	15.9985	15.6724	15.6766	16.0244	15.9716	15.3918	15.0941	15.9709	15.7177	15.5824	15.2287	15.5715	15.7825	15.7959	15.5942	15.4609	0.00122469	-0.0173152
EGEEPTVYSDEEEPKDESAR	[9] Phospho	O00264	PGRMC1	8570	76.24	25.9906	2374.94	792.653	3	1.87883	O00264[173-192]	Membrane-associated progesterone receptor component 1 OS=Homo sapiens GN=PGRMC1 PE=1 SV=3 - [PGRC1_HUMAN]	PGRMC1_[T178/Y180/S181]	T6(1xPhospho): 33.33; Y8(1xPhospho): 33.33; S9(1xPhospho): 33.33	0.333	0	T6(== 1): 33.33; Y8(== 1): 33.33; S9(== 1): 33.33; S18(== 1): 0	0.714972	0.999367	0.693542	0.488436	0.431104	0.551922	0.490467	0.794862	0.999996	0.994771	0.790431	0.99971	0.891433	0.997396	20.9775	20.3541	19.9726	20.1415	20.3306	20.4433	20.0559	20.5442	19.9012	20.422	19.4704	20.3109	20.4347	20.3051	20.1671	20.0678	-0.00917814	-0.0190196
EGEEPTVYSDEEEPKDESAR	[9] Phospho	O00264	PGRMC1	8506	85.97	25.9649	2374.94	1188.48	2	2.53796	O00264[173-192]	Membrane-associated progesterone receptor component 1 OS=Homo sapiens GN=PGRMC1 PE=1 SV=3 - [PGRC1_HUMAN]	PGRMC1_S181	S9(1xPhospho): 99.8	0.998	y1+(12): 1471.56	T6(== 1): 0; Y8(== 1): 0.2; S9(== 1): 99.8; S18(== 1): 0	0.630204	0.999367	0.623365	0.364807	0.685564	0.475014	0.99299	0.501106	0.999996	0.994771	0.909436	0.99971	0.99927	0.997396	18.4098	17.1334	17.8846	17.0226	18.1295	17.4949	17.3687	14.7848	18.0331	18.3172	16.6513	17.6622	17.8093	17.549	16.7289	17.5436	-0.0212403	-0.0902883
EGESPAAGPPPQELVEEEPSAPPTLLEEETEDGSDK	[4] Phospho	Q8IZL8	PELP1	16912	26.34	45.3978	3839.68	1280.9	3	4.0175	Q8IZL8[1040-1075]	Proline-, glutamic acid- and leucine-rich protein 1 OS=Homo sapiens GN=PELP1 PE=1 SV=2 - [PELP1_HUMAN]	PELP1_S1043	S4(1xPhospho): 100	1	b1+(7): 722.24, y1+(18): 1914.88, y2+(18): 957.94	S4(== 1): 100; S20(== 1): 0; T24(== 1): 0; T30(== 1): 0; S34(== 1): 0	0.226988	0.957967	0.3995	0.144014	0.110353	0.681641	0.299855	0.388728	0.999996	0.93763	0.538923	0.99971	0.788433	0.997396	15.6187	15.475	15.2042	15.2392	15.5546	14.7867	14.8738	14.964	15.382	14.0823	15.1033	14.9926	15.4326	15.1935	15.0733	14.7261	-0.0225282	-0.0339923
EGLGPGDTTSTFCGTPNYIAPEILR	[8] Phospho|[13] Carbamidomethyl	Q05513	PRKCZ	18149	42.91	48.6384	2745.24	916.088	3	2.75299	Q05513[400-424]	Protein kinase C zeta type OS=Homo sapiens GN=PRKCZ PE=1 SV=4 - [KPCZ_HUMAN]	PRKCZ_[T407/T408/S409/T410]	T8(1xPhospho): 24.99; T9(1xPhospho): 24.99; S10(1xPhospho): 24.99; T11(1xPhospho): 24.99	0.25	0	T8(== 1): 24.99; T9(== 1): 24.99; S10(== 1): 24.99; T11(== 1): 24.99; T15(== 1): 0.05; Y18(== 1): 0	0.909699	0.999367	0.856332	0.839564	0.587892	0.781727	0.612831	0.700271	0.999996	0.994771	0.87498	0.99971	0.928016	0.997396	16.2281	17.1139	16.8388	17.6521	16.9901	15.0642	17.1156	16.1313	17.2149	15.9722	17.8449	17.4751	16.7269	16.5688	16.8206	17.0974	-0.0137037	0.00805716
EGLGPGDTTSTFCGTPNYIAPEILR	[11] Phospho|[13] Carbamidomethyl	Q05513	PRKCZ	18298	69.56	48.6384	2745.25	1373.63	2	5.68475	Q05513[400-424]	Protein kinase C zeta type OS=Homo sapiens GN=PRKCZ PE=1 SV=4 - [KPCZ_HUMAN]	PRKCZ_[T407/T408/S409/T410]	T8(1xPhospho): 25; T9(1xPhospho): 25; S10(1xPhospho): 25; T11(1xPhospho): 25	0.25	0	T8(== 1): 25; T9(== 1): 25; S10(== 1): 25; T11(== 1): 25; T15(== 1): 0; Y18(== 1): 0	0.649391	0.999367	0.465797	0.362167	0.297093	0.973379	0.665911	0.650197	0.999996	0.994771	0.687091	0.99971	0.936599	0.997396	13.2319	13.2136	14.8857	15.6607	14.8262	13.1032	14.506	13.6806	15.5014	13.249	16.4046	15.6281	13.7771	14.53	14.5627	15.0939	0.0767713	0.0800064
EGLRPGDTTSTFCGTPNYIAPEILR	[11] Phospho|[13] Carbamidomethyl	P41743	PRKCI	15759	57.08	42.8713	2844.32	949.115	3	2.44174	P41743[402-426]	Protein kinase C iota type OS=Homo sapiens GN=PRKCI PE=1 SV=2 - [KPCI_HUMAN]	PRKCI_T412	T11(1xPhospho): 99.84	0.998	b1+(10): 1014.49	T8(== 1): 0; T9(== 1): 0; S10(== 1): 0.16; T11(== 1): 99.84; T15(== 1): 0; Y18(== 1): 0	0.971234	0.999367	0.618266	0.670755	0.84147	0.993182	0.850726	0.866738	0.999996	0.994771	0.966655	0.99971	0.981692	0.997396	17.4647	17.7049	18.8568	18.6215	18.7611	14.0396	18.5386	13.5974	19.3509	14.1305	20.0649	18.6528	18.0088	17.1407	17.1623	17.6161	-0.0712749	-0.0694592
EGQPSPADEKGNDSDGEGESDDPEK	[14] Phospho	O75351	VPS4B	6483	46.31	20.5994	2668	890.339	3	1.19749	O75351[89-113]	Vacuolar protein sorting-associated protein 4B OS=Homo sapiens GN=VPS4B PE=1 SV=2 - [VPS4B_HUMAN]	VPS4B_S102	S14(1xPhospho): 99.69	0.997	y1+(17): 1887.68, y2+(20): 1085.90	S5(== 1): 0.31; S14(== 1): 99.69; S20(== 1): 0	0.550268	0.999367	0.444411	0.476377	0.676359	0.294386	0.916063	0.388023	0.999996	0.994771	0.906515	0.99971	0.987302	0.997396	17.7365	17.583	17.3729	17.3369	17.2753	17.6695	17.5523	18.3818	17.4824	17.6916	17.0197	17.6546	17.5641	17.4272	17.8055	17.4553	-0.0112906	0.0196903
EGQPSPADEKGNDSDGEGESDDPEKK	[14] Phospho	O75351	VPS4B	5807	28.14	19.0483	2796.09	700.031	4	1.66294	#N/A	Vacuolar protein sorting-associated protein 4B OS=Homo sapiens GN=VPS4B PE=1 SV=2 - [VPS4B_HUMAN]	VPS4B_S102	S14(1xPhospho): 99.76	0.998	y2+(15): 851.31	S5(== 1): 0.24; S14(== 1): 99.76; S20(== 1): 0	0.241634	0.975566	0.467791	0.037293	0.248168	0.17648	0.565109	0.609687	0.999996	0.703291	0.640834	0.99971	0.92486	0.997396	14.3732	14.3029	14.8422	14.7276	15.0694	14.3601	15.0106	14.9904	15.234	15.3665	14.4606	14.9546	14.5061	14.719	15.0783	14.9272	0.0210236	0.0558184
EGQPSPADEKGNDSDGEGESDDPEKK	[14] Phospho	O75351	VPS4B	5875	50.24	19.0483	2796.09	933.039	3	2.29191	#N/A	Vacuolar protein sorting-associated protein 4B OS=Homo sapiens GN=VPS4B PE=1 SV=2 - [VPS4B_HUMAN]	VPS4B_S102	S14(1xPhospho): 100	1	y1+(15): 1701.61, y2+(21): 1149.95, y2+(15): 851.31	S5(== 1): 0; S14(== 1): 100; S20(== 1): 0	0.362869	0.999367	0.889614	0.223606	0.998	0.0723331	0.869033	0.136857	0.999996	0.958155	0.998	0.99971	0.981692	0.997396	18.4439	18.0024	17.6116	17.777	17.8903	18.2655	18.3511	18.5324	18.266	18.2472	17.6634	18.1448	18.0193	17.9776	18.3832	18.0185	-0.00334321	0.0288427
EGQPSPADEKGNDSDGEGESDDPEKKK	[14] Phospho	O75351	VPS4B	5556	17.38	18.4437	2924.18	975.733	3	-1.62622	#N/A	Vacuolar protein sorting-associated protein 4B OS=Homo sapiens GN=VPS4B PE=1 SV=2 - [VPS4B_HUMAN]	VPS4B_S93	S5(1xPhospho): 99.72	0.003	b2+(5): 290.09	S5(== 1): 99.72; S14(== 1): 0.28; S20(== 1): 0	0.688145	0.999367	0.997082	0.449929	0.285686	0.514691	0.412335	0.994535	0.999996	0.994771	0.673462	0.99971	0.854411	0.999791	14.3792	14.5115	15.2502	13.7799	15.5177	14.8501	15.8858	13.9979	16.0392	15.6836	14.5149	15.7077	14.7137	14.7159	15.3077	15.3021	0.000218996	0.0570975
EGQPSPADEKGNDSDGEGESDDPEKKK	[14] Phospho	O75351	VPS4B	5433	23.33	18.3639	2924.19	732.054	4	1.71868	#N/A	Vacuolar protein sorting-associated protein 4B OS=Homo sapiens GN=VPS4B PE=1 SV=2 - [VPS4B_HUMAN]	VPS4B_[S93/S102]	S5(1xPhospho): 50; S14(1xPhospho): 50	0.5	0	S5(== 1): 50; S14(== 1): 50; S20(== 1): 0	0.378309	0.999367	NA	NA	NA	0.329001	0.248261	0.921352	NA	NA	NA	0.99971	0.776573	0.997396	NA	14.2924	15.3124	13.1422	15.5687	13.6932	15.584	14.0338	15.8954	15.553	14.5133	15.6619	14.8024	14.1347	15.1711	15.2428	-0.0665932	0.0354887
EGRPSGEAFVELESEDEVK	[14] Phospho	P31943	HNRNPH1	12492	44.35	34.9088	2185.95	729.656	3	2.74958	P31943[50-68]	Heterogeneous nuclear ribonucleoprotein H OS=Homo sapiens GN=HNRNPH1 PE=1 SV=4 - [HNRH1_HUMAN]	HNRNPH1_S63	S14(1xPhospho): 100	1	b1+(7): 713.32, b1+(8): 784.36, b1+(9): 931.43, b1+(10): 1030.50, b1+(11): 1159.54, y1+(8): 1028.42, y1+(6): 786.29, b2+(8): 392.68, b2+(9): 466.22	S5(== 1): 0; S14(== 1): 100	NA	NA	NA	NA	NA	NA	NA	NA	NA	NA	NA	NA	NA	NA	NA	NA	12.3324	NA	15.6104	NA	NA	NA	15.8889	15.3393	12.5418	14.102	12.3324	15.6104	15.8889	13.9943	0.340053	0.365569
EGRPSGEAFVELESEDEVK	[14] Phospho	P31943	HNRNPH1	12490	50	35.1752	2185.95	729.656	3	2.71323	P31943[50-68]	Heterogeneous nuclear ribonucleoprotein H OS=Homo sapiens GN=HNRNPH1 PE=1 SV=4 - [HNRH1_HUMAN]	HNRNPH1_S63	S14(1xPhospho): 100	1	b1+(7): 713.32, b1+(8): 784.36, b1+(9): 931.43, b1+(10): 1030.50, b1+(11): 1159.54, b1+(12): 1272.62, y1+(9): 1157.46, y1+(6): 786.29, b2+(8): 392.68, b2+(9): 466.22	S5(== 1): 0; S14(== 1): 100	0.927961	0.999367	NA	NA	0.927961	NA	NA	NA	NA	NA	0.983955	NA	NA	NA	13.026	15.2709	15.9644	15.2717	NA	13.2051	14.6666	NA	NA	13.4609	15.8413	15.2888	14.7538	14.2384	14.6666	14.8637	-0.0512984	-0.00855271
EGSEFSFSDGEVAEK	[3] Phospho|[8] Phospho	Q9BVS4	RIOK2	16756	62.05	45.343	1776.62	889.318	2	2.76061	Q9BVS4[330-344]	Serine/threonine-protein kinase RIO2 OS=Homo sapiens GN=RIOK2 PE=1 SV=2 - [RIOK2_HUMAN]	RIOK2_S337;[S332/S335]	S3(1xPhospho): 50; S6(1xPhospho): 50; S8(1xPhospho): 100	0.5	0	S3(== 1): 50; S6(== 1): 50; S8(== 1): 100	0.667017	0.999367	0.998252	0.458544	0.614363	0.506111	0.640372	0.282107	0.999996	0.994771	0.88604	0.99971	0.93213	0.997396	15.5276	16.85	16.1767	15.7939	15.648	17.1165	16.165	17.3637	16.3393	16.4237	14.821	16.2668	16.1848	16.1862	16.6226	15.8372	0.000125341	0.0385134
EGSEFSFSDGEVAEK	[8] Phospho	Q9BVS4	RIOK2	13601	74.79	38.0876	1696.66	849.335	2	2.84685	Q9BVS4[330-344]	Serine/threonine-protein kinase RIO2 OS=Homo sapiens GN=RIOK2 PE=1 SV=2 - [RIOK2_HUMAN]	RIOK2_S337	S8(1xPhospho): 99.82	0.998	y1+(8): 914.35	S3(== 1): 0; S6(== 1): 0.18; S8(== 1): 99.82	0.734044	0.999367	0.814555	0.544419	0.287311	0.687286	0.414333	0.788124	0.999996	0.994771	0.673559	0.99971	0.854411	0.997396	20.7606	20.3813	19.6479	19.9986	19.6552	20.7848	19.6476	20.718	19.3889	20.1096	19.3899	19.8599	20.2633	20.1462	19.9181	19.7865	-0.00835901	-0.0247834
EGSEFSFSDGEVAEKAEVYGSENESER	[3] Phospho	Q9BVS4	RIOK2	14128	58.66	38.5874	3047.23	1016.75	3	2.9236	Q9BVS4[330-356]	Serine/threonine-protein kinase RIO2 OS=Homo sapiens GN=RIOK2 PE=1 SV=2 - [RIOK2_HUMAN]	RIOK2_[S335/S337]	S6(1xPhospho): 50; S8(1xPhospho): 50	0	0	S3(== 1): 0; S6(== 1): 50; S8(== 1): 50; Y19(== 1): 0; S21(== 1): 0; S25(== 1): 0	NA	NA	NA	NA	NA	NA	NA	NA	NA	NA	NA	NA	NA	NA	13.2077	13.3984	NA	15.814	13.2875	NA	12.6317	NA	13.6807	NA	16.7955	12.257	13.3031	14.5508	13.1562	14.5263	0.129337	-0.0160142
EGSPAPLEPEPGAAQPK	[3] Phospho	Q01167	FOXK2	10514	42.85	30.4163	1753.8	877.907	2	3.71794	Q01167[396-412]	Forkhead box protein K2 OS=Homo sapiens GN=FOXK2 PE=1 SV=3 - [FOXK2_HUMAN]	FOXK2_S398	S3(1xPhospho): 100	1	0	S3(== 1): 100	0.932595	0.999367	0.703108	0.506674	0.682848	0.723326	0.85507	0.996503	0.999996	0.994771	0.909079	0.99971	0.981692	0.999791	17.3469	16.7281	16.0001	16.1285	16.3454	17.0202	16.2601	16.7869	16.0525	16.9939	15.089	17.0071	16.6917	16.498	16.3665	16.3634	-0.0168357	-0.0283832
EGVILTNESAASTGQPDNDVTEGQR	[13] Phospho	Q08J23	NSUN2	12364	69.2	34.6223	2667.17	890.066	3	3.26295	Q08J23[713-737]	tRNA (cytosine(34)-C(5))-methyltransferase OS=Homo sapiens GN=NSUN2 PE=1 SV=2 - [NSUN2_HUMAN]	NSUN2_[S721/S724/T725]	S9(1xPhospho): 33.31; S12(1xPhospho): 33.31; T13(1xPhospho): 33.31	0.333	0	T6(== 1): 0.07; S9(== 1): 33.31; S12(== 1): 33.31; T13(== 1): 33.31; T21(== 1): 0	0.488643	0.999367	0.419647	0.439775	0.633992	0.829274	0.166204	0.269225	0.999996	0.994771	0.890969	0.99971	0.698255	0.997396	17.9911	17.3495	17.2229	17.5742	17.6076	18.2628	17.4442	18.7171	17.6004	17.5191	17.1412	17.491	17.5212	17.8149	17.9206	17.3838	0.0239817	0.0325157
EHCDTEGEADDFDPGKK	[3] Carbamidomethyl|[5] Phospho	Q9H8M2	BRD9	7377	32.59	22.9686	2028.75	1015.38	2	2.51239	Q9H8M2[99-115]	Bromodomain-containing protein 9 OS=Homo sapiens GN=BRD9 PE=1 SV=2 - [BRD9_HUMAN]	BRD9_T103	T5(1xPhospho): 100	1	b1+(2): 267.11, b1+(3): 427.14	H2(== 1): 0; T5(== 1): 100	0.545356	0.999367	NA	0.439287	0.398315	NA	NA	0.915454	NA	0.994771	0.768233	NA	NA	0.997396	13.2563	12.4873	14.451	12.6527	13.8217	NA	14.2497	13.3393	14.2761	14.5787	13.7369	13.6925	13.3982	13.2372	13.955	14.0027	-0.017441	0.0587448
EHCDTEGEADDFDPGKK	[3] Carbamidomethyl|[5] Phospho	Q9H8M2	BRD9	7353	70.25	22.9686	2028.75	677.256	3	2.18192	Q9H8M2[99-115]	Bromodomain-containing protein 9 OS=Homo sapiens GN=BRD9 PE=1 SV=2 - [BRD9_HUMAN]	BRD9_T103	T5(1xPhospho): 100	1	b1+(2): 267.11, b1+(4): 542.17	H2(== 1): 0; T5(== 1): 100	0.805745	0.999367	0.956645	0.832384	0.358811	0.800044	0.356028	0.57736	0.999996	0.994771	0.741423	0.99971	0.818713	0.997396	13.9524	14.5425	16.0324	14.7657	15.9619	13.6414	15.7043	13.5555	15.9298	16.1223	15.0693	15.4816	14.8424	14.7897	15.0632	15.5577	-0.00513772	0.0213021
EHSPSESEKEVVGADPR	[3] Phospho	Q12986	NFX1	7253	31.49	22.7338	1931.82	644.946	3	-4.55936	Q12986[148-164]	Transcriptional repressor NF-X1 OS=Homo sapiens GN=NFX1 PE=1 SV=2 - [NFX1_HUMAN]	NFX1_S150	S3(1xPhospho): 99.38	0.994	b1+(2): 267.11	H2(== 1): 0.21; S3(== 1): 99.38; S5(== 1): 0.21; S7(== 1): 0.21	0.962414	0.999367	0.918273	0.749587	0.919093	0.812715	0.823612	0.673081	0.999996	0.994771	0.982149	0.99971	0.981692	0.997396	15.4639	16.1507	17.4696	16.7012	17.0819	15.0175	16.857	14.0417	17.0238	16.8642	15.9066	16.5249	16.3614	16.2669	15.9742	16.4319	-0.00835871	-0.0345558
EIESEIDSEEELINKK	[8] Phospho	Q14566	MCM6	12179	57.01	34.0136	1983.9	662.307	3	2.99473	Q14566[755-770]	DNA replication licensing factor MCM6 OS=Homo sapiens GN=MCM6 PE=1 SV=1 - [MCM6_HUMAN]	MCM6_[S758/S762]	S4(1xPhospho): 50; S8(1xPhospho): 50	0.5	0	S4(== 1): 50; S8(== 1): 50	0.942333	0.999367	0.834029	0.922323	0.65276	0.834876	0.776434	0.518544	0.999996	0.997009	0.900117	0.99971	0.976187	0.997396	14.1843	15.6943	15.1079	15.6813	15.1153	14.5565	14.8588	15.0744	15.1935	14.7428	15.6736	15.3223	14.9955	15.1177	15.0422	15.2462	0.0117068	0.00448964
EIGDGEEGSGQRPEEIPMDLTVVK	[9] Phospho	Q9NWK9	ZNHIT6	15060	16.75	40.8021	2664.2	889.073	3	-0.982322	Q9NWK9[56-79]	Box C/D snoRNA protein 1 OS=Homo sapiens GN=ZNHIT6 PE=1 SV=1 - [BCD1_HUMAN]	ZNHIT6_S64	S9(1xPhospho): 100	1	y1+(12): 1370.72, y1+(8): 902.50, y1+(5): 559.38, y1+(4): 446.30, y2+(8): 451.75	S9(== 1): 100; T21(== 1): 0	0.0111681	0.305215	0.345525	NA	0.0302127	NA	0.0245345	NA	0.999996	NA	0.349673	NA	0.465454	NA	13.006	13.3428	13.0911	12.3949	12.9377	13.2463	13.9663	NA	14.0637	13.8164	15.3807	15.105	13.1466	12.8596	14.015	14.7674	-0.0318437	0.0922738
EIPSATQSPISK	[8] Phospho	Q9BQG0	MYBBP1A	9325	46.47	27.4157	1336.63	669.322	2	2.12313	Q9BQG0[1156-1167]	Myb-binding protein 1A OS=Homo sapiens GN=MYBBP1A PE=1 SV=2 - [MBB1A_HUMAN]	MYBBP1A_S1163	S8(1xPhospho): 99.84	0.998	y1+(5): 611.28	S4(== 1): 0; T6(== 1): 0.16; S8(== 1): 99.84; S11(== 1): 0	0.294923	0.999367	0.817511	0.507343	0.0875953	0.640043	0.109275	0.271594	0.999996	0.994771	0.488065	0.99971	0.625089	0.997396	19.5705	18.8749	18.1566	18.5162	18.2033	19.4699	18.5801	19.0772	17.6881	18.1072	17.6783	17.9352	18.8673	18.7298	18.4485	17.9069	-0.0105567	-0.0323908
EISDDEAEEEKGEKEEEDKDDEEKPK	[3] Phospho	P08238	HSP90AB1	6275	41.63	20.4441	3158.29	1053.77	3	1.68425	P08238[224-249]	Heat shock protein HSP 90-beta OS=Homo sapiens GN=HSP90AB1 PE=1 SV=4 - [HS90B_HUMAN]	HSP90AB1_S226	S3(1xPhospho): 100	1	0	S3(== 1): 100	0.334941	0.999367	NA	0.256111	0.284433	NA	NA	0.898538	NA	0.958155	0.672176	NA	NA	0.997396	14.3555	14.5176	17.6929	14.7023	17.6406	NA	17.2494	16.0657	18.2314	17.7993	15.8441	17.5459	15.522	16.1714	17.1822	17.0631	0.0591325	0.146597
EKDKEPFTFSSPASGR	[11] Phospho	Q6P1X5	TAF2	10254	24.88	29.8636	1861.83	621.617	3	2.02705	#N/A	Transcription initiation factor TFIID subunit 2 OS=Homo sapiens GN=TAF2 PE=1 SV=3 - [TAF2_HUMAN]	TAF2_[S1184/S1185]	S10(1xPhospho): 49.94; S11(1xPhospho): 49.94	0.499	0	T8(== 1): 0.13; S10(== 1): 49.94; S11(== 1): 49.94; S14(== 1): 0	NA	NA	NA	NA	NA	NA	NA	NA	NA	NA	NA	NA	NA	NA	NA	NA	13.8197	12.2956	NA	NA	NA	NA	NA	12.5581	NA	NA	13.8197	12.2956	NA	12.5581	-0.168589	NA
EKEISDDEAEEEK	[5] Phospho	P08238	HSP90AB1	5952	57.71	20.102	1629.63	815.824	2	2.23836	P08238[222-234]	Heat shock protein HSP 90-beta OS=Homo sapiens GN=HSP90AB1 PE=1 SV=4 - [HS90B_HUMAN]	HSP90AB1_S226	S5(1xPhospho): 100	1	0	S5(== 1): 100	0.753139	0.999367	0.35718	0.889547	0.567903	0.460191	0.708491	0.688262	0.999996	0.994771	0.862162	0.99971	0.947093	0.997396	15.9771	15.7062	15.2022	15.1508	14.9869	15.7416	15.3075	16.1012	15.323	15.6967	14.9557	15.6229	15.6285	15.2931	15.5772	15.4251	-0.0313013	-0.00474244
EKEISDDEAEEEKGEKEEEDKDDEEKPK	[5] Phospho	P08238	HSP90AB1	6504	24.94	20.5737	3415.43	684.092	5	1.50574	P08238[222-249]	Heat shock protein HSP 90-beta OS=Homo sapiens GN=HSP90AB1 PE=1 SV=4 - [HS90B_HUMAN]	HSP90AB1_S226	S5(1xPhospho): 100	1	0	S5(== 1): 100	0.801447	0.999367	0.973531	0.48633	0.574889	0.474551	0.56011	0.889213	0.999996	0.994771	0.865528	0.99971	0.92486	0.997396	13.4749	12.7343	21.4247	12.5743	21.4802	13.1556	21.2462	13.3481	22.0819	20.9721	12.6266	21.3076	15.878	15.7367	18.8921	18.3021	-0.0128926	0.250755
EKEISDDEAEEEKGEKEEEDKDDEEKPK	[5] Phospho	P08238	HSP90AB1	6369	28.69	20.5994	3415.43	854.864	4	1.54479	P08238[222-249]	Heat shock protein HSP 90-beta OS=Homo sapiens GN=HSP90AB1 PE=1 SV=4 - [HS90B_HUMAN]	HSP90AB1_S226	S5(1xPhospho): 100	1	0	S5(== 1): 100	0.769223	0.999367	0.975629	0.452556	0.554123	0.443313	0.541566	0.872902	0.999996	0.994771	0.857209	0.99971	0.915384	0.997396	14.0076	13.1803	20.5992	13.6735	20.664	13.1204	20.3899	14.2226	21.2046	20.1319	13.4188	20.6278	15.929	15.8193	18.6057	18.0595	-0.00997475	0.224085
EKEISDDEAEEEKGEKEEEDKDDEEKPK	[5] Phospho	P08238	HSP90AB1	6370	38.58	20.6275	3415.42	1139.48	3	-1.41783	P08238[222-249]	Heat shock protein HSP 90-beta OS=Homo sapiens GN=HSP90AB1 PE=1 SV=4 - [HS90B_HUMAN]	HSP90AB1_S226	S5(1xPhospho): 100	1	0	S5(== 1): 100	0.748776	0.999367	0.905542	0.413211	0.664784	0.396529	0.614965	0.688755	0.999996	0.994771	0.903602	0.99971	0.928016	0.997396	17.522	16.832	20.2943	16.2128	20.5025	17.3012	20.3536	17.3571	21.2857	19.9718	16.6308	20.248	18.2161	18.0055	19.6655	18.9502	-0.0167741	0.110452
EKLLLEEEPTTSHGQSSQGIVEETSEEGNSVPASQSVAALTSK	[17] Phospho	Q96RL1	UIMC1	13912	27.06	38.1409	4563.18	1141.8	4	7.92707	Q96RL1[386-428]	BRCA1-A complex subunit RAP80 OS=Homo sapiens GN=UIMC1 PE=1 SV=2 - [UIMC1_HUMAN]	UIMC1_[T395/T396/S397/H398/S401/S402]	T10(1xPhospho): 16.65; T11(1xPhospho): 16.65; S12(1xPhospho): 16.65; H13(1xPhospho): 16.65; S16(1xPhospho): 16.65; S17(1xPhospho): 16.65	0.166	0	T10(== 1): 16.65; T11(== 1): 16.65; S12(== 1): 16.65; H13(== 1): 16.65; S16(== 1): 16.65; S17(== 1): 16.65; T24(== 1): 0.04; S25(== 1): 0.04; S30(== 1): 0.04; S34(== 1): 0; S36(== 1): 0; T41(== 1): 0; S42(== 1): 0	NA	NA	NA	NA	NA	NA	NA	NA	NA	NA	NA	NA	NA	NA	12.9168	NA	NA	12.0727	12.3302	NA	12.3124	13.2623	12.6071	NA	16.4642	12.2942	12.9168	12.2014	12.7273	14.3792	-0.0821919	-0.0213185
EKLQEEGGGSDEEETGSPSEDGMQSAR	[10] Phospho|[23] Oxidation	Q13610	PWP1	7262	65.29	22.4998	2934.14	979.054	3	2.28013	Q13610[41-67]	Periodic tryptophan protein 1 homolog OS=Homo sapiens GN=PWP1 PE=1 SV=1 - [PWP1_HUMAN]	PWP1_S50	S10(1xPhospho): 99.81; M23(1xOxidation): 100	0.998	y1+(13): 1338.56	S10(== 1): 99.81; T15(== 1): 0.19; S17(== 1): 0; S19(== 1): 0; S25(== 1): 0	0.4528	0.999367	0.656369	0.807785	0.193654	0.551839	0.175071	0.374758	0.999996	0.994771	0.611484	0.99971	0.698255	0.997396	16.986	16.1877	16.7749	16.7648	16.8471	15.7057	17.1025	16.1323	17.0193	17.334	16.7846	17.187	16.6495	16.4392	16.7513	17.1019	-0.0183429	0.00879414
EKPDSDDDLDIASLVTAK	[5] Phospho	Q86V48	LUZP1	15505	47.83	42.2703	2010.91	671.31	3	2.42816	Q86V48[655-672]	Leucine zipper protein 1 OS=Homo sapiens GN=LUZP1 PE=1 SV=2 - [LUZP1_HUMAN]	LUZP1_S659	S5(1xPhospho): 100	1	b1+(8): 982.30, b1+(10): 1210.41, y1+(9): 917.53, y1+(8): 802.50, y1+(7): 689.42, y1+(6): 618.38	S5(== 1): 100; S13(== 1): 0; T16(== 1): 0	0.749249	0.999367	0.837124	0.630134	0.551971	0.421917	0.331584	0.913718	0.999996	0.994771	0.857209	0.99971	0.815596	0.997396	14.2216	16.0642	16.0457	15.9639	16.1382	14.7266	15.3361	14.1966	15.6261	14.7715	15.664	14.5309	15.4438	15.6096	15.0529	14.9888	0.0153995	-0.036987
EKSGSQPACLDHMQDR	[5] Phospho|[9] Carbamidomethyl	O75815	BCAR3	7366	47.69	22.9156	1937.78	646.934	3	2.49217	O75815[313-328]	Breast cancer anti-estrogen resistance protein 3 OS=Homo sapiens GN=BCAR3 PE=1 SV=1 - [BCAR3_HUMAN]	BCAR3_S316	S4(1xPhospho): 100; M14(1xOxidation): 100	1	y1+(9): 1153.52, y1+(8): 1024.47, y2+(10): 634.77, y2+(9): 577.26, y2+(8): 512.74	S4(== 1): 100; T8(== 1): 0; T11(== 1): 0	NA	NA	NA	NA	NA	NA	NA	NA	NA	NA	NA	NA	NA	NA	NA	12.3959	14.5646	NA	14.1531	NA	13.2414	NA	14.3635	14.0415	13.2028	13.8047	13.4802	14.1531	13.8025	13.683	0.0702752	0.0340834
EKSPVREPVDNLSPEER	[3] Phospho	Q86U06	RBM23	8785	52	26.0438	2059.96	687.661	3	2.23124	#N/A	Probable RNA-binding protein 23 OS=Homo sapiens GN=RBM23 PE=1 SV=1 - [RBM23_HUMAN]	RBM23_S149	S3(1xPhospho): 100	1	y1+(10): 1155.56, y1+(9): 1058.51, y1+(8): 959.44, y1+(7): 844.42, y1+(6): 730.37, y1+(5): 617.29, y2+(14): 818.92, y2+(12): 720.86, y2+(5): 309.15	S3(== 1): 100; S13(== 1): 0	NA	NA	NA	NA	NA	NA	NA	NA	NA	NA	NA	NA	NA	NA	NA	NA	NA	NA	15.4415	NA	13.8066	NA	15.4521	16.0934	NA	14.0502	NA	15.4415	14.6293	15.0718	NA	NA
EKTDDTSGEDNDEKEAVASK	[7] Phospho	Q9Y618	NCOR2	5411	22.28	18.3923	2246.91	749.978	3	2.03634	#N/A	Nuclear receptor corepressor 2 OS=Homo sapiens GN=NCOR2 PE=1 SV=2 - [NCOR2_HUMAN]	NCOR2_T553	T6(1xPhospho): 99.52	0.002	b1+(3): 359.19	T3(== 1): 0.24; T6(== 1): 99.52; S7(== 1): 0.24; S19(== 1): 0	0.395308	0.999367	0.25941	NA	0.505868	NA	0.447398	NA	0.999996	NA	0.828256	NA	0.870771	NA	14.5926	13.9	14.0316	13.8973	14.0793	13.2687	NA	14.2439	14.0254	14.0553	13.7127	14.1952	14.1747	13.7484	14.1347	13.9877	-0.0440569	-0.0040865
EKTPELPEPSVK	[3] Phospho	Q8IYB3	SRRM1	9459	32.33	28.2582	1432.69	478.569	3	0.760666	Q8IYB3[218-229]	Serine/arginine repetitive matrix protein 1 OS=Homo sapiens GN=SRRM1 PE=1 SV=2 - [SRRM1_HUMAN]	SRRM1_T220	T3(1xPhospho): 100	1	y1+(7): 769.45, y1+(6): 656.36, y1+(5): 559.31, y1+(4): 430.27, y1+(3): 333.21, y2+(6): 328.68	T3(== 1): 100; S10(== 1): 0	0.435833	0.999367	0.948835	0.73359	0.185814	0.79159	0.220352	0.305035	0.999996	0.994771	0.605089	0.99971	0.757806	0.997396	19.1552	18.8478	18.4002	18.9477	18.358	19.1642	18.8109	19.3688	18.5755	19.6404	18.884	19.3695	18.8011	18.8233	18.9184	19.298	0.00170565	0.00897728
ELDDMGLDSSQPSLSK	[10] Phospho	Q6ZN30	BNC2	14183	11.85	38.906	1800.76	901.387	2	5.96504	Q6ZN30[895-910]	Zinc finger protein basonuclin-2 OS=Homo sapiens GN=BNC2 PE=1 SV=1 - [BNC2_HUMAN]	BNC2_[S903/S904]	S9(1xPhospho): 49.88; S10(1xPhospho): 49.88	0.499	0	S9(== 1): 49.88; S10(== 1): 49.88; S13(== 1): 0.23; S15(== 1): 0	0.847987	0.999367	0.681624	0.775456	0.918772	0.267392	0.656332	0.545889	0.999996	0.994771	0.982149	0.99971	0.935203	0.997396	15.8592	18.3665	16.8976	18.1581	17.1004	16.9518	17.2071	16.2949	16.9115	16.5146	17.9301	16.952	17.0411	17.4034	16.8045	17.1322	0.0303522	-0.0201736
ELDLSELDDPDSAYLQEAR	[5] Phospho	Q9UER7	DAXX	18138	63.87	48.2897	2257.97	1129.99	2	4.39064	Q9UER7[209-227]	Death domain-associated protein 6 OS=Homo sapiens GN=DAXX PE=1 SV=2 - [DAXX_HUMAN]	DAXX_S213	S5(1xPhospho): 100	1	y1+(13): 1492.69, y1+(12): 1379.61, y1+(11): 1264.58, y1+(10): 1149.55, y1+(8): 937.47	S5(== 1): 100; S12(== 1): 0; Y14(== 1): 0	0.733431	0.999367	NA	NA	0.733431	NA	NA	NA	NA	NA	0.926249	NA	NA	NA	13.3758	13.561	13.4937	14.2723	12.7038	NA	NA	13.1701	13.2868	13.0505	14.8591	13.1644	13.4768	13.488	13.2284	13.6913	0.00120089	-0.0268381
ELEEVSPETPVVPATTQR	[6] Phospho	Q15149	PLEC	12963	48.28	36.0455	2060.97	687.998	3	2.06703	Q15149[144-161]	Plectin OS=Homo sapiens GN=PLEC PE=1 SV=3 - [PLEC_HUMAN]	PLEC_S149	S6(1xPhospho): 99.8	0.998	y1+(10): 1069.60	S6(== 1): 99.8; T9(== 1): 0.2; T15(== 1): 0; T16(== 1): 0	0.900439	0.999367	0.873955	0.651984	0.69802	0.611652	0.651532	0.808988	0.999996	0.994771	0.913737	0.99971	0.935203	0.997396	15.9202	15.3818	14.8184	15.5004	14.5941	16.3267	14.1488	16.5868	14.0994	14.9856	15.8574	14.684	15.3735	15.4737	14.945	15.1757	0.0093755	-0.0407799
ELEEVSPETPVVPATTQR	[6] Phospho	Q15149	PLEC	12686	70	36.0714	2060.97	1031.49	2	1.956	Q15149[144-161]	Plectin OS=Homo sapiens GN=PLEC PE=1 SV=3 - [PLEC_HUMAN]	PLEC_S149	S6(1xPhospho): 100	1	y1+(12): 1295.70, y1+(11): 1198.64, y1+(10): 1069.60	S6(== 1): 100; T9(== 1): 0; T15(== 1): 0; T16(== 1): 0	0.543029	0.999367	0.780669	0.404517	0.0647824	0.594419	0.296163	0.808908	0.999996	0.994771	0.446391	0.99971	0.788348	0.997396	19.0588	18.553	18.12	18.1744	17.7744	19.3068	18.0191	18.9543	17.0352	18.0171	17.7235	17.8337	18.5773	18.4185	18.0029	17.8581	-0.0123825	-0.0453107
ELELPENIADSSCTGSTEESEMLK	[13] Carbamidomethyl|[17] Phospho	P41279	MAP3K8	16502	18.19	44.7089	2748.14	917.055	3	1.02436	P41279[416-439]	Mitogen-activated protein kinase kinase kinase 8 OS=Homo sapiens GN=MAP3K8 PE=1 SV=2 - [M3K8_HUMAN]	MAP3K8_[S426/S427/T429/S431/T432]	S11(1xPhospho): 20; S12(1xPhospho): 20; T14(1xPhospho): 20; S16(1xPhospho): 20; T17(1xPhospho): 20	0.2	0	S11(== 1): 20; S12(== 1): 20; T14(== 1): 20; S16(== 1): 20; T17(== 1): 20; S20(== 1): 0	NA	NA	NA	NA	NA	NA	NA	NA	NA	NA	NA	NA	NA	NA	NA	12.4508	13.6985	12.2428	13.7278	13.1734	13.1206	NA	12.4336	12.665	NA	14.3767	13.0747	13.048	12.7771	13.5208	-0.00294929	-0.0332129
ELELPENIADSSCTGSTEESEMLK	[13] Carbamidomethyl|[16] Phospho	P41279	MAP3K8	16536	35.2	44.5477	2748.15	917.056	3	2.13208	P41279[416-439]	Mitogen-activated protein kinase kinase kinase 8 OS=Homo sapiens GN=MAP3K8 PE=1 SV=2 - [M3K8_HUMAN]	MAP3K8_[S426/S427/T429/S431]	S11(1xPhospho): 24.98; S12(1xPhospho): 24.98; T14(1xPhospho): 24.98; S16(1xPhospho): 24.98	0.25	0	S11(== 1): 24.98; S12(== 1): 24.98; T14(== 1): 24.98; S16(== 1): 24.98; T17(== 1): 0.07; S20(== 1): 0	NA	NA	NA	NA	NA	NA	NA	NA	NA	NA	NA	NA	NA	NA	13.4033	13.9681	12.3878	14.2762	NA	NA	NA	13.3129	13.7614	12.5402	14.2469	NA	13.2531	14.2762	13.5372	13.3935	0.107287	0.0306009
ELELPENIADSSCTGSTEESEMLKR	[13] Carbamidomethyl|[17] Phospho	P41279	MAP3K8	14166	22.93	39.8114	2904.25	969.092	3	4.69134	P41279[416-440]	Mitogen-activated protein kinase kinase kinase 8 OS=Homo sapiens GN=MAP3K8 PE=1 SV=2 - [M3K8_HUMAN]	MAP3K8_[S426/S427/T429/S431/T432]	S11(1xPhospho): 20; S12(1xPhospho): 20; T14(1xPhospho): 20; S16(1xPhospho): 20; T17(1xPhospho): 20	0.2	0	S11(== 1): 20; S12(== 1): 20; T14(== 1): 20; S16(== 1): 20; T17(== 1): 20; S20(== 1): 0	NA	NA	NA	NA	NA	NA	NA	NA	NA	NA	NA	NA	NA	NA	NA	12.5015	NA	NA	NA	NA	NA	16.0656	NA	NA	NA	NA	12.5015	NA	16.0656	NA	NA	0.361871
ELELPENIADSSCTGSTEESEMLKR	[11] Phospho|[13] Carbamidomethyl	P41279	MAP3K8	14171	37.67	38.6412	2904.25	969.091	3	4.05719	P41279[416-440]	Mitogen-activated protein kinase kinase kinase 8 OS=Homo sapiens GN=MAP3K8 PE=1 SV=2 - [M3K8_HUMAN]	MAP3K8_S426	S11(1xPhospho): 99.78	0.998	y1+(14): 1614.71	S11(== 1): 99.78; S12(== 1): 0.22; T14(== 1): 0; S16(== 1): 0; T17(== 1): 0; S20(== 1): 0	NA	NA	NA	NA	NA	NA	NA	NA	NA	NA	NA	NA	NA	NA	NA	NA	NA	NA	NA	NA	NA	13.2578	NA	NA	15.9993	NA	NA	NA	13.2578	15.9993	NA	NA
ELELPENIADSSCTGSTEESEMLKR	[13] Carbamidomethyl|[16] Phospho|[22] Oxidation	P41279	MAP3K8	13197	50.11	36.6136	2920.24	974.421	3	1.42911	P41279[416-440]	Mitogen-activated protein kinase kinase kinase 8 OS=Homo sapiens GN=MAP3K8 PE=1 SV=2 - [M3K8_HUMAN]	MAP3K8_[S431/T432]	S16(1xPhospho): 50; T17(1xPhospho): 50; M22(1xOxidation): 100	0.5	0	S11(== 1): 0; S12(== 1): 0; T14(== 1): 0; S16(== 1): 50; T17(== 1): 50; S20(== 1): 0	0.989902	0.999367	0.913449	0.958617	0.77463	0.906755	0.875087	0.808328	0.999996	0.997009	0.942551	0.99971	0.981692	0.997396	16.1058	16.5677	17.0317	17.0781	17.1556	15.6636	16.9051	15.1989	17.4795	15.8467	17.738	16.6802	16.5684	16.6325	16.5278	16.755	0.00556873	-0.0035387
ELELPENIADSSCTGSTEESEMLKR	[13] Carbamidomethyl|[16] Phospho	P41279	MAP3K8	14351	67.3	39.4672	2904.25	969.091	3	3.22095	P41279[416-440]	Mitogen-activated protein kinase kinase kinase 8 OS=Homo sapiens GN=MAP3K8 PE=1 SV=2 - [M3K8_HUMAN]	MAP3K8_[S426/S427/T429/S431]	S11(1xPhospho): 24.99; S12(1xPhospho): 24.99; T14(1xPhospho): 24.99; S16(1xPhospho): 24.99	0.25	0	S11(== 1): 24.99; S12(== 1): 24.99; T14(== 1): 24.99; S16(== 1): 24.99; T17(== 1): 0.05; S20(== 1): 0	0.970105	0.999367	0.819949	0.698374	0.955066	0.879733	0.827178	0.726663	0.999996	0.994771	0.986115	0.99971	0.981692	0.997396	16.4604	17.5041	18.3938	18.3405	18.1996	14.904	17.6627	14.389	18.5724	15.205	19.271	18.1221	17.4528	17.148	16.8747	17.5327	-0.0254149	-0.0485957
ELKEQYSDAPEEIR	[7] Phospho	Q8NEJ9	NGDN	9976	29.59	28.702	1785.79	596.269	3	1.85978	Q8NEJ9[208-221]	Neuroguidin OS=Homo sapiens GN=NGDN PE=1 SV=1 - [NGDN_HUMAN]	NGDN_[Y213/S214]	Y6(1xPhospho): 50; S7(1xPhospho): 50	0.5	0	Y6(== 1): 50; S7(== 1): 50	NA	NA	NA	NA	NA	NA	NA	NA	NA	NA	NA	NA	NA	NA	14.2447	13.4481	NA	15	NA	NA	14.5849	NA	NA	NA	15.1323	NA	13.8464	15	14.5849	15.1323	0.115452	0.0749641
ELSGGAEAGTVPTSPGKVPEDSLAR	[14] Phospho	C9J798	RASA4B	11499	25.93	32.5075	2504.18	835.735	3	1.90402	C9J798[747-771]	Ras GTPase-activating protein 4B OS=Homo sapiens GN=RASA4B PE=3 SV=2 - [RAS4B_HUMAN]	RASA4B_[T759/S760]	T13(1xPhospho): 50; S14(1xPhospho): 50	0.5	0	S3(== 1): 0; T10(== 1): 0; T13(== 1): 50; S14(== 1): 50; S22(== 1): 0	0.00116479	0.0686918	0.0794185	NA	0.00429177	NA	0.00922329	NA	0.999996	NA	0.180928	NA	0.367456	NA	17.0214	17.3246	17.3491	17.0833	16.778	16.8527	14.1152	NA	16.4295	15.8325	15.9714	15.1668	17.2317	16.9046	15.2723	15.6569	-0.0276471	-0.174148
ELSKEDLSPAFDHSPNK	[14] Phospho	P17706	PTPN2	9865	76.88	28.9128	1992.89	665.303	3	1.85313	P17706[291-307]	Tyrosine-protein phosphatase non-receptor type 2 OS=Homo sapiens GN=PTPN2 PE=1 SV=2 - [PTN2_HUMAN]	PTPN2_[H303/S304]	H13(1xPhospho): 50; S14(1xPhospho): 50	0.5	0	S3(== 1): 0; S8(== 1): 0; H13(== 1): 50; S14(== 1): 50	0.862729	0.999367	0.771254	0.885208	0.584069	0.670418	0.387074	0.723926	0.999996	0.994771	0.872074	0.99971	0.844007	0.997396	14.5607	14.3635	17.893	14.0993	17.5407	13.6031	17.0354	13.5598	16.9701	15.9114	16.509	16.4683	15.6057	15.0811	15.8551	16.2962	-0.0493391	0.0228711
ELSNSPLRENSFGSPLEFR	[5] Phospho|[14] Phospho	Q9UQ35	SRRM2	16340	32	44.1493	2338.01	780.343	3	1.66666	Q9UQ35[1316-1334]	Serine/arginine repetitive matrix protein 2 OS=Homo sapiens GN=SRRM2 PE=1 SV=2 - [SRRM2_HUMAN]	SRRM2_[S1318/S1320/S1326/S1329];S1318	S3(1xPhospho): 50; S5(1xPhospho): 50; S11(1xPhospho): 50; S14(1xPhospho): 50	0.167	0	S3(== 1): 50; S5(== 1): 50; S11(== 1): 50; S14(== 1): 50	0.91829	0.999367	NA	NA	NA	NA	0.91829	NA	NA	NA	NA	NA	0.988241	NA	NA	NA	13.2274	12.9804	13.9073	13.2019	14.6083	NA	14.557	12.5804	13.7049	13.9715	13.2274	13.3632	14.5827	13.4189	0.0147383	0.140723
ELSQNTDESGLNDEAIAK	[3] Phospho	P35251	RFC1	11342	89.36	32.8469	2012.86	1007.44	2	2.55974	P35251[188-205]	Replication factor C subunit 1 OS=Homo sapiens GN=RFC1 PE=1 SV=4 - [RFC1_HUMAN]	RFC1_S190	S3(1xPhospho): 100	1	y1+(14): 1476.68, y1+(13): 1362.64	S3(== 1): 100; T6(== 1): 0; S9(== 1): 0	0.0738545	0.710334	NA	NA	NA	0.139592	0.295879	0.0511354	NA	NA	NA	0.99971	0.788348	0.997396	NA	NA	12.5732	16.1869	15.6078	16.1253	16.4252	16.7064	16.1427	15.4687	15.2427	16.0853	12.5732	15.9733	16.4248	15.5989	0.345315	0.385524
ELTPASPTCTNSVSK	[6] Phospho|[9] Carbamidomethyl	P28715	ERCC5	9074	63.27	26.9654	1670.73	836.373	2	5.28965	P28715[521-535]	DNA repair protein complementing XP-G cells OS=Homo sapiens GN=ERCC5 PE=1 SV=3 - [ERCC5_HUMAN]	ERCC5_S526	S6(1xPhospho): 100	1	y1+(9): 993.47, y1+(8): 896.41	T3(== 1): 0; S6(== 1): 100; T8(== 1): 0; T10(== 1): 0; S12(== 1): 0; S14(== 1): 0	0.62478	0.999367	0.896835	0.317589	0.423813	0.384889	0.512611	0.604818	0.999996	0.994771	0.785716	0.99971	0.902173	0.997396	17.0486	16.0589	15.5063	15.6903	15.6583	17.0033	15.5921	15.9723	15.4021	15.7904	15.5179	16.0365	16.2046	16.1173	15.6555	15.7816	-0.00779572	-0.0497331
EMDESLANLSEDEYYSEEER	[10] Phospho|[16] Phospho	O60341	KDM1A	17246	39.41	46.2675	2596.92	1299.47	2	3.1948	O60341[122-141]	Lysine-specific histone demethylase 1A OS=Homo sapiens GN=KDM1A PE=1 SV=2 - [KDM1A_HUMAN]	KDM1A_Y136;S137	Y15(1xPhospho): 96.23; S16(1xPhospho): 96.23	0.006	b1+(14): 1626.65	S5(== 1): 2.51; S10(== 1): 2.51; Y14(== 1): 2.51; Y15(== 1): 96.23; S16(== 1): 96.23	0.734195	0.999367	0.429318	0.888058	0.52462	0.413562	0.960346	0.484412	0.999996	0.994771	0.840046	0.99971	0.99101	0.997396	13.7881	15.8222	14.6523	14.4742	13.7623	14.3668	13.7776	16.2616	14.6448	14.665	12.9668	14.8696	14.7542	14.2011	14.8947	14.1671	-0.055124	0.0136678
EMEHNTVCAAGTSPVGEIGEEK	[8] Carbamidomethyl|[13] Phospho	P18583	SON	10257	47.13	30.3906	2424	809.009	3	2.68025	P18583[1544-1565]	Protein SON OS=Homo sapiens GN=SON PE=1 SV=4 - [SON_HUMAN]	SON_[T1555/S1556]	T12(1xPhospho): 50; S13(1xPhospho): 50	0.5	0	H4(== 1): 0; T6(== 1): 0; T12(== 1): 50; S13(== 1): 50	NA	NA	NA	NA	NA	NA	NA	NA	NA	NA	NA	NA	NA	NA	NA	13.6757	NA	12.4088	12.9433	NA	NA	18.4323	12.3827	12.7981	12.8081	12.8188	13.6757	12.676	15.4075	12.8083	-0.109509	0.172021
EMEHNTVCAAGTSPVGEIGEEK	[2] Oxidation|[8] Carbamidomethyl|[13] Phospho	P18583	SON	9695	62.61	28.6219	2439.99	814.339	3	0.788331	P18583[1544-1565]	Protein SON OS=Homo sapiens GN=SON PE=1 SV=4 - [SON_HUMAN]	SON_[T1555/S1556]	M2(1xOxidation): 100; T12(1xPhospho): 50; S13(1xPhospho): 50	0.5	0	H4(== 1): 0; T6(== 1): 0; T12(== 1): 50; S13(== 1): 50	0.571867	0.999367	0.784778	0.542009	0.420001	0.453858	0.617215	0.308189	0.999996	0.994771	0.784307	0.99971	0.928016	0.997396	18.4582	18.0274	18.2892	18.5744	18.1285	18.2332	18.5386	17.5568	18.0605	18.4199	18.219	18.5712	18.2583	18.312	18.052	18.4034	0.00423824	-0.0163957
EMEHNTVCAAGTSPVGEIGEEK	[8] Carbamidomethyl|[13] Phospho	P18583	SON	10276	65.25	29.8377	2424	1213.01	2	3.02064	P18583[1544-1565]	Protein SON OS=Homo sapiens GN=SON PE=1 SV=4 - [SON_HUMAN]	SON_[T1555/S1556]	T12(1xPhospho): 50; S13(1xPhospho): 50	0.5	0	H4(== 1): 0; T6(== 1): 0; T12(== 1): 50; S13(== 1): 50	0.5143	0.999367	0.94106	0.71146	0.119736	0.786687	0.209977	0.351286	0.999996	0.994771	0.553162	0.99971	0.740308	0.997396	16.0572	14.4578	16.338	15.4766	17.079	14.5211	16.869	14.4561	16.6861	17.2485	16.4726	16.8431	15.6176	15.6923	16.0037	16.8547	0.00687851	0.0352308
EMEHNTVCAAGTSPVGEIGEEK	[8] Carbamidomethyl|[13] Phospho	P18583	SON	10293	68.19	29.786	2424.01	809.009	3	3.28348	P18583[1544-1565]	Protein SON OS=Homo sapiens GN=SON PE=1 SV=4 - [SON_HUMAN]	SON_[T1555/S1556]	T12(1xPhospho): 50; S13(1xPhospho): 50	0.5	0	H4(== 1): 0; T6(== 1): 0; T12(== 1): 50; S13(== 1): 50	0.425213	0.999367	0.415319	0.417559	0.0744374	0.377887	0.258475	0.321433	0.999996	0.994771	0.466595	0.99971	0.783686	0.997396	18.9747	18.625	18.9136	19.043	19.2039	18.7394	18.882	13.6906	19.1285	19.464	19.0129	19.2537	18.8377	18.9954	17.2337	19.2436	0.0120272	-0.128394
ENDSSEEVDVFQGSSPVDDIPQEETEEEEVSTVNVR	[5] Phospho	Q9NTI5	PDS5B	17289	43.52	46.3488	4102.73	1368.58	3	2.05159	Q9NTI5[1403-1438]	Sister chromatid cohesion protein PDS5 homolog B OS=Homo sapiens GN=PDS5B PE=1 SV=1 - [PDS5B_HUMAN]	PDS5B_[S1406/S1407/S1416/S1417]	S4(1xPhospho): 25; S5(1xPhospho): 25; S14(1xPhospho): 25; S15(1xPhospho): 25	0.25	0	S4(== 1): 25; S5(== 1): 25; S14(== 1): 25; S15(== 1): 25; T25(== 1): 0; S31(== 1): 0; T32(== 1): 0	0.863506	0.999367	NA	NA	NA	NA	NA	0.863506	NA	NA	NA	NA	NA	0.997396	NA	14.0529	14.3417	14.9281	13.8175	NA	12.5828	13.3607	13.7076	12.682	14.786	12.6154	14.1973	14.3728	13.217	13.3611	0.017722	-0.103223
ENFALECSPAFQVSDDEHEK	[7] Carbamidomethyl|[14] Phospho	Q562F6	SGOL2	13497	33.31	37.5124	2430.98	811.334	3	4.67284	Q562F6[1174-1193]	Shugoshin-like 2 OS=Homo sapiens GN=SGOL2 PE=1 SV=2 - [SGOL2_HUMAN]	SGOL2_[S1181/S1187]	S8(1xPhospho): 50; S14(1xPhospho): 50	0.5	0	S8(== 1): 50; S14(== 1): 50; H18(== 1): 0	0.74943	0.999367	NA	0.444916	0.800012	NA	NA	0.531993	NA	0.994771	0.954671	NA	NA	0.997396	12.789	13.4354	13.8845	13.5706	13.5204	NA	13.2364	13.2453	12.6981	12.9278	15.1033	12.745	13.3696	13.5455	13.0599	13.592	0.0188528	-0.0338111
ENFSPER	[4] Phospho	Q7Z6E9	RBBP6	7920	40.91	24.1773	957.36	479.688	2	1.19111	Q7Z6E9[858-864]	E3 ubiquitin-protein ligase RBBP6 OS=Homo sapiens GN=RBBP6 PE=1 SV=1 - [RBBP6_HUMAN]	RBBP6_S861	S4(1xPhospho): 100	1	0	S4(== 1): 100	0.980206	0.999367	0.902509	0.990859	0.661445	0.921471	0.819281	0.727387	0.999996	0.997009	0.903602	0.99971	0.981692	0.997396	18.588	18.2087	17.6228	17.8212	17.6076	18.809	18.0426	18.8162	17.5438	18.212	17.5724	18.1445	18.1398	18.0792	18.1342	17.9763	-0.00482683	-0.000450395
ENGEPDAFDELFDADGDGESYTEEADDGETGETR	[21] Phospho	Q7L590	MCM10	19977	23.38	52.8488	3761.4	1254.81	3	4.61099	Q7L590[35-68]	Protein MCM10 homolog OS=Homo sapiens GN=MCM10 PE=1 SV=2 - [MCM10_HUMAN]	MCM10_[S54/Y55]	S20(1xPhospho): 49.94; Y21(1xPhospho): 49.94	0.499	0	S20(== 1): 49.94; Y21(== 1): 49.94; T22(== 1): 0.11; T30(== 1): 0; T33(== 1): 0	0.632106	0.999367	NA	NA	0.632106	NA	NA	NA	NA	NA	0.890969	NA	NA	NA	13.3654	13.3546	12.4957	14.7686	13.969	NA	NA	NA	13.2476	12.9444	13.9252	13.0105	13.0719	14.3688	13.2476	13.2934	0.136471	0.0192597
ENLSPTSSQMIQQSHDNPSNSLCEAPLNISR	[4] Phospho|[23] Carbamidomethyl	Q8NEM0	MCPH1	13558	29.84	37.5667	3533.57	1178.86	3	3.4605	Q8NEM0[188-218]	Microcephalin OS=Homo sapiens GN=MCPH1 PE=1 SV=3 - [MCPH1_HUMAN]	MCPH1_[S191/T193/S194/S195/S201/H202]	S4(1xPhospho): 16.67; T6(1xPhospho): 16.67; S7(1xPhospho): 16.67; S8(1xPhospho): 16.67; S14(1xPhospho): 16.67; H15(1xPhospho): 16.67	0.167	0	S4(== 1): 16.67; T6(== 1): 16.67; S7(== 1): 16.67; S8(== 1): 16.67; S14(== 1): 16.67; H15(== 1): 16.67; S19(== 1): 0; S21(== 1): 0; S30(== 1): 0	0.261904	0.999367	0.261904	NA	NA	NA	NA	NA	0.999996	NA	NA	NA	NA	NA	12.8922	12.8449	14.4824	14.795	15.3916	13.2759	14.2199	NA	14.9716	NA	15.4369	14.9021	13.4065	14.4875	14.5958	15.1695	0.111879	0.122621
ENPDSDADLDVDGDDTLEYGKPQYTEADVIPCTGEEPGEAK	[25] Phospho|[32] Carbamidomethyl	Q5VTB9	RNF220	15052	13.47	41.4988	4533.88	1134.48	4	1.92996	Q5VTB9[386-426]	E3 ubiquitin-protein ligase RNF220 OS=Homo sapiens GN=RNF220 PE=1 SV=1 - [RN220_HUMAN]	RNF220_S390	S5(1xPhospho): 100	0	b1+(8): 924.26, b1+(9): 1037.35, b1+(11): 1251.44	S5(== 1): 100; T16(== 1): 0; Y19(== 1): 0; Y24(== 1): 0; T25(== 1): 0; T33(== 1): 0	NA	NA	NA	NA	NA	NA	NA	NA	NA	NA	NA	NA	NA	NA	12.7055	NA	16.5712	NA	12.2337	NA	NA	13.3367	NA	NA	NA	NA	14.6383	12.2337	13.3367	NA	-0.258891	-0.134348
ENPDSDADLDVDGDDTLEYGKPQYTEADVIPCTGEEPGEAK	[25] Phospho|[32] Carbamidomethyl	Q5VTB9	RNF220	15178	18.89	41.0958	4533.89	1134.48	4	3.60785	Q5VTB9[386-426]	E3 ubiquitin-protein ligase RNF220 OS=Homo sapiens GN=RNF220 PE=1 SV=1 - [RN220_HUMAN]	RNF220_S390	S5(1xPhospho): 100	0	b1+(8): 924.26, b1+(9): 1037.35, b1+(10): 1152.37, b1+(11): 1251.44, b1+(12): 1366.47	S5(== 1): 100; T16(== 1): 0; Y19(== 1): 0; Y24(== 1): 0; T25(== 1): 0; T33(== 1): 0	0.887007	0.999367	0.579022	0.89841	0.665747	0.574094	0.895424	0.649093	0.999996	0.994771	0.903602	0.99971	0.984788	0.997396	15.6289	16.2419	14.696	17.7811	16.3427	14.3952	14.8057	14.3922	16.9921	15.1193	17.7714	15.0713	15.5222	16.173	15.3967	15.9873	0.0592488	-0.0117169
ENPDSDADLDVDGDDTLEYGKPQYTEADVIPCTGEEPGEAK	[5] Phospho|[32] Carbamidomethyl	Q5VTB9	RNF220	15080	26.29	41.0958	4533.89	1512.3	3	5.12086	Q5VTB9[386-426]	E3 ubiquitin-protein ligase RNF220 OS=Homo sapiens GN=RNF220 PE=1 SV=1 - [RN220_HUMAN]	RNF220_S390	S5(1xPhospho): 99.06	0.991	b1+(8): 924.26	S5(== 1): 99.06; T16(== 1): 0.47; Y19(== 1): 0.47; Y24(== 1): 0; T25(== 1): 0; T33(== 1): 0	0.982161	0.999367	NA	NA	NA	0.876668	0.886881	0.983351	NA	NA	NA	0.99971	0.984579	0.999791	16.1797	16.0235	NA	18.5725	16.8844	13.7089	16.3573	13.7956	18.0744	14.6609	18.3355	15.3428	16.1016	16.3886	16.0758	16.1131	0.0254921	-0.00231287
ENPEESDTETQDHSR	[6] Phospho	Q9H0X9	OSBPL5	5132	25.72	17.7329	1852.68	927.346	2	1.87018	Q9H0X9[307-321]	Oxysterol-binding protein-related protein 5 OS=Homo sapiens GN=OSBPL5 PE=1 SV=1 - [OSBL5_HUMAN]	OSBPL5_S312	S6(1xPhospho): 99.8	0.998	y1+(8): 973.43	S6(== 1): 99.8; T8(== 1): 0.2; T10(== 1): 0; H13(== 1): 0; S14(== 1): 0	0.754472	0.999367	0.705692	0.621757	0.3743	0.960094	0.574767	0.504631	0.999996	0.994771	0.7543	0.99971	0.92486	0.997396	15.335	14.5726	14.5656	14.4141	14.5133	15.132	14.901	14.6452	14.4722	14.8282	14.179	14.5167	14.8244	14.6865	14.6728	14.508	-0.0134892	-0.0148329
ENPEESDTETQDHSR	[6] Phospho	Q9H0X9	OSBPL5	5138	31.9	17.7329	1852.68	618.567	3	2.06222	Q9H0X9[307-321]	Oxysterol-binding protein-related protein 5 OS=Homo sapiens GN=OSBPL5 PE=1 SV=1 - [OSBL5_HUMAN]	OSBPL5_S312	S6(1xPhospho): 99.78	0.998	y1+(8): 973.43	S6(== 1): 99.78; T8(== 1): 0.22; T10(== 1): 0; H13(== 1): 0; S14(== 1): 0	0.769707	0.999367	0.442551	0.732002	0.506513	0.507149	0.990825	0.626234	0.999996	0.994771	0.828256	0.99971	0.99927	0.997396	14.3949	13.5486	13.8899	13.6435	13.6045	13.911	13.8307	14.0825	13.6103	14.0345	13.3707	13.746	13.9444	13.7197	13.8412	13.717	-0.023443	-0.010723
ENPPVEDSSDEDDKR	[8] Phospho|[9] Phospho	Q8TCJ2	STT3B	6171	17.94	20.0502	1890.67	946.343	2	8.13107	Q8TCJ2[491-505]	Dolichyl-diphosphooligosaccharide--protein glycosyltransferase subunit STT3B OS=Homo sapiens GN=STT3B PE=1 SV=1 - [STT3B_HUMAN]	STT3B_S498;S499	S8(1xPhospho): 100; S9(1xPhospho): 100	1	0	S8(== 1): 100; S9(== 1): 100	0.109405	0.816581	0.0524973	0.0916718	0.748704	0.0154669	0.33587	0.330604	0.999996	0.869441	0.932026	0.939397	0.815596	0.997396	15.2624	15.7462	15.0807	13.5385	13.7957	14.9201	16.1889	15.5831	16.2217	15.7674	13.475	15.9936	15.3631	14.0848	15.9979	15.0787	-0.125334	0.0584174
ENPPVEDSSDEDDKR	[8] Phospho|[9] Phospho	Q8TCJ2	STT3B	6685	47.49	21.4194	1890.66	631.227	3	1.89099	Q8TCJ2[491-505]	Dolichyl-diphosphooligosaccharide--protein glycosyltransferase subunit STT3B OS=Homo sapiens GN=STT3B PE=1 SV=1 - [STT3B_HUMAN]	STT3B_S498;S499	S8(1xPhospho): 100; S9(1xPhospho): 100	1	0	S8(== 1): 100; S9(== 1): 100	NA	NA	NA	NA	NA	NA	NA	NA	NA	NA	NA	NA	NA	NA	17.3213	19.3139	13.4052	NA	12.0749	NA	NA	19.9747	14.0883	12.7847	NA	13.1737	16.6801	12.0749	17.0315	12.9792	-0.466123	0.0300745
ENPPVEDSSDEDDKR	[8] Phospho|[9] Phospho	Q8TCJ2	STT3B	6608	52.4	21.4451	1890.66	946.337	2	1.78846	Q8TCJ2[491-505]	Dolichyl-diphosphooligosaccharide--protein glycosyltransferase subunit STT3B OS=Homo sapiens GN=STT3B PE=1 SV=1 - [STT3B_HUMAN]	STT3B_S498;S499	S8(1xPhospho): 100; S9(1xPhospho): 100	1	0	S8(== 1): 100; S9(== 1): 100	0.238086	0.975566	0.13246	0.831242	0.15092	0.227502	0.971274	0.249011	0.999996	0.994771	0.58811	0.99971	0.992548	0.997396	18.9406	20.7573	15.5462	15.1384	15.39	15.9674	15.9894	21.2248	16.4867	16.2599	14.3927	15.9149	18.4147	15.4986	17.9003	15.5225	-0.248722	-0.0408743
ENPPVEDSSDEDDKR	[8] Phospho	Q8TCJ2	STT3B	5952	80.86	19.5983	1810.69	604.572	3	2.06502	Q8TCJ2[491-505]	Dolichyl-diphosphooligosaccharide--protein glycosyltransferase subunit STT3B OS=Homo sapiens GN=STT3B PE=1 SV=1 - [STT3B_HUMAN]	STT3B_S498	S8(1xPhospho): 99.79	0.998	y1+(7): 864.37	S8(== 1): 99.79; S9(== 1): 0.21	0.801447	0.999367	0.462617	0.939033	0.704474	0.436787	0.671373	0.712897	0.999996	0.997009	0.917905	0.99971	0.936599	0.997396	22.9692	22.4336	22.0055	21.905	21.8725	22.6904	22.4403	22.7806	22.1043	22.5808	21.8429	22.5358	22.4694	22.156	22.4417	22.3198	-0.0202674	-0.00177994
ENPPVEDSSDEDDKR	[8] Phospho	Q8TCJ2	STT3B	6076	87.56	19.5983	1810.69	906.354	2	2.22708	Q8TCJ2[491-505]	Dolichyl-diphosphooligosaccharide--protein glycosyltransferase subunit STT3B OS=Homo sapiens GN=STT3B PE=1 SV=1 - [STT3B_HUMAN]	STT3B_S498	S8(1xPhospho): 99.81	0.998	y1+(7): 864.37	S8(== 1): 99.81; S9(== 1): 0.19	0.80423	0.999367	0.475621	0.906138	0.789285	0.418929	0.561546	0.826789	0.999996	0.994771	0.948434	0.99971	0.92486	0.997396	23.365	22.9076	22.2178	22.356	22.1337	23.0024	22.7431	23.1125	22.492	22.9557	22.2649	22.9248	22.8301	22.4974	22.7825	22.7152	-0.0211828	-0.0030104
ENPPVEDSSDEDDKRNQGNLYDK	[8] Phospho|[9] Phospho	Q8TCJ2	STT3B	8154	14.55	24.7778	2823.09	942.039	3	1.25292	Q8TCJ2[491-513]	Dolichyl-diphosphooligosaccharide--protein glycosyltransferase subunit STT3B OS=Homo sapiens GN=STT3B PE=1 SV=1 - [STT3B_HUMAN]	STT3B_S498;S499	S8(1xPhospho): 100; S9(1xPhospho): 100	1	y1+(13): 1594.75, y1+(11): 1350.68, y1+(10): 1235.65, y1+(6): 709.35, y1+(4): 538.29, y1+(3): 425.20, y2+(11): 675.84, y2+(10): 618.33	S8(== 1): 100; S9(== 1): 100; Y21(== 1): 0	0.356129	0.999367	0.925265	0.0496875	0.53427	0.0616004	0.517191	0.588143	0.999996	0.767967	0.850859	0.99971	0.904252	0.997396	16.3897	16.0439	17.2133	15.6601	17.127	16.6931	18.144	17.2582	18.5535	18.1381	15.1864	18.6211	16.549	16.4934	17.9852	17.3152	-0.00485168	0.12007
ENPPVEDSSDEDDKRNQGNLYDK	[8] Phospho	Q8TCJ2	STT3B	7784	24.24	23.8354	2743.13	686.79	4	1.58234	Q8TCJ2[491-513]	Dolichyl-diphosphooligosaccharide--protein glycosyltransferase subunit STT3B OS=Homo sapiens GN=STT3B PE=1 SV=1 - [STT3B_HUMAN]	STT3B_S498	S8(1xPhospho): 99.66	0.997	y2+(15): 898.91	S8(== 1): 99.66; S9(== 1): 0.34; Y21(== 1): 0	0.653028	0.999367	0.993212	0.751413	0.0899147	0.754468	0.101097	0.394418	0.999996	0.994771	0.495615	0.99971	0.607413	0.997396	21.3035	21.0478	22.204	21.2853	22.2512	21.0048	22.4344	17.9725	22.5699	22.7457	22.0032	22.5958	21.5184	21.5138	20.9923	22.4482	-0.000312654	-0.0357158
ENPPVEDSSDEDDKRNQGNLYDK	[8] Phospho	Q8TCJ2	STT3B	7816	43.02	23.8354	2743.13	915.384	3	2.18427	Q8TCJ2[491-513]	Dolichyl-diphosphooligosaccharide--protein glycosyltransferase subunit STT3B OS=Homo sapiens GN=STT3B PE=1 SV=1 - [STT3B_HUMAN]	STT3B_S498	S8(1xPhospho): 99.79	0.998	y2+(15): 898.91	S8(== 1): 99.79; S9(== 1): 0.21; Y21(== 1): 0	0.68389	0.999367	0.880886	0.790619	0.114563	0.832728	0.10999	0.422282	0.999996	0.994771	0.550216	0.99971	0.625999	0.997396	22.1999	21.8745	23.0601	21.994	23.0762	21.8104	23.3736	19.0657	23.4283	23.6196	22.7472	23.4377	22.3782	22.2935	21.9559	23.2682	-0.00546716	-0.0274856
ENQEPLRSPEVGDEEALRPLTK	[8] Phospho	P48681	NES	11499	39.88	32.9795	2586.24	863.086	3	1.79951	P48681[673-694]	Nestin OS=Homo sapiens GN=NES PE=1 SV=2 - [NEST_HUMAN]	NES_S680	S8(1xPhospho): 100	1	y1+(14): 1553.82, y1+(12): 1327.72, y1+(11): 1228.65, y1+(10): 1171.63, y1+(9): 1056.60, y1+(8): 927.56, y1+(7): 798.52, y1+(6): 727.48, y1+(5): 614.40, y1+(4): 458.30, y1+(2): 248.16, y2+(12): 664.36, y2+(11): 614.83	S8(== 1): 100; T21(== 1): 0	0.909965	0.999367	0.977507	0.720436	NA	0.721872	NA	NA	0.999996	0.994771	NA	0.99971	NA	NA	15.2111	16.8856	12.3351	17.8855	12.6404	14.0906	16.6763	13.4465	12.1246	NA	17.1537	13.054	14.8106	14.8722	14.0825	15.1038	0.00598357	-0.0727301
ENQEPLRSPEVGDEEALRPLTK	[8] Phospho	P48681	NES	11667	47.24	32.4818	2586.24	647.566	4	1.37665	P48681[673-694]	Nestin OS=Homo sapiens GN=NES PE=1 SV=2 - [NEST_HUMAN]	NES_S680	S8(1xPhospho): 100	1	y1+(12): 1327.72, y1+(11): 1228.65, y1+(10): 1171.63, y1+(9): 1056.60, y1+(8): 927.56, y1+(7): 798.52, y1+(6): 727.48, y1+(5): 614.40, y1+(4): 458.30, y1+(2): 248.16, y2+(14): 777.41, y2+(12): 664.36, y2+(11): 614.83, y2+(9): 528.81	S8(== 1): 100; T21(== 1): 0	0.997801	0.999367	0.971465	NA	0.942187	NA	0.983783	NA	0.999996	NA	0.985016	NA	0.997432	NA	14.215	15.4026	18.4246	16.5782	18.4384	13.2504	16.4653	NA	16.7337	14.9042	16.1113	17.3601	16.0141	16.089	16.5995	16.1252	0.00673183	0.0517986
ENQEPLRSPEVGDEEALRPLTK	[8] Phospho	P48681	NES	11457	74.29	32.4818	2586.24	863.086	3	0.93643	P48681[673-694]	Nestin OS=Homo sapiens GN=NES PE=1 SV=2 - [NEST_HUMAN]	NES_S680	S8(1xPhospho): 100	1	b1+(10): 1260.53, b1+(11): 1359.59, b1+(13): 1531.64, y1+(14): 1553.82, y1+(13): 1456.76, y1+(12): 1327.72, y1+(11): 1228.65, y1+(10): 1171.63, y1+(9): 1056.60, y1+(8): 927.56, y1+(7): 798.52, y1+(6): 727.48, y1+(5): 614.40, y1+(4): 458.30, y1+(2): 248.16, y2+(14): 777.41, y2+(12): 664.36, y2+(11): 614.83, y2+(10): 586.32, y2+(9): 528.81	S8(== 1): 100; T21(== 1): 0	NA	NA	NA	NA	NA	NA	NA	NA	NA	NA	NA	NA	NA	NA	NA	13.5321	18.9911	12.8995	19.3122	NA	16.0256	NA	17.6909	15.0104	14.2566	14.8388	16.2616	16.1059	16.8583	14.7019	-0.0138809	0.0519905
ENQIYSADEKR	[6] Phospho	Q8N5F7	NKAP	7125	21.38	21.9184	1431.61	478.209	3	2.18716	Q8N5F7[370-380]	NF-kappa-B-activating protein OS=Homo sapiens GN=NKAP PE=1 SV=1 - [NKAP_HUMAN]	NKAP_[Y374/S375]	Y5(1xPhospho): 50; S6(1xPhospho): 50	0.5	0	Y5(== 1): 50; S6(== 1): 50	0.85661	0.999367	0.708753	0.696761	0.82887	0.864911	0.287605	0.499744	0.999996	0.994771	0.963737	0.99971	0.788348	0.997396	13.9717	13.4079	12.7302	13.4831	13.3815	13.6908	13.656	14.2185	12.8953	12.9305	13.4665	13.4367	13.3699	13.5185	13.5899	13.2779	0.0159427	0.0235492
ENQIYSADEKR	[6] Phospho	Q8N5F7	NKAP	7085	64.5	21.9725	1431.61	716.81	2	2.14665	Q8N5F7[370-380]	NF-kappa-B-activating protein OS=Homo sapiens GN=NKAP PE=1 SV=1 - [NKAP_HUMAN]	NKAP_S375	S6(1xPhospho): 99.8	0.998	y1+(6): 785.32	Y5(== 1): 0.2; S6(== 1): 99.8	0.482768	0.999367	0.623416	0.458194	0.841452	0.0937299	0.709292	0.257129	0.999996	0.994771	0.966655	0.99971	0.947093	0.997396	15.278	14.7357	14.0903	14.5122	14.6751	14.3496	15.2301	15.2797	14.597	14.1518	14.7868	14.8998	14.7013	14.5123	15.0356	14.6128	-0.0186718	0.0324369
ENSSPENKNWLLAMAAK	[4] Phospho	Q9NZJ0	DTL	14784	26.87	40.4796	1981.9	661.641	3	2.63612	Q9NZJ0[653-669]	Denticleless protein homolog OS=Homo sapiens GN=DTL PE=1 SV=3 - [DTL_HUMAN]	DTL_[S655/S656]	S3(1xPhospho): 50; S4(1xPhospho): 50	0.5	0	S3(== 1): 50; S4(== 1): 50	0.398605	0.999367	NA	NA	NA	NA	NA	0.398605	NA	NA	NA	NA	NA	0.997396	12.8004	NA	NA	NA	13.4416	NA	13.3887	13.2003	13.5383	12.5639	13.1816	13.5331	12.8004	13.4416	13.3758	13.0928	0.0705134	0.0634341
ENVEYIEREESDGEYDEFGR	[11] Phospho	O95218	ZRANB2	12560	45.92	35.2815	2544	849.008	3	2.45428	O95218[110-129]	Zinc finger Ran-binding domain-containing protein 2 OS=Homo sapiens GN=ZRANB2 PE=1 SV=2 - [ZRAB2_HUMAN]	ZRANB2_[Y114/S120]	Y5(1xPhospho): 50; S11(1xPhospho): 50	0.5	0	Y5(== 1): 50; S11(== 1): 50; Y15(== 1): 0	0.196975	0.929514	NA	NA	0.196975	NA	NA	NA	NA	NA	0.611752	NA	NA	NA	15.2427	16.0198	16.8043	16.7691	17.0167	NA	15.9364	NA	17.048	16.5787	16.928	16.704	16.0223	16.8929	16.4922	16.7369	0.0763361	0.0417061
EPALPLEPDSGGNTSPGVTANGEAR	[15] Phospho	Q92974	ARHGEF2	14000	44.09	38.613	2515.12	839.382	3	0.842579	Q92974[682-706]	Rho guanine nucleotide exchange factor 2 OS=Homo sapiens GN=ARHGEF2 PE=1 SV=4 - [ARHG2_HUMAN]	ARHGEF2_[T695/S696]	T14(1xPhospho): 49.94; S15(1xPhospho): 49.94	0.499	0	S10(== 1): 0.11; T14(== 1): 49.94; S15(== 1): 49.94; T19(== 1): 0	0.803869	0.999367	0.625793	0.893265	0.880042	0.339464	0.35583	0.966249	0.999996	0.994771	0.972836	0.99971	0.818713	0.999791	19.4199	19.0944	17.7636	18.7069	18.8056	19.7142	18.6281	18.9987	18.4222	18.9845	18.2489	18.7783	18.7593	19.0755	18.683	18.6705	0.0241171	-0.00588114
EPALPLEPDSGGNTSPGVTANGEAR	[15] Phospho	Q92974	ARHGEF2	13981	57.52	38.6412	2515.13	1258.57	2	2.78646	Q92974[682-706]	Rho guanine nucleotide exchange factor 2 OS=Homo sapiens GN=ARHGEF2 PE=1 SV=4 - [ARHG2_HUMAN]	ARHGEF2_[S691/T695/S696]	S10(1xPhospho): 33.33; T14(1xPhospho): 33.33; S15(1xPhospho): 33.33	0.333	0	S10(== 1): 33.33; T14(== 1): 33.33; S15(== 1): 33.33; T19(== 1): 0	0.674178	0.999367	0.460393	0.344676	0.254953	0.673388	0.954128	0.661679	0.999996	0.994771	0.642773	0.99971	0.99101	0.997396	17.6179	16.7491	16.1459	16.4026	14.7355	17.2737	16.6594	16.6891	13.1808	16.6461	15.3846	16.2283	16.8377	16.1373	15.5098	16.0863	-0.061295	-0.118514
EPGSGTESDTSPDFHNQENEPSQEDPEDLDGSVQGVKPQK	[4] Phospho|[6] Phospho	Q9HAF1	MEAF6	11634	47.14	32.8997	4469.82	1118.46	4	4.97784	Q9HAF1[115-154]	Chromatin modification-related protein MEAF6 OS=Homo sapiens GN=MEAF6 PE=1 SV=1 - [EAF6_HUMAN]	MEAF6_[S118/T120/S122/T124/S125/H129];S118	S4(1xPhospho): 33.32; T6(1xPhospho): 33.32; S8(1xPhospho): 33.32; T10(1xPhospho): 33.32; S11(1xPhospho): 33.32; H15(1xPhospho): 33.32	0.067	0	S4(== 1): 33.32; T6(== 1): 33.32; S8(== 1): 33.32; T10(== 1): 33.32; S11(== 1): 33.32; H15(== 1): 33.32; S22(== 1): 0.08; S32(== 1): 0	0.577369	0.999367	0.304542	0.953668	0.991856	0.379249	0.187232	0.936639	0.999996	0.997009	0.995915	0.99971	0.717345	0.997396	16.1696	17.7233	18.1642	16.2618	17.3972	15.5245	17.9396	15.8375	18.1042	17.1549	17.0316	17.892	17.3523	16.3945	17.2937	17.3595	-0.0819216	-0.00488031
EPLIPASPK	[7] Phospho	Q9Y613	FHOD1	11328	12.92	32.2438	1030.51	516.263	2	2.32119	Q9Y613[517-525]	FH1/FH2 domain-containing protein 1 OS=Homo sapiens GN=FHOD1 PE=1 SV=3 - [FHOD1_HUMAN]	FHOD1_S523	S7(1xPhospho): 100	1	0	S7(== 1): 100	0.705235	0.999367	0.236308	0.846894	0.857767	0.323845	0.519417	0.770981	0.999996	0.994771	0.966869	0.99971	0.90489	0.997396	15.4899	14.6201	14.8083	14.3307	13.8928	14.9776	14.6711	16.1513	14.4627	15.5207	13.7395	15.3026	14.9728	14.4004	15.095	14.8543	-0.0562344	0.011731
EPPGLIFNKVEVSEDEPASK	[13] Phospho	O75683	SURF6	13918	29.88	37.983	2264.07	755.697	3	3.61874	O75683[194-213]	Surfeit locus protein 6 OS=Homo sapiens GN=SURF6 PE=1 SV=3 - [SURF6_HUMAN]	SURF6_S206	S13(1xPhospho): 100	1	y1+(6): 646.30, y1+(5): 531.28, y1+(4): 402.23, y1+(2): 234.14	S13(== 1): 100; S19(== 1): 0	0.902986	0.999367	NA	NA	NA	NA	NA	0.902986	NA	NA	NA	NA	NA	0.997396	NA	12.6857	13.772	13.2325	13.4456	NA	13.9629	13.3127	13.7512	12.4412	15.0473	13.2286	13.2288	13.3391	13.6756	13.5724	0.0119711	0.047915
EPQEKEDADGERADSTYGSSSLTYTLSLLGGPEAEDPAPR	[21] Phospho	O00221	NFKBIE	16783	36.45	45.0012	4317.92	1080.49	4	3.28131	#N/A	NF-kappa-B inhibitor epsilon OS=Homo sapiens GN=NFKBIE PE=1 SV=3 - [IKBE_HUMAN]	NFKBIE_[S210/T211/Y212/S214/S215/S216/T218/Y219/T220]	S15(1xPhospho): 11.11; T16(1xPhospho): 11.11; Y17(1xPhospho): 11.11; S19(1xPhospho): 11.11; S20(1xPhospho): 11.11; S21(1xPhospho): 11.11; T23(1xPhospho): 11.11; Y24(1xPhospho): 11.11; T25(1xPhospho): 11.11	0.111	0	S15(== 1): 11.11; T16(== 1): 11.11; Y17(== 1): 11.11; S19(== 1): 11.11; S20(== 1): 11.11; S21(== 1): 11.11; T23(== 1): 11.11; Y24(== 1): 11.11; T25(== 1): 11.11; S27(== 1): 0.05	0.204879	0.939353	0.742774	0.253895	0.183361	0.169907	0.187767	0.38388	0.999996	0.958155	0.604655	0.99971	0.717913	0.997396	12.6758	12.5065	14.7677	13.9749	13.4576	13.3137	14.8203	13.4991	15.1803	13.535	19.0539	15.8354	13.3167	13.582	14.4999	16.1414	0.028464	0.122811
EPYGHLGPAELLEASPAAR	[15] Phospho	Q9H6W3	NO66	14607	32.73	40.2948	2056.97	686.663	3	2.07392	Q9H6W3[95-113]	Bifunctional lysine-specific demethylase and histidyl-hydroxylase NO66 OS=Homo sapiens GN=NO66 PE=1 SV=2 - [NO66_HUMAN]	NO66_S109	S15(1xPhospho): 98.81	0.988	y1+(8): 894.41, y1+(7): 781.32	Y3(== 1): 0.6; H5(== 1): 0.6; S15(== 1): 98.81	NA	NA	NA	NA	NA	NA	NA	NA	NA	NA	NA	NA	NA	NA	NA	NA	14.3937	NA	NA	NA	12.3454	NA	NA	NA	NA	NA	14.3937	NA	12.3454	NA	NA	-0.221469
EQFEGLGSTPDAK	[9] Phospho	Q8NCN4	RNF169	11169	38.97	32.2981	1457.61	729.813	2	2.33916	Q8NCN4[546-558]	E3 ubiquitin-protein ligase RNF169 OS=Homo sapiens GN=RNF169 PE=1 SV=2 - [RN169_HUMAN]	RNF169_[S553/T554]	S8(1xPhospho): 50; T9(1xPhospho): 50	0.5	0	S8(== 1): 50; T9(== 1): 50	0.0362057	0.52571	0.424092	0.0547215	0.00601783	0.28097	0.0847144	0.375831	0.999996	0.773397	0.196392	0.99971	0.590082	0.997396	16.9308	16.3696	15.7355	15.4923	14.9629	16.8333	14.4974	15.7239	14.4807	14.5453	14.3799	14.537	16.3453	15.7628	14.9007	14.4874	-0.0523514	-0.1335
EQMIDLQNLLTTQSPSVK	[14] Phospho	Q9BVJ6	UTP14A	18475	23.37	49.1084	2124.02	709.015	3	2.59824	Q9BVJ6[556-573]	U3 small nucleolar RNA-associated protein 14 homolog A OS=Homo sapiens GN=UTP14A PE=1 SV=1 - [UT14A_HUMAN]	UTP14A_S569	S14(1xPhospho): 99.59	0.996	y1+(5): 597.26	T11(== 1): 0; T12(== 1): 0.2; S14(== 1): 99.59; S16(== 1): 0.2	NA	NA	NA	NA	NA	NA	NA	NA	NA	NA	NA	NA	NA	NA	NA	NA	13.0091	12.8575	12.2737	NA	NA	13.1936	12.6896	NA	13.6971	NA	13.0091	12.5656	12.9416	13.6971	-0.0500414	-0.0075036
EQNSALPTSSQDEELMEVVEK	[10] Phospho	Q9UQ35	SRRM2	17156	16.23	46.0642	2442.06	1222.04	2	2.25526	Q9UQ35[1224-1244]	Serine/arginine repetitive matrix protein 2 OS=Homo sapiens GN=SRRM2 PE=1 SV=2 - [SRRM2_HUMAN]	SRRM2_[T1231/S1232/S1233]	T8(1xPhospho): 33.29; S9(1xPhospho): 33.29; S10(1xPhospho): 33.29	0.333	0	S4(== 1): 0.12; T8(== 1): 33.29; S9(== 1): 33.29; S10(== 1): 33.29	0.0776054	0.716134	0.570052	0.0732641	0.0920816	0.0860496	0.115262	0.892051	0.999996	0.852365	0.502555	0.99971	0.644753	0.997396	13.5709	12.6861	12.8229	13.4733	12.9036	13.301	14.132	13.4486	14.5271	14.4183	14.6093	13.3035	13.0266	13.226	14.0359	14.1103	0.0219108	0.107658
EQNSALPTSSQDEELMEVVEK	[10] Phospho	Q9UQ35	SRRM2	17233	45.73	46.1451	2442.06	815.026	3	1.69373	Q9UQ35[1224-1244]	Serine/arginine repetitive matrix protein 2 OS=Homo sapiens GN=SRRM2 PE=1 SV=2 - [SRRM2_HUMAN]	SRRM2_[T1231/S1232/S1233]	T8(1xPhospho): 33.33; S9(1xPhospho): 33.33; S10(1xPhospho): 33.33	0.333	0	S4(== 1): 0; T8(== 1): 33.33; S9(== 1): 33.33; S10(== 1): 33.33	0.000289284	0.0240105	0.0366101	0.00149365	0.000103019	0.12226	0.0286801	0.151597	0.999996	0.168086	0.0468839	0.99971	0.482097	0.997396	12.9169	12.4154	12.2016	15.1377	14.3948	13.3065	15.611	14.8887	15.9831	15.9082	16.1251	16.2253	12.5113	14.2797	15.4942	16.0862	0.19073	0.308501
EQTFSGGTSQDTK	[9] Phospho	Q9Y2W1	THRAP3	7365	65.54	22.6566	1464.58	733.297	2	1.51153	Q9Y2W1[203-215]	Thyroid hormone receptor-associated protein 3 OS=Homo sapiens GN=THRAP3 PE=1 SV=2 - [TR150_HUMAN]	THRAP3_[T210/S211]	T8(1xPhospho): 49.95; S9(1xPhospho): 49.95	0.499	0	T3(== 1): 0; S5(== 1): 0.1; T8(== 1): 49.95; S9(== 1): 49.95; T12(== 1): 0	1.78527e-06	0.00140882	0.000532686	3.16094e-05	0.000130403	0.00807261	0.0170619	0.865934	0.201596	0.0481117	0.0468839	0.939397	0.451008	0.997396	13.4036	13.1088	13.1929	16.1315	15.7104	15.3368	17.0381	17.4212	16.865	17.2062	16.5702	17.3874	13.2351	15.7262	17.1081	17.0546	0.248804	0.37031
EQYVPPRSPK	[8] Phospho	Q71RC2	LARP4	6906	16.3	21.3137	1279.6	427.54	3	1.45148	Q71RC2[715-724]	La-related protein 4 OS=Homo sapiens GN=LARP4 PE=1 SV=3 - [LARP4_HUMAN]	LARP4_S722	S8(1xPhospho): 100	1	y1+(6): 761.37, y1+(5): 664.32, y1+(4): 567.27, y2+(6): 381.19, y2+(5): 332.66	Y3(== 1): 0; S8(== 1): 100	0.106071	0.816581	0.127564	0.635982	0.215929	0.101439	0.073254	0.333996	0.999996	0.994771	0.618046	0.99971	0.570008	0.997396	18.728	18.4937	18.5583	18.4803	18.3345	18.4772	18.6509	18.8154	18.4925	19.2108	18.618	18.7868	18.5933	18.4307	18.6529	18.8719	-0.0126776	0.0046159
EQYVPPRSPK	[8] Phospho	Q71RC2	LARP4	6675	34.36	21.3397	1279.6	640.806	2	1.56184	Q71RC2[715-724]	La-related protein 4 OS=Homo sapiens GN=LARP4 PE=1 SV=3 - [LARP4_HUMAN]	LARP4_S722	S8(1xPhospho): 100	1	b1+(3): 421.17, y1+(7): 860.44, y1+(6): 761.37, y1+(4): 567.27, y2+(6): 381.19	Y3(== 1): 0; S8(== 1): 100	0.190895	0.915751	0.112856	0.968808	0.464156	0.104563	0.126233	0.446714	0.999996	0.997009	0.803703	0.99971	0.656543	0.997396	20.0632	19.8596	19.8083	19.6523	19.5347	19.8343	19.9506	19.9965	19.771	20.4332	19.786	20.0094	19.9103	19.6737	19.906	20.0762	-0.0172474	-0.000313201
ERDHSPTPSVFNSDEER	[5] Phospho	Q6UN15	FIP1L1	8884	25.5	26.4636	2080.85	1041.43	2	1.40127	Q6UN15[488-504]	Pre-mRNA 3'-end-processing factor FIP1 OS=Homo sapiens GN=FIP1L1 PE=1 SV=1 - [FIP1_HUMAN]	FIP1L1_S492	S5(1xPhospho): 99.46	0.995	b1+(4): 538.24	H4(== 1): 0.27; S5(== 1): 99.46; T7(== 1): 0.27; S9(== 1): 0; S13(== 1): 0	0.850488	0.999367	NA	NA	NA	NA	0.850488	NA	NA	NA	NA	NA	0.981692	NA	NA	NA	15.1036	12.3967	15.7041	13.2692	15.5358	NA	16.101	14.5934	12.441	13.6305	15.1036	13.79	15.8184	13.555	-0.131274	0.0667108
ERDHSPTPSVFNSDEER	[5] Phospho	Q6UN15	FIP1L1	8885	73.29	26.4636	2080.85	694.625	3	1.80518	Q6UN15[488-504]	Pre-mRNA 3'-end-processing factor FIP1 OS=Homo sapiens GN=FIP1L1 PE=1 SV=1 - [FIP1_HUMAN]	FIP1L1_S492	S5(1xPhospho): 99.85	0.998	b1+(4): 538.24	H4(== 1): 0.15; S5(== 1): 99.85; T7(== 1): 0; S9(== 1): 0; S13(== 1): 0	0.401554	0.999367	NA	NA	0.401554	NA	NA	NA	NA	NA	0.77069	NA	NA	NA	13.0516	12.7118	18.1204	14.0852	18.3955	NA	18.37	NA	18.5411	18.7402	13.7074	18.0587	14.6279	16.2403	18.4556	16.8354	0.150854	0.335329
EREESEDELEEANGNNPIDIEVDQNK	[5] Phospho	Q9UKL0	RCOR1	13021	64.75	36.1759	3094.28	1032.43	3	-2.02061	Q9UKL0[253-278]	REST corepressor 1 OS=Homo sapiens GN=RCOR1 PE=1 SV=1 - [RCOR1_HUMAN]	RCOR1_S260	S5(1xPhospho): 100	1	0	S5(== 1): 100	0.0693374	0.705845	0.137886	0.380716	0.230124	0.0973456	0.0751821	0.908312	0.999996	0.994771	0.630593	0.99971	0.575913	0.997396	16.5806	16.74	16.9901	17.3619	17.0552	18.6034	16.8231	15.7268	16.6841	16.5269	16.1109	16.74	16.7702	17.6735	16.4113	16.4593	0.0756862	-0.03121
EREHCDTEGEADDFDPGK	[5] Carbamidomethyl|[7] Phospho	Q9H8M2	BRD9	7898	46.35	23.9947	2185.79	729.604	3	0.809556	Q9H8M2[97-114]	Bromodomain-containing protein 9 OS=Homo sapiens GN=BRD9 PE=1 SV=2 - [BRD9_HUMAN]	BRD9_T103	T7(1xPhospho): 100	1	b1+(4): 552.25, b1+(5): 712.28, b1+(6): 827.31, b2+(6): 414.16	H4(== 1): 0; T7(== 1): 100	NA	NA	NA	NA	NA	NA	NA	NA	NA	NA	NA	NA	NA	NA	NA	NA	15.7214	NA	15.6211	NA	15.0076	NA	15.9688	15.4958	12.509	15.2449	15.7214	15.6211	15.4882	14.4166	-0.00922521	-0.0215574
EREHCDTEGEADDFDPGKK	[5] Carbamidomethyl|[7] Phospho	Q9H8M2	BRD9	7201	31.37	22.3146	2313.89	579.479	4	1.00233	#N/A	Bromodomain-containing protein 9 OS=Homo sapiens GN=BRD9 PE=1 SV=2 - [BRD9_HUMAN]	BRD9_T103	T7(1xPhospho): 100	1	b1+(4): 552.25, b1+(5): 712.28, b1+(6): 827.31	H4(== 1): 0; T7(== 1): 100	NA	NA	NA	NA	NA	NA	NA	NA	NA	NA	NA	NA	NA	NA	NA	NA	15.549	NA	15.4443	NA	14.7458	NA	15.7452	14.5476	12.9728	14.5439	15.549	15.4443	15.2455	14.0215	-0.00974905	-0.0284429
EREVDEDSEPER	[8] Phospho	Q53GS9	USP39	5836	18.87	18.9944	1568.6	523.875	3	1.59297	Q53GS9[75-86]	U4/U6.U5 tri-snRNP-associated protein 2 OS=Homo sapiens GN=USP39 PE=1 SV=2 - [SNUT2_HUMAN]	USP39_S82	S8(1xPhospho): 100	1	0	S8(== 1): 100	0.775656	0.999367	0.367756	0.892148	0.775987	0.340561	0.456463	0.860799	0.999996	0.994771	0.942551	0.99971	0.874044	0.997396	14.3492	13.4184	13.4984	13.5619	13.4479	13.3265	13.4995	14.1538	13.4505	13.9233	13.1903	13.8098	13.7553	13.4454	13.7013	13.6412	-0.0328762	-0.00568159
EREVDEDSEPER	[8] Phospho	Q53GS9	USP39	5873	59.1	18.9944	1568.6	785.309	2	2.27352	Q53GS9[75-86]	U4/U6.U5 tri-snRNP-associated protein 2 OS=Homo sapiens GN=USP39 PE=1 SV=2 - [SNUT2_HUMAN]	USP39_S82	S8(1xPhospho): 100	1	0	S8(== 1): 100	0.46936	0.999367	0.198342	0.721107	0.571878	0.120374	0.500951	0.679776	0.999996	0.994771	0.862985	0.99971	0.897082	0.997396	16.1228	15.5768	15.2417	15.419	15.2512	14.8566	15.3914	15.6835	15.5557	15.8672	14.9106	15.4663	15.6471	15.1756	15.5435	15.4147	-0.0441435	-0.0095807
EREVDEDSEPEREVR	[8] Phospho	Q53GS9	USP39	6899	25.54	21.4194	1952.81	651.945	3	1.25779	#N/A	U4/U6.U5 tri-snRNP-associated protein 2 OS=Homo sapiens GN=USP39 PE=1 SV=2 - [SNUT2_HUMAN]	USP39_S82	S8(1xPhospho): 100	1	0	S8(== 1): 100	0.659395	0.999367	NA	0.887261	0.409868	NA	NA	0.453943	NA	0.994771	0.77652	NA	NA	0.997396	14.2703	13.5002	15.6993	14.9684	15.4296	NA	15.2599	13.5077	15.0883	15.7998	14.7594	14.9019	14.4899	15.199	14.6186	15.1537	0.0689245	0.012757
ERQELGSPEER	[7] Phospho	Q92974	ARHGEF2	6300	44.03	20.5994	1408.6	705.307	2	1.04802	Q92974[926-936]	Rho guanine nucleotide exchange factor 2 OS=Homo sapiens GN=ARHGEF2 PE=1 SV=4 - [ARHG2_HUMAN]	ARHGEF2_S932	S7(1xPhospho): 100	1	0	S7(== 1): 100	0.388654	0.999367	0.401991	0.746619	0.312153	0.497145	0.21941	0.223185	0.999996	0.994771	0.703714	0.99971	0.757258	0.997396	16.2819	15.4093	15.9165	15.7388	15.9994	13.7564	16.2028	15.2031	15.8017	16.5632	15.948	16.1723	15.8692	15.1648	15.7359	16.2278	-0.0655008	-0.0121753
ERQELGSPEER	[7] Phospho	Q92974	ARHGEF2	6470	52.08	20.5994	1408.6	470.54	3	0.885904	Q92974[926-936]	Rho guanine nucleotide exchange factor 2 OS=Homo sapiens GN=ARHGEF2 PE=1 SV=4 - [ARHG2_HUMAN]	ARHGEF2_S932	S7(1xPhospho): 100	1	0	S7(== 1): 100	0.204356	0.939353	0.557058	0.919475	0.12569	0.496631	0.122662	0.101615	0.999996	0.997009	0.555489	0.99971	0.651088	0.997396	14.6217	14.1867	14.7741	14.686	14.5313	13.6716	14.7815	14.3343	14.5372	15.3055	14.792	14.8645	14.5275	14.2963	14.551	14.9873	-0.0231444	0.00233217
ERSPALKSPLQSVVVR	[3] Phospho|[8] Phospho	Q9Y2W1	THRAP3	12075	21.49	33.8818	1924.96	642.66	3	2.67306	#N/A	Thyroid hormone receptor-associated protein 3 OS=Homo sapiens GN=THRAP3 PE=1 SV=2 - [TR150_HUMAN]	THRAP3_S248;S253	S3(1xPhospho): 100; S8(1xPhospho): 100	1	y1+(8): 897.55, y1+(7): 800.50, y1+(6): 687.41, y1+(5): 559.36	S3(== 1): 100; S8(== 1): 100; S12(== 1): 0	NA	NA	NA	NA	NA	NA	NA	NA	NA	NA	NA	NA	NA	NA	12.8481	NA	NA	14.0437	NA	NA	NA	NA	NA	NA	NA	NA	12.8481	14.0437	NA	NA	0.12836	NA
ERSPALKSPLQSVVVR	[3] Phospho|[8] Phospho	Q9Y2W1	THRAP3	11873	47.54	33.4838	1924.96	642.66	3	2.41127	#N/A	Thyroid hormone receptor-associated protein 3 OS=Homo sapiens GN=THRAP3 PE=1 SV=2 - [TR150_HUMAN]	THRAP3_S248;S253	S3(1xPhospho): 100; S8(1xPhospho): 100	1	y1+(8): 897.55, y1+(7): 800.50, y1+(6): 687.41, y1+(5): 559.36, y2+(8): 449.28	S3(== 1): 100; S8(== 1): 100; S12(== 1): 0	NA	NA	NA	NA	NA	NA	NA	NA	NA	NA	NA	NA	NA	NA	NA	13.8837	16.438	NA	16.1067	NA	15.706	NA	16.2115	12.6728	14.3316	15.3209	15.1608	16.1067	15.9588	14.1084	0.0873132	0.0740011
ERYEDSQQEEAQYGAMFQEQLMTLK	[6] Phospho|[16] Oxidation	Q14980	NUMA1	15745	54.59	42.703	3147.33	1050.12	3	1.72331	Q14980[815-839]	Nuclear mitotic apparatus protein 1 OS=Homo sapiens GN=NUMA1 PE=1 SV=2 - [NUMA1_HUMAN]	NUMA1_S820	S6(1xPhospho): 100; M16(1xOxidation): 100	1	b1+(4): 578.26, b1+(5): 693.28	Y3(== 1): 0; S6(== 1): 100; Y13(== 1): 0; T23(== 1): 0	0.110233	0.816581	NA	0.214625	0.0107467	NA	NA	0.497112	NA	0.958155	0.253968	NA	NA	0.997396	13.6721	13.4581	13.5476	16.1171	13.9889	NA	15.2766	17.7335	13.3192	15.7707	17.8125	15.955	13.5592	15.053	15.4431	16.5127	0.150779	0.187685
ERYEDSQQEEAQYGAMFQEQLMTLK	[6] Phospho|[16] Oxidation	Q14980	NUMA1	15630	56.21	42.4571	3147.33	1050.12	3	4.34818	Q14980[815-839]	Nuclear mitotic apparatus protein 1 OS=Homo sapiens GN=NUMA1 PE=1 SV=2 - [NUMA1_HUMAN]	NUMA1_S820	S6(1xPhospho): 100; M16(1xOxidation): 100	1	b1+(4): 578.26, b1+(5): 693.28	Y3(== 1): 0; S6(== 1): 100; Y13(== 1): 0; T23(== 1): 0	0.352701	0.999367	0.0650918	0.254267	NA	0.747266	NA	NA	0.999996	0.958155	NA	0.99971	NA	NA	12.6749	12.4292	12.3089	13.2158	14.3512	13.049	12.4575	13.2779	16.0991	NA	12.7025	12.2242	12.471	13.5387	13.9448	12.4634	0.11851	0.161156
ERYEDSQQEEAQYGAMFQEQLMTLK	[6] Phospho	Q14980	NUMA1	16945	68.84	45.5311	3131.34	1044.79	3	3.61993	Q14980[815-839]	Nuclear mitotic apparatus protein 1 OS=Homo sapiens GN=NUMA1 PE=1 SV=2 - [NUMA1_HUMAN]	NUMA1_S820	S6(1xPhospho): 100	1	b1+(4): 578.26, b1+(5): 693.28	Y3(== 1): 0; S6(== 1): 100; Y13(== 1): 0; T23(== 1): 0	0.309126	0.999367	NA	0.0477379	0.24906	NA	NA	0.952633	NA	0.766437	0.640834	NA	NA	0.997396	12.8692	12.531	12.6987	16.6362	14.2683	NA	15.5578	13.4026	16.025	12.4284	18.5176	14.4123	12.6996	15.4523	14.9951	15.1194	0.283031	0.239707
ESAAPASPAPSPAPSPTPAPPQK	[7] Phospho|[11] Phospho	Q3KQU3	MAP7D1	10589	32.31	30.3906	2312.02	771.681	3	3.39377	Q3KQU3[538-560]	MAP7 domain-containing protein 1 OS=Homo sapiens GN=MAP7D1 PE=1 SV=1 - [MA7D1_HUMAN]	MAP7D1_S544;S548	S7(1xPhospho): 100; S11(1xPhospho): 100	1	b1+(3): 288.12, b1+(4): 359.16	S2(== 1): 0; S7(== 1): 100; S11(== 1): 100; S15(== 1): 0; T17(== 1): 0	0.0772639	0.716134	0.928727	0.687407	0.0274768	0.635391	0.0205028	0.131579	0.999996	0.994771	0.342352	0.99971	0.458895	0.997396	15.8535	16.8093	15.752	16.278	15.6135	16.6528	15.1213	16.9457	15.5042	14.9668	14.1825	14.9469	16.1383	16.1815	15.8571	14.6987	0.00385584	-0.0253599
ESAAPASPAPSPAPSPTPAPPQK	[7] Phospho	Q3KQU3	MAP7D1	9468	50.84	27.8913	2232.05	745.024	3	1.15624	Q3KQU3[538-560]	MAP7 domain-containing protein 1 OS=Homo sapiens GN=MAP7D1 PE=1 SV=1 - [MA7D1_HUMAN]	MAP7D1_S539	S2(1xPhospho): 99.79	0.002	y2+(20): 933.49	S2(== 1): 99.79; S7(== 1): 0.21; S11(== 1): 0; S15(== 1): 0; T17(== 1): 0	0.130396	0.832755	0.845953	0.500133	0.0284872	0.535091	0.0917423	0.179213	0.999996	0.994771	0.347577	0.99971	0.591426	0.997396	17.057	17.0998	16.5985	16.9673	16.1829	17.9356	16.6765	17.2708	15.7843	15.5374	15.2244	16.3252	16.9184	17.0286	16.5772	15.6956	0.00936469	-0.0293935
ESASPTIPNLDLLEAHTK	[4] Phospho	O75151	PHF2	15264	45.01	41.4442	2014.97	672.663	3	2.55669	O75151[536-553]	Lysine-specific demethylase PHF2 OS=Homo sapiens GN=PHF2 PE=1 SV=4 - [PHF2_HUMAN]	PHF2_[S537/S539/T541]	S2(1xPhospho): 33.33; S4(1xPhospho): 33.33; T6(1xPhospho): 33.33	0.333	0	S2(== 1): 33.33; S4(== 1): 33.33; T6(== 1): 33.33; H16(== 1): 0; T17(== 1): 0	0.973537	0.999367	NA	0.820877	0.95178	NA	NA	0.848266	NA	0.994771	0.986115	NA	NA	0.997396	12.9341	13.7606	14.225	13.4846	12.6141	NA	13.7938	13.2425	14.2264	12.4455	15.0884	13.2178	13.6399	13.0494	13.7542	13.5839	-0.0638556	0.0120388
ESDQTLAALLSPK	[11] Phospho	P18583	SON	16783	70.3	45.2375	1451.69	726.854	2	2.17193	P18583[1687-1699]	Protein SON OS=Homo sapiens GN=SON PE=1 SV=4 - [SON_HUMAN]	SON_S1697	S11(1xPhospho): 100	1	y1+(8): 892.49, y1+(7): 779.41, y1+(6): 708.37, y1+(5): 637.33, y1+(4): 524.25, y1+(3): 411.16	S2(== 1): 0; T5(== 1): 0; S11(== 1): 100	0.33959	0.999367	0.613675	0.876335	0.116575	0.500481	0.4752	0.0276074	0.999996	0.994771	0.550216	0.99971	0.885328	0.997396	16.8036	17.3053	16.9669	17.5438	16.7835	17.1826	16.919	17.1535	16.9203	17.2201	17.4566	17.3771	17.0253	17.17	16.9976	17.3513	0.0122081	-0.00234938
ESEDKPEIEDVGSDEEEEKK	[13] Phospho	P07900	HSP90AA1	7831	35.04	24.0204	2399.98	801	3	1.62721	P07900[251-270]	Heat shock protein HSP 90-alpha OS=Homo sapiens GN=HSP90AA1 PE=1 SV=5 - [HS90A_HUMAN]	HSP90AA1_S263	S13(1xPhospho): 100	1	b1+(7): 815.34, b1+(8): 928.43, b1+(10): 1172.50	S2(== 1): 0; S13(== 1): 100	0.676874	0.999367	0.582136	NA	0.746777	NA	0.4439	NA	0.999996	NA	0.932026	NA	0.868614	NA	13.8696	14.4155	14.9008	14.3732	14.5642	13.4179	13.7652	NA	15.0254	15.3368	14.1093	14.2477	14.3953	14.1185	14.3953	14.5646	-0.0280172	-1.49081e-06
ESEDKPEIEDVGSDEEEEKKDGDK	[13] Phospho	P07900	HSP90AA1	7469	39.39	22.9156	2815.14	939.389	3	0.155099	P07900[251-274]	Heat shock protein HSP 90-alpha OS=Homo sapiens GN=HSP90AA1 PE=1 SV=5 - [HS90A_HUMAN]	HSP90AA1_S263	S13(1xPhospho): 100	1	b1+(4): 461.15, b1+(9): 1057.47, b1+(10): 1172.50, b1+(11): 1271.56	S2(== 1): 0; S13(== 1): 100	0.578564	0.999367	0.700398	0.318297	0.698835	0.247274	0.498343	0.586247	0.999996	0.994771	0.913737	0.99971	0.89513	0.997396	15.1467	14.3219	16.0553	14.0043	16.2007	14.2574	15.8679	15.2227	16.6498	16.2638	14.3584	15.857	15.1746	14.8208	15.9135	15.4931	-0.0340378	0.0685897
ESEDKPEIEDVGSDEEEEKKDGDK	[13] Phospho	P07900	HSP90AA1	7453	43.51	22.8899	2815.15	704.795	4	1.92676	P07900[251-274]	Heat shock protein HSP 90-alpha OS=Homo sapiens GN=HSP90AA1 PE=1 SV=5 - [HS90A_HUMAN]	HSP90AA1_S263	S13(1xPhospho): 100	1	b1+(2): 217.08, b1+(10): 1172.50	S2(== 1): 0; S13(== 1): 100	0.755392	0.999367	0.980352	0.698651	0.258057	0.734551	0.340012	0.64724	0.999996	0.994771	0.644698	0.99971	0.815596	0.997396	14.0735	14.7345	17.215	15.4789	17.3599	13.3032	17.1897	13.3089	17.6091	17.4264	15.8142	17.0186	15.341	15.3806	16.0359	16.7531	0.00372243	0.0639131
ESEDKPEIEDVGSDEEEEKKDGDKK	[13] Phospho	P07900	HSP90AA1	6882	32.25	21.9184	2943.24	736.818	4	1.30887	P07900[251-275]	Heat shock protein HSP 90-alpha OS=Homo sapiens GN=HSP90AA1 PE=1 SV=5 - [HS90A_HUMAN]	HSP90AA1_S263	S13(1xPhospho): 100	1	b1+(2): 217.08, b1+(10): 1172.50	S2(== 1): 0; S13(== 1): 100	0.531513	0.999367	NA	NA	0.531513	NA	NA	NA	NA	NA	0.84766	NA	NA	NA	13.0872	12.5077	16.4282	12.1363	16.5514	NA	16.0811	NA	16.865	16.1942	12.9387	16.2586	14.0077	14.3439	16.4731	15.1305	0.0342107	0.233886
ESEDSETQPFDTHLEAYGPCLSPPR	[20] Carbamidomethyl|[22] Phospho	Q14676	MDC1	14890	20.19	40.9088	2941.22	981.415	3	3.87677	Q14676[759-783]	Mediator of DNA damage checkpoint protein 1 OS=Homo sapiens GN=MDC1 PE=1 SV=3 - [MDC1_HUMAN]	MDC1_S780	S22(1xPhospho): 100	1	y1+(8): 963.41, y1+(7): 906.39	S2(== 1): 0; S5(== 1): 0; T7(== 1): 0; T12(== 1): 0; H13(== 1): 0; Y17(== 1): 0; S22(== 1): 100	0.000195835	0.0190811	0.00321684	0.00220238	0.00288381	0.932051	0.903974	0.819612	0.358512	0.168086	0.15393	0.99971	0.986188	0.997396	16.2549	17.3631	17.9902	13.4477	12.1687	13.4445	12.7289	13.6243	12.5611	12.7319	13.8464	12.7018	17.2027	13.0203	12.9714	13.0934	-0.401872	-0.407299
ESGYYSSPEPSESGELLDAGDVFVSGDPK	[7] Phospho	Q9H093	NUAK2	18268	36.92	48.5645	3097.3	1033.44	3	1.52287	Q9H093[456-484]	NUAK family SNF1-like kinase 2 OS=Homo sapiens GN=NUAK2 PE=1 SV=1 - [NUAK2_HUMAN]	NUAK2_[Y459/Y460/S461/S462/S466/S468]	Y4(1xPhospho): 16.66; Y5(1xPhospho): 16.66; S6(1xPhospho): 16.66; S7(1xPhospho): 16.66; S11(1xPhospho): 16.66; S13(1xPhospho): 16.66	0.167	0	S2(== 1): 0.04; Y4(== 1): 16.66; Y5(== 1): 16.66; S6(== 1): 16.66; S7(== 1): 16.66; S11(== 1): 16.66; S13(== 1): 16.66; S25(== 1): 0	0.760068	0.999367	NA	NA	NA	NA	0.760068	NA	NA	NA	NA	NA	0.969184	NA	12.8134	NA	13.6234	13.5665	13.2014	13.2264	12.3773	NA	12.9002	12.9211	13.9716	12.6998	13.2184	13.3314	12.6387	13.1975	0.0122858	-0.064696
ESKEEETSIDVAGKPNEVTK	[2] Phospho	P53985	SLC16A1	7912	43.46	24.2311	2269.04	757.354	3	1.64996	P53985[460-479]	Monocarboxylate transporter 1 OS=Homo sapiens GN=SLC16A1 PE=1 SV=3 - [MOT1_HUMAN]	SLC16A1_S467	S8(1xPhospho): 99.82	0	y2+(13): 719.35	S2(== 1): 0; T7(== 1): 0.18; S8(== 1): 99.82; T19(== 1): 0	0.867599	0.999367	0.990642	NA	0.566918	NA	0.685026	NA	0.999996	NA	0.86148	NA	0.940423	NA	16.9459	17.1111	17.635	17.5119	17.6516	16.5131	17.3601	NA	17.4211	17.7278	17.1382	17.3321	17.2307	17.2255	17.3906	17.3994	-0.00043296	0.0133283
ESLKDSSSPGHDSPLDSK	[8] Phospho	Q7Z2Z1	TICRR	7796	39.01	23.7062	1964.84	655.954	3	1.83706	Q7Z2Z1[1155-1172]	Treslin OS=Homo sapiens GN=TICRR PE=1 SV=2 - [TICRR_HUMAN]	TICRR_[S1160/S1161/S1162]	S6(1xPhospho): 33.32; S7(1xPhospho): 33.32; S8(1xPhospho): 33.32	0.333	0	S2(== 1): 0.05; S6(== 1): 33.32; S7(== 1): 33.32; S8(== 1): 33.32; H11(== 1): 0; S13(== 1): 0; S17(== 1): 0	0.307253	0.999367	0.879996	NA	0.172692	NA	0.172181	NA	0.999996	NA	0.595661	NA	0.698255	NA	12.9766	13.1295	14.834	13.0519	14.7701	13.4979	14.9029	NA	14.6714	14.9967	14.4733	14.5414	13.6467	13.7733	14.7871	14.6705	0.0133224	0.11579
ESLKEEDESDDDNM	[2] Phospho|[14] Oxidation	P25788	PSMA3	6847	50.51	21.8927	1750.58	876.298	2	3.00615	P25788[242-255]	Proteasome subunit alpha type-3 OS=Homo sapiens GN=PSMA3 PE=1 SV=2 - [PSA3_HUMAN]	PSMA3_S250	S9(1xPhospho): 100; M14(1xOxidation): 100	0	b1+(4): 458.26, b1+(5): 587.30, b1+(6): 716.35, b1+(7): 831.37	S2(== 1): 0; S9(== 1): 100	0.332051	0.999367	0.567323	0.236896	0.937048	0.164265	0.698547	0.281989	0.999996	0.958155	0.984213	0.99971	0.946949	0.997396	18.5273	19.0128	18.3921	18.3708	17.9946	18.9431	19.0331	19.9457	18.6966	18.9566	17.9688	18.9127	18.6441	18.4362	19.2251	18.6127	-0.0161796	0.0442766
ESLLLEDSEEEEGDLCR	[8] Phospho|[16] Carbamidomethyl	Q9H992	MARCH7	15222	47.63	41.8723	2101.85	1051.93	2	3.03768	Q9H992[537-553]	E3 ubiquitin-protein ligase MARCH7 OS=Homo sapiens GN=MARCH7 PE=1 SV=1 - [MARH7_HUMAN]	MARCH7_S544	S8(1xPhospho): 100	1	b1+(2): 217.08, b1+(3): 330.17, b1+(4): 443.25	S2(== 1): 0; S8(== 1): 100	0.146656	0.855945	0.538746	0.153805	0.0465406	0.335146	0.132615	0.712955	0.999996	0.93763	0.401449	0.99971	0.668781	0.997396	14.6835	14.2833	13.8239	14.4294	13.5147	14.1106	13.2475	14.1806	13.2981	13.5877	13.5906	13.149	14.2636	14.0182	13.5754	13.4424	-0.0250299	-0.0713378
ESLSGDTGSLSCDNALFVIDTTPGMSADK	[11] Phospho|[12] Carbamidomethyl|[25] Oxidation	Q5QJE6	DNTTIP2	18014	35.55	47.8961	3083.3	1028.77	3	-0.479671	Q5QJE6[473-501]	Deoxynucleotidyltransferase terminal-interacting protein 2 OS=Homo sapiens GN=DNTTIP2 PE=1 SV=2 - [TDIF2_HUMAN]	DNTTIP2_[S476/T479/S481/S483]	S4(1xPhospho): 25; T7(1xPhospho): 25; S9(1xPhospho): 25; S11(1xPhospho): 25; M25(1xOxidation): 100	0.25	0	S2(== 1): 0; S4(== 1): 25; T7(== 1): 25; S9(== 1): 25; S11(== 1): 25; T21(== 1): 0; T22(== 1): 0; S26(== 1): 0	0.562847	0.999367	NA	0.603043	0.349141	NA	NA	0.577649	NA	0.994771	0.733477	NA	NA	0.997396	13.2372	13.0448	13.068	15.0829	14.4303	NA	12.2677	13.8151	14.3139	13.0526	16.164	13.3085	13.1166	14.7566	13.4656	14.175	0.169964	0.037878
ESNYFGLSPEER	[8] Phospho	Q01804	OTUD4	14279	38.63	39.2796	1506.61	754.31	2	1.56881	Q01804[436-447]	OTU domain-containing protein 4 OS=Homo sapiens GN=OTUD4 PE=1 SV=4 - [OTUD4_HUMAN]	OTUD4_S443	S8(1xPhospho): 100	1	y1+(8): 1014.43, y1+(7): 867.36, y1+(5): 697.26	S2(== 1): 0; Y4(== 1): 0; S8(== 1): 100	0.795819	0.999367	0.526748	0.608824	0.973049	0.918567	0.38726	0.500436	0.999996	0.994771	0.99039	0.99971	0.844007	0.997396	15.2113	13.7157	14.0103	14.091	13.4313	14.3163	13.7501	14.68	13.5514	14.8675	13.8435	14.2852	14.3125	13.9462	13.9938	14.332	-0.0373981	-0.032479
ESPGAAATSSSGPQAQQHR	[2] Phospho	Q7L2J0	MEPCE	6138	83.77	19.705	1945.83	649.616	3	-0.180818	Q7L2J0[68-86]	7SK snRNA methylphosphate capping enzyme OS=Homo sapiens GN=MEPCE PE=1 SV=1 - [MEPCE_HUMAN]	MEPCE_S69	S2(1xPhospho): 100	1	b1+(2): 297.05, y1+(13): 1354.65, y1+(12): 1283.61, y2+(16): 777.37, y2+(15): 748.86, y2+(14): 713.35, y2+(13): 677.83, y2+(12): 642.31	S2(== 1): 100; T8(== 1): 0; S9(== 1): 0; S10(== 1): 0; S11(== 1): 0; H18(== 1): 0	0.178669	0.887797	0.751094	0.666752	0.180487	0.312596	0.0728648	0.221432	0.999996	0.994771	0.602404	0.99971	0.570008	0.997396	15.6638	15.1792	15.7908	15.5769	15.5435	15.3043	15.7708	15.4018	15.7723	16.3082	15.6626	15.9457	15.5446	15.4749	15.6483	15.9722	-0.00648563	0.0095909
ESPRPLQLPGAEGPAISDGEEGGGEPGAGGGAAGAAGAGR	[17] Phospho	Q6PKG0	LARP1	13109	34.91	36.3244	3606.64	902.668	4	2.18953	Q6PKG0[74-113]	La-related protein 1 OS=Homo sapiens GN=LARP1 PE=1 SV=2 - [LARP1_HUMAN]	LARP1_S90	S17(1xPhospho): 100	1	b1+(7): 808.43, b1+(8): 921.52, b1+(11): 1146.63, b1+(12): 1275.67, b1+(13): 1332.69, b1+(15): 1500.78, b1+(16): 1613.86	S2(== 1): 0; S17(== 1): 100	NA	NA	NA	NA	NA	NA	NA	NA	NA	NA	NA	NA	NA	NA	12.7704	12.651	12.4974	NA	15.3073	13.0973	14.5651	NA	15.0875	13.3441	NA	14.8906	12.6396	14.2023	14.8263	14.1174	0.168172	0.230203
ESPRPLQLPGAEGPAISDGEEGGGEPGAGGGAAGAAGAGR	[17] Phospho	Q6PKG0	LARP1	13091	78.44	36.2988	3606.64	1203.22	3	1.90979	Q6PKG0[74-113]	La-related protein 1 OS=Homo sapiens GN=LARP1 PE=1 SV=2 - [LARP1_HUMAN]	LARP1_S90	S17(1xPhospho): 100	1	b1+(6): 680.37, b1+(7): 808.43, b1+(8): 921.52, b1+(11): 1146.63, b1+(12): 1275.67, b1+(13): 1332.69, b1+(15): 1500.78, b1+(16): 1613.86	S2(== 1): 0; S17(== 1): 100	0.957713	0.999367	0.856259	0.668885	0.456218	0.863501	0.804208	0.968171	0.999996	0.994771	0.799113	0.99971	0.981692	0.999791	14.3496	14.9288	16.0389	15.086	17.362	13.5695	16.0269	13.7555	17.043	14.8696	15.6871	16.4047	15.1058	15.3392	15.6085	15.6538	0.02212	0.0472274
[truncated: 2,065 more rows]
[truncated: 19 more columns]

## Sheet: Table S3_HU
Peptide	Modifications	Accession	GN	Scan number	Score	RT	Mass	mz	Charge	Mass error (ppm)	Peptide position in protein	Description	GN_Phosphosites	ptmRS [3]: Best Site Probabilities	ptmRS [3]: Isoform Confidence Probability	ptmRS [3]: Isoform Group Report	ptmRS [3]: Phospho Site Probabilities	ANOVA	ANOVA_BH_adj.pvalues	CNT_30MIN_ttest	CNT_60MIN_ttest	CNT_120MIN_ttest	30MIN_60MIN_ttest	30MIN_120MIN_ttest	60MIN_120MIN_ttest	Control_30MIN_ttest_BH_adj	Control_60MIN_ttest_BH_adj	Control_120MIN_ttest_BH_adj	30MIN_60MIN_ttest_BH_adj	30MIN_120MIN_ttest_BH_adj	60MIN_120MIN_ttest_BH_adj	CF_TiO2_enrich_CNT_1	CF_TiO2_enrich_CNT_2	CF_TiO2_enrich_CNT_3	CF_TiO2_enrich_30MIN_1	CF_TiO2_enrich_30MIN_2	CF_TiO2_enrich_30MIN_3	CF_TiO2_enrich_60MIN_1	CF_TiO2_enrich_60MIN_2	CF_TiO2_enrich_60MIN_3	CF_TiO2_enrich_120MIN_1	CF_TiO2_enrich_120MIN_2	CF_TiO2_enrich_120MIN_3	CNT_Average	30min_Average	60min_Average	120min_Average	30min_CNT_LogFC	60min_CNT_LogFC
[truncated: 1,091 more rows]
[truncated: 19 more columns]
